# Supplementary material for: Characterization of the Theileria parva sporozoite proteome
Source: Int J Parasitol. 2018 Mar;48(3-4):265–73. doi: 10.1016/j.ijpara.2017.09.007 (PMC5854367; doi:10.1016/j.ijpara.2017.09.007)
Supplement: Supplementary Table S1 [file mmc1.xlsx]

## Sheet: supplemental Table 1
Supplementary Table S1. The complete list of the proteins identified by MS in this study.
Protein Group	Protein ID	ORF locus tag	Organism	Average Protein Mass (Da)	Annotation	-10lgP	Coverage (%)	#Peptides	#Unique	PTM	# TM Domains	GPI-linked
3273	14618	TpMuguga_01g00005	Theileria parva	38823	hypothetical protein	86.16	10	3	3		0	0
5527	15286	TpMuguga_01g00008	T. parva	60663	hypothetical protein	41.37	2	1	1		0	0
1590	14333	TpMuguga_01g00012	T. parva	20690	14 kDa zinc-binding protein	175.74	42	6	6	Oxidation (M); Pyro-glu from Q	1	1
1123	13779	TpMuguga_01g00015	T. parva	84337	Pre-rRNA-processing protein TSR1 homolog	163.76	20	11	11		0	0
645	13689	TpMuguga_01g00016	T. parva	95665	Vacuolar protein sorting/targeting protein 10	214.18	15	9	9	Deamidation (NQ); Oxidation (M)	1	0
4311	15262	TpMuguga_01g00019	T. parva	44127	hypothetical protein	57.77	3	1	1		0	0
3192	14530	TpMuguga_01g00024	T. parva	50029	Cysteine desulfurase	108.59	9	3	3		0	0
712	13550	TpMuguga_01g00029	T. parva	39548	DNA-directed RNA polymerase II subunit rpb3	231	48	14	14	Deamidation (NQ); Oxidation (M); Pyro-glu from Q	0	0
1215	13684	TpMuguga_01g00031	T. parva	77813	GatB/GatE catalytic domain	203.58	17	9	9		0	0
1988	14251	TpMuguga_01g00035	T. parva	43794	DnaJ homolog subfamily A member 1	114.08	12	5	5		0	0
2214	14402	TpMuguga_01g00037	T. parva	58452	Poly(A) polymerase predicted RNA binding domain	115.1	13	6	6		0	0
5149	15183	TpMuguga_01g00039	T. parva	34265	Brix domain	71.59	5	1	1		0	0
5285	15116	TpMuguga_01g00042	T. parva	53442	hypothetical protein	55.01	3	1	1		0	0
121	13410	TpMuguga_01g00043	T. parva	54081	Hexokinase	267.66	51	27	27	Carbamidomethylation; Methyl ester; Oxidation (M)	0	0
3523	14960	TpMuguga_01g00051	T. parva	72510	hypothetical protein	53.52	4	2	2		0	0
1354	14019	TpMuguga_01g00055	T. parva	56597	DEAD/DEAH box helicase	217.93	19	8	8	Acetylation (Protein N-term); Oxidation (M); Pyro-glu from Q	0	0
1609	14319	TpMuguga_01g00056	T. parva	19142	hypothetical protein	140.01	29	5	5	Oxidation (M)	0	0
5273	15224	TpMuguga_01g00057	T. parva	30962	hypothetical protein	57.16	5	1	1		1	0
2106	14270	TpMuguga_01g00058	T. parva	38426	hypothetical protein	158.57	20	5	5	Deamidation (NQ)	1	0
2190	14417	TpMuguga_01g00059	T. parva	64505	hypothetical protein	116.57	9	4	4	Oxidation (M)	0	0
3546	15016	TpMuguga_01g00064	T. parva	36924	Protein phosphatase 2C	59.33	6	2	2		0	0
3993	14874	TpMuguga_01g00065	T. parva	65721	ABC1 family	88.62	6	2	2		0	0
556	14294	TpMuguga_01g00067	T. parva	9992	Acyl CoA binding protein	217.75	75	8	8	Carbamidomethylation; Deamidation (NQ); Methyl ester; Oxidation (M); Oxidation (HW); 3 more	0	0
3513	14905	TpMuguga_01g00071	T. parva	9824	hypothetical protein	89.8	34	2	2		0	0
1364	13830	TpMuguga_01g00072	T. parva	97658	Importin subunit beta-1	117.98	14	10	10		0	0
3550	15174	TpMuguga_01g00073	T. parva	23355	Orotate phosphoribosyltransferase 1	44.42	12	2	2		0	0
1045	13844	TpMuguga_01g00075	T. parva	21627	hypothetical protein	199.09	57	10	10	Deamidation (NQ); Oxidation (M); Pyro-glu from Q	0	0
2498	14625	TpMuguga_01g00076	T. parva	77151	tRNA (cytosine(34)-C(5))-methyltransferase	103.19	7	4	3	Acetylation (Protein N-term)	0	0
5542	15151	TpMuguga_01g00077	T. parva	28460	hypothetical protein	42.33	4	1	1		0	0
2249	14449	TpMuguga_01g00078	T. parva	201117	E3 ubiquitin-protein ligase UPL4	103.16	2	3	3		0	0
5513	15290	TpMuguga_01g00080	T. parva	13569	hypothetical protein	44.05	8	1	1		0	0
2535	14807	TpMuguga_01g00081	T. parva	20262	hypothetical protein	120.08	23	3	3	Oxidation (M)	3	0
2502	14400	TpMuguga_01g00083	T. parva	26391	hypothetical protein	84.31	18	4	4	Acetylation (Protein N-term)	0	0
1991	14345	TpMuguga_01g00084	T. parva	86271	Serine/threonine protein phosphatase 2A 59 kDa regulatory subunit B' gamma isoform	110.98	7	4	4	Oxidation (M)	0	0
4057	14754	TpMuguga_01g00085	T. parva	25211	hypothetical protein	88.22	9	2	2		1	0
2798	14570	TpMuguga_01g00086	T. parva	32147	CUGBP Elav-like family member 1	132.2	19	4	4		0	0
1945	14242	TpMuguga_01g00087	T. parva	97415	Pre-mRNA-splicing factor SYF1	128.17	7	5	4		0	0
781	13541	TpMuguga_01g00088	T. parva	76909	hypothetical protein	206.04	27	13	13		0	0
429	13451	TpMuguga_01g00092	T. parva	289324	hypothetical protein	215.88	9	20	20		0	0
5610	15342	TpMuguga_01g00093	T. parva	30634	hypothetical protein	37.34	6	1	1		1	0
213	13478	TpMuguga_01g00099	T. parva	99718	Sec23/Sec24 trunk domain	239.67	24	16	16	Oxidation (M); Pyro-glu from Q; Mutation	0	0
5545	15054	TpMuguga_01g00100	T. parva	80506	Protein arginine N-methyltransferase 5	45.12	1	1	1		0	0
166	13343	TpMuguga_01g00101	T. parva	42055	Fructose-bisphosphate aldolase	298.3	74	26	26	Deamidation (NQ); Oxidation (M)	0	0
1717	14252	TpMuguga_01g00102	T. parva	18718	Probable prefoldin subunit 5	133.56	46	6	6	Mutation	0	0
2613	14966	TpMuguga_01g00107	T. parva	44623	hypothetical protein	57.69	8	3	3	Oxidation (M)	0	1
351	13414	TpMuguga_01g00110	T. parva	114566	hypothetical protein	257.64	27	22	22	Deamidation (NQ)	0	0
2946	14692	TpMuguga_01g00111	T. parva	116075	hypothetical protein	57.3	3	3	3		0	0
2475	14361	TpMuguga_01g00114	T. parva	13180	Peptidyl-prolyl cis-trans isomerase NIMA-interacting 1	114.48	45	4	4		0	0
1057	13937	TpMuguga_01g00115	T. parva	48127	TAP42-like family	137.38	19	7	7		0	0
408	13432	TpMuguga_01g00119	T. parva	76926	Long chain acyl-CoA synthetase 7 peroxisomal	244.53	39	20	20	Oxidation (M); Pyro-glu from Q	0	0
2931	14659	TpMuguga_01g00127	T. parva	59108	ThiF family	82.65	7	3	3	Deamidation (NQ)	0	0
723	13619	TpMuguga_01g00129	T. parva	59718	Protein disulfide-isomerase A4	213.97	33	13	13	Oxidation (M)	0	0
579	13532	TpMuguga_01g00130	T. parva	106861	Cleavage stimulation factor subunit 3	207.14	18	14	14		0	0
2203	14323	TpMuguga_01g00133	T. parva	47729	hypothetical protein	129.61	10	4	4	Oxidation (M)	0	0
920	13641	TpMuguga_01g00136	T. parva	34283	Putative GTPase activating protein for Arf	236.6	54	12	12	Deamidation (NQ); Oxidation (M)	0	0
1885	14138	TpMuguga_01g00140	T. parva	39916	Rae1-like protein At1g80670	145.73	19	5	5		0	0
946	13702	TpMuguga_01g00143	T. parva	93068	hypothetical protein	194.59	16	9	9	Pyro-glu from Q	1	0
1166	13925	TpMuguga_01g00145	T. parva	106509	Histidyl-tRNA synthetase	144.86	8	7	6		0	0
5358	15032	TpMuguga_01g00149	T. parva	66928	Protein kinase domain	52.07	2	1	1		0	0
5246	15218	TpMuguga_01g00150	T. parva	39719	hypothetical protein	60.73	3	1	1		0	0
926	13645	TpMuguga_01g00151	T. parva	58766	Insulinase (Peptidase family M16)	184.81	25	13	13		0	0
3358	14699	TpMuguga_01g00155	T. parva	101733	Protein of unknown function (DUF1227)	83.73	4	3	3		0	0
5349	15071	TpMuguga_01g00160	T. parva	65912	U3 small nucleolar RNA-associated protein MPP10	53.17	2	1	1		0	0
966	13837	TpMuguga_01g00164	T. parva	135221	MAC/Perforin domain	188.09	8	8	8		0	0
4059	14888	TpMuguga_01g00165	T. parva	61105	hypothetical protein	73.04	4	2	2		8	0
204	13377	TpMuguga_01g00166	T. parva	79422	Proline--tRNA ligase	282.37	47	27	27	Acetylation (Protein N-term); Deamidation (NQ); Oxidation (M)	0	0
3898	14839	TpMuguga_01g00167	T. parva	74551	Probable translation initiation factor eIF-2B subunit epsilon	90.09	4	2	2		0	0
5350	15320	TpMuguga_01g00173	T. parva	15262	Adrenodoxin-like protein mitochondrial	52.34	9	1	1		0	0
3498	14899	TpMuguga_01g00174	T. parva	17812	hypothetical protein	68.52	15	2	2	Hydroxylation	0	0
3209	14556	TpMuguga_01g00176	T. parva	27976	hypothetical protein	112.73	15	3	3		5	0
345	13599	TpMuguga_01g00177	T. parva	29606	AhpC/TSA family	224.32	54	16	15	Deamidation (NQ); Dehydration; Formylation; Oxidation (M); Pyro-glu from Q	0	0
3	13321	TpMuguga_01g00178	T. parva	87716	hypothetical protein	428.76	75	49	49	Acetylation (N-term); Deamidation (NQ); Dehydration; Formylation; Methyl ester; 5 more	0	0
2278	14704	TpMuguga_01g00181	T. parva	17625	hypothetical protein	99.57	12	3	3		0	0
3155	14818	TpMuguga_01g00182	T. parva	28162	Glucose-induced degradation protein 8 homolog	120.25	19	3	3	Oxidation (M)	0	0
2178	14314	TpMuguga_01g00186	T. parva	81376	hypothetical protein	130.07	9	4	4		0	0
1054	13946	TpMuguga_01g00187	T. parva	24404	Proteasome subunit	200.98	43	9	9	Deamidation (NQ); Pyro-glu from Q	0	0
753	13745	TpMuguga_01g00188	T. parva	31146	Prohibitin-2	184.04	35	10	9	Deamidation (NQ); Oxidation (M)	0	0
3531	14964	TpMuguga_01g00189	T. parva	28904	N-acyl-phosphatidylethanolamine-hydrolyzing phospholipase D	42.54	7	2	2		0	0
1901	14148	TpMuguga_01g00190	T. parva	10869	10 kDa chaperonin	142.08	67	6	6	Oxidation (M)	0	0
5202	15211	TpMuguga_01g00191	T. parva	26954	Peptidyl-prolyl cis-trans isomerase B	63.43	6	1	1		0	0
4278	15271	TpMuguga_01g00193	T. parva	53721	NAD binding domain of 6-phosphogluconate dehydrogenase	53.93	2	1	1		0	0
3267	14833	TpMuguga_01g00194	T. parva	58734	Actin	100.24	6	3	3	Oxidation (M)	0	0
505	13856	TpMuguga_01g00199	T. parva	23286	Ribosomal protein L13e	203.64	53	13	13	Oxidation (M); Propionamide	0	0
976	14046	TpMuguga_01g00200	T. parva	16480	Ribosomal protein S9/S16	156.05	41	7	7	Deamidation (NQ); Ammonia-loss (N)	0	0
2076	14027	TpMuguga_01g00201	T. parva	35238	ATP synthase subunit gamma mitochondrial	133.03	26	6	6		0	0
2785	14354	TpMuguga_01g00202	T. parva	59558	WD domain G-beta repeat	95.55	7	4	4		0	0
1727	14076	TpMuguga_01g00206	T. parva	44215	hypothetical protein	149.2	17	6	6	Phosphorylation (STY)	1	0
3940	15340	TpMuguga_01g00208	T. parva	27903	hypothetical protein	77.75	14	2	2	Phosphorylation (STY)	0	0
3397	15256	TpMuguga_01g00209	T. parva	77369	hypothetical protein	75.82	4	2	2	Oxidation (M)	0	0
3551	14987	TpMuguga_01g00210	T. parva	31932	succinate dehydrogenase and fumarate reductase iron-sulfur protein	76.03	10	2	2		0	0
2708	14303	TpMuguga_01g00214	T. parva	33178	p21-C-terminal region-binding protein	125.71	16	4	4	Oxidation (M)	0	0
150	13397	TpMuguga_01g00219	T. parva	107672	Calcineurin-like phosphoesterase	278.75	34	32	32	Deamidation (NQ); Oxidation (M)	0	0
3529	14944	TpMuguga_01g00220	T. parva	18057	hypothetical protein	76.93	20	2	2		2	0
2483	14211	TpMuguga_01g00221	T. parva	33448	hypothetical protein	104.66	15	4	4		1	0
2185	14262	TpMuguga_01g00222	T. parva	69143	Uncharacterized acyltransferase C1718.04	153.5	9	4	4		3	0
1046	13865	TpMuguga_01g00224	T. parva	22320	Putative peroxiredoxin YgaF	172.65	41	9	9	Phosphorylation (STY)	0	0
4399	15229	TpMuguga_01g00225	T. parva	19767	DNA-directed RNA polymerase II subunit rpb7	53.39	6	1	1		0	0
3465	14494	TpMuguga_01g00227	T. parva	20664	Caltractin	95.99	15	2	2		0	0
3355	14695	TpMuguga_01g00230	T. parva	66251	hypothetical protein	98.32	7	3	3		0	0
2593	14674	TpMuguga_01g00234	T. parva	11153	Dynein light chain type 1	103.86	35	3	3	Oxidation (M)	0	0
93	13356	TpMuguga_01g00235	T. parva	129839	Eukaryotic translation initiation factor 3 subunit A	305.61	39	44	44	Acetylation (Protein N-term); Oxidation (M); Phosphorylation (STY); Pyro-glu from Q	0	0
2507	14667	TpMuguga_01g00236	T. parva	77520	Protein RRP5 homolog	106.26	9	4	4	Deamidation (NQ)	0	0
5251	15043	TpMuguga_01g00237	T. parva	44939	Protein RRP5 homolog	60.19	3	1	1		0	0
3272	14913	TpMuguga_01g00238	T. parva	34277	RNA-binding motif protein X-linked 2	88.89	12	3	3	Acetylation (Protein N-term)	0	0
1232	13835	TpMuguga_01g00239	T. parva	67657	hypothetical protein	185.04	21	9	9	Pyro-glu from Q	0	0
3211	14600	TpMuguga_01g00240	T. parva	46845	hypothetical protein	99.82	9	3	3		0	0
858	13604	TpMuguga_01g00241	T. parva	57618	T-complex protein 1 subunit delta	191.48	25	11	11		0	0
1954	14266	TpMuguga_01g00243	T. parva	168928	CPSF A subunit region	111.66	4	4	4		0	0
323	14089	TpMuguga_01g00244	T. parva	25546	Cyclophilin type peptidyl-prolyl cis-trans isomerase/CLD	167.95	51	8	8	Carbamidomethylation; Deamidation (NQ); Dehydration; Hydroxylation; Methyl ester; Oxidation (M)	0	0
3929	14766	TpMuguga_01g00245	T. parva	48003	mRNA capping enzyme beta chain	82.26	7	2	2		0	0
853	13615	TpMuguga_01g00246	T. parva	67200	hypothetical protein	172.36	26	13	13		0	0
3986	14880	TpMuguga_01g00248	T. parva	35527	tRNAHis guanylyltransferase	73.1	9	2	2		1	0
801	13647	TpMuguga_01g00252	T. parva	72359	ABC transporter	192	23	10	10	Oxidation (M)	5	0
657	13959	TpMuguga_01g00261	T. parva	28436	hypothetical protein	188.97	31	9	9	Deamidation (NQ); Oxidation (M)	0	0
1272	13868	TpMuguga_01g00262	T. parva	50424	Dihydrolipoyllysine-residue succinyltransferase component of 2-oxoglutarate dehydrogenase complex mitochondrial	158.42	21	10	10		0	0
907	13542	TpMuguga_01g00263	T. parva	308092	MATH and LRR domain-containing protein PFE0570w	198.08	6	14	14		0	0
2616	14806	TpMuguga_01g00267	T. parva	12940	hypothetical protein	143.28	30	4	4	Oxidation (M)	0	0
2833	14469	TpMuguga_01g00272	T. parva	24004	Kinase binding protein CGI-121	116.95	30	3	3		0	0
1570	14122	TpMuguga_01g00276	T. parva	19925	Translationally controlled tumour protein	137.04	30	7	7		0	0
2188	14332	TpMuguga_01g00277	T. parva	29464	hypothetical protein	111.76	27	5	5		0	0
1516	13873	TpMuguga_01g00279	T. parva	40804	Developmentally-regulated GTP-binding protein 1	153.04	20	7	6	Oxidation (M)	0	0
50	13328	TpMuguga_01g00283	T. parva	123175	Importin subunit beta-3	382.8	49	51	50	Carbamidomethylation; Acetylation (Protein N-term); Biotinylation; Carbamylation; Deamidation (NQ); 7 more	0	0
3862	14811	TpMuguga_01g00287	T. parva	9988	Ubiquitin fold modifier 1 protein	101.44	29	2	2		0	0
265	13507	TpMuguga_01g00288	T. parva	76413	hypothetical protein	217.35	28	17	14	Deamidation (NQ); Oxidation (M); Pyro-glu from Q	0	0
632	13627	TpMuguga_01g00290	T. parva	46997	ATPase family associated with various cellular activities (AAA)	231.84	38	14	13	Oxidation (M)	0	0
2454	14360	TpMuguga_01g00291	T. parva	47647	hypothetical protein	94.87	22	4	4		4	0
1296	14010	TpMuguga_01g00292	T. parva	37119	Hydroxyacylglutathione hydrolase mitochondrial	186.14	31	9	9	Oxidation (M)	0	0
1435	14250	TpMuguga_01g00293	T. parva	9054	60S ribosomal protein L38	134.67	67	7	7	Formylation	0	0
3220	14532	TpMuguga_01g00297	T. parva	15609	hypothetical protein	104.59	36	3	3		0	0
4368	15281	TpMuguga_01g00298	T. parva	14405	hypothetical protein	66.42	12	1	1		0	0
2098	14092	TpMuguga_01g00301	T. parva	37833	E3 ubiquitin-protein ligase CHIP	130.39	17	5	5		0	0
280	13493	TpMuguga_01g00302	T. parva	39236	NAD-dependent glycerol-3-phosphate dehydrogenase C-terminus	252.37	50	19	19	Carbamidomethylation; Deamidation (NQ); Methyl ester; Oxidation (M)	0	0
5316	15233	TpMuguga_01g00309	T. parva	37211	Pre-rRNA-processing protein esf-2	56.8	3	1	1		0	0
1225	13668	TpMuguga_01g00314	T. parva	31036	Eukaryotic translation initiation factor 3 subunit G-A	183.85	44	9	9		0	0
5410	15204	TpMuguga_01g00315	T. parva	39976	hypothetical protein	49.24	4	1	1		1	0
2059	13993	TpMuguga_01g00316	T. parva	87570	Ubiquitin carboxyl-terminal hydrolase	149.38	12	6	6		0	0
1293	14160	TpMuguga_01g00320	T. parva	17527	glutaredoxin	144.1	33	7	7	Carbamidomethylation; Oxidation (M)	0	0
2590	14970	TpMuguga_01g00321	T. parva	92139	hypothetical protein	59.73	3	3	3		0	0
5244	15227	TpMuguga_01g00322	T. parva	14328	hypothetical protein	62.56	9	1	1		1	0
2999	14843	TpMuguga_01g00323	T. parva	14676	hypothetical protein	103.57	24	2	2		1	0
4245	15456	TpMuguga_01g00324	T. parva	48989	Tubulin C-terminal domain	37.13	5	2	2		0	0
1978	14310	TpMuguga_01g00326	T. parva	29619	hypothetical protein	139.54	16	5	5		1	0
931	13650	TpMuguga_01g00327	T. parva	243318	hypothetical protein	176.74	7	10	10		1	0
5664	15454	TpMuguga_01g00332	T. parva	20623	Transport protein particle (TRAPP) component	32.17	4	1	1		0	0
742	13711	TpMuguga_01g00335	T. parva	50666	Elongation factor Tu GTP binding domain	226.14	30	12	11	Acetylation (Protein N-term); Oxidation (M); Pyro-glu from Q	0	0
2002	14433	TpMuguga_01g00338	T. parva	22518	hypothetical protein	111.37	32	4	4	Deamidation (NQ)	0	0
4316	15310	TpMuguga_01g00342	T. parva	202848	hypothetical protein	39.94	1	1	1		0	0
4143	14679	TpMuguga_01g00344	T. parva	61466	Zinc finger protein ZPR1	55.17	3	2	2		0	0
2812	14470	TpMuguga_01g00345	T. parva	58774	CCR4-NOT transcription complex subunit 4	97.56	8	3	3		0	0
1176	13988	TpMuguga_01g00351	T. parva	17525	Ribosomal protein S13/S18	186.38	47	9	9	Formylation (Protein N-term)	0	0
1180	14168	TpMuguga_01g00352	T. parva	19729	60S ribosomal protein L11-1	155.64	39	8	7	Carbamidomethylation; Methylation	0	0
2979	14698	TpMuguga_01g00358	T. parva	94031	hypothetical protein	62.35	3	2	2		0	0
806	13774	TpMuguga_01g00363	T. parva	35957	GMP reductase	232.3	40	10	10	Carbamidomethylation; Oxidation (M)	0	0
619	13537	TpMuguga_01g00364	T. parva	42331	Metallopeptidase family M24	220.87	43	17	17	Carbamidomethylation; Formylation; Oxidation (M)	0	0
3342	14707	TpMuguga_01g00365	T. parva	33388	hypothetical protein	66.24	12	3	3		1	0
2786	14440	TpMuguga_01g00368	T. parva	46174	Putative RNA methyltransferase	102.68	10	4	4		0	0
5689	15424	TpMuguga_01g00370	T. parva	48708	hypothetical protein	29.98	2	1	1		0	0
1694	14013	TpMuguga_01g00373	T. parva	118771	Protein transport protein Sec24A	143.75	7	6	6		0	0
1871	14240	TpMuguga_01g00374	T. parva	58080	DEAD/DEAH box helicase	143.19	14	6	6	Acetylation (Protein N-term)	0	0
1526	13899	TpMuguga_01g00375	T. parva	35513	hypothetical protein	165.84	27	8	7	Deamidation (NQ)	0	0
2254	14492	TpMuguga_01g00376	T. parva	10065	Probable small nuclear ribonucleoprotein F	183.17	63	4	4	Oxidation (M)	0	0
3393	14812	TpMuguga_01g00377	T. parva	32469	Putative methyltransferase	104.5	10	2	2		0	0
317	13379	TpMuguga_01g00380	T. parva	127782	hypothetical protein	245.86	21	21	21	Mutation	0	0
2601	14711	TpMuguga_01g00381	T. parva	17360	Deoxyuridine 5'-triphosphate nucleotidohydrolase	96.37	15	3	2	Oxidation (M)	0	0
5697	15414	TpMuguga_01g00386	T. parva	201315	DNA polymerase family A	27.32	1	1	1		1	0
164	13439	TpMuguga_01g00389	T. parva	62983	ATP synthase subunit beta mitochondrial	278.13	44	19	15	Deamidation (NQ); Formylation; Methyl ester; Oxidation (M); Mutation	0	0
1338	13733	TpMuguga_01g00390	T. parva	56248	Serine hydroxymethyltransferase 3 chloroplastic	145.71	17	9	9		1	0
5516	15066	TpMuguga_01g00391	T. parva	76639	hypothetical protein	55.11	1	1	1		0	0
1229	13831	TpMuguga_01g00394	T. parva	108500	WD domain G-beta repeat	158.54	11	9	9	Acetylation (Protein N-term)	0	0
5399	15155	TpMuguga_01g00395	T. parva	22137	Charged multivesicular body protein 1a	50.44	6	1	1		0	0
37	13355	TpMuguga_01g00397	T. parva	116447	aminopeptidase N	307.47	45	44	44	Carbamidomethylation; Deamidation (NQ); Dehydration; Methylation; Oxidation (M); Pyro-glu from Q	0	0
5605	15352	TpMuguga_01g00398	T. parva	28552	Exosome complex component ski6	38.53	4	1	1		0	0
1191	14520	TpMuguga_01g00399	T. parva	31358	Acidic leucine-rich nuclear phosphoprotein 32-related protein	203.64	32	7	7	Deamidation (NQ); Dehydration; Oxidation (M)	0	0
3450	14928	TpMuguga_01g00400	T. parva	34207	hypothetical protein	53.13	6	2	2		0	0
2336	14113	TpMuguga_01g00401	T. parva	56742	hypothetical protein	150.13	16	5	5		0	0
4194	14961	TpMuguga_01g00402	T. parva	10352	hypothetical protein	77.12	28	2	2		0	0
3262	14574	TpMuguga_01g00403	T. parva	65925	hypothetical protein	90.02	5	3	3		11	0
2632	15118	TpMuguga_01g00404	T. parva	39966	hypothetical protein	61.86	5	1	1		0	0
2558	14550	TpMuguga_01g00410	T. parva	13717	hypothetical protein	118.59	48	5	5		0	0
1388	13885	TpMuguga_01g00413	T. parva	21277	60S ribosomal protein L9	189.85	45	8	8	Pyro-glu from Q	0	0
607	13494	TpMuguga_01g00420	T. parva	119267	hypothetical protein	221.71	18	15	14		1	0
608	13480	TpMuguga_01g00421	T. parva	167162	hypothetical protein	219.22	13	14	14	Hydroxylation	0	0
5223	15207	TpMuguga_01g00425	T. parva	18376	Ubiquitin-fold modifier-conjugating enzyme 1	60.76	9	1	1		0	0
313	13378	TpMuguga_01g00430	T. parva	114758	hypothetical protein	250.45	29	26	26	Oxidation (M)	0	0
4027	14893	TpMuguga_01g00432	T. parva	12793	Leucine-rich repeat	72.75	15	2	2		0	0
468	13524	TpMuguga_01g00437	T. parva	156727	hypothetical protein	200.44	12	14	14	Carbamidomethylation; Deamidation (NQ); Methyl ester; Propionamide	8	0
127	13382	TpMuguga_01g00438	T. parva	166542	hypothetical protein	300.8	24	35	35	Carbamidomethylation; Methyl ester; Oxidation (M)	0	1
1660	13918	TpMuguga_01g00439	T. parva	44024	RNA polymerase III transcription factor (TF)IIIC subunit	193.79	24	7	7	Deamidation (NQ)	0	0
4436	15439	TpMuguga_01g00445	T. parva	42461	IPP transferase	30.73	4	1	1		0	0
1096	13670	TpMuguga_01g00460	T. parva	98682	tRNA synthetase class II core domain (G H P S and T)	169.21	15	11	11	Oxidation (M)	0	0
3031	15106	TpMuguga_01g00462	T. parva	56794	hypothetical protein	57.8	3	1	1		0	0
363	13487	TpMuguga_01g00463	T. parva	83970	hypothetical protein	239.01	22	17	15	Deamidation (NQ); Oxidation (M)	0	0
637	13663	TpMuguga_01g00464	T. parva	79128	hypothetical protein	189.36	24	13	10	Deamidation (NQ); Oxidation (M)	0	0
562	13447	TpMuguga_01g00465	T. parva	72222	Histone acetyltransferase GCN5	241.19	31	17	17		0	0
777	13587	TpMuguga_01g00466	T. parva	325241	Protein dopey-2	183.79	6	13	13	Acetylation (Protein N-term)	0	0
1490	13875	TpMuguga_01g00471	T. parva	28415	Bifunctional thioredoxin reductase/thioredoxin	169.97	42	8	8	Carbamidomethylation; Methylation	0	0
3392	14725	TpMuguga_01g00473	T. parva	32433	hypothetical protein	82.02	7	2	2		0	0
3941	14795	TpMuguga_01g00474	T. parva	94736	hypothetical protein	78.71	3	2	2		0	0
2688	14489	TpMuguga_01g00475	T. parva	19311	PITH domain	157.88	50	4	4	Carbamidomethylation; Acetylation (Protein N-term); Methyl ester; Oxidation (M)	0	0
2858	14528	TpMuguga_01g00476	T. parva	42531	Aspartate/ornithine carbamoyltransferase carbamoyl-P binding domain	110.28	9	3	3		1	0
147	13351	TpMuguga_01g00479	T. parva	120353	Hsp70 protein	280.7	44	35	35	Carbamidomethylation; Deamidation (NQ); Methylation; Oxidation (M); Pyro-glu from Q	0	0
2744	14369	TpMuguga_01g00483	T. parva	60824	WD domain G-beta repeat	115.82	9	4	4		0	0
2025	14621	TpMuguga_01g00484	T. parva	333128	hypothetical protein	87.66	1	3	3		0	0
206	13421	TpMuguga_01g00488	T. parva	65901	Kelch motif	298.66	43	23	23	Acetylation (Protein N-term); Deamidation (NQ); Oxidation (M)	0	0
877	13707	TpMuguga_01g00495	T. parva	64564	Phosphoenolpyruvate carboxykinase [ATP]	202.52	22	10	10	Pyro-glu from Q	0	0
2136	14346	TpMuguga_01g00496	T. parva	108195	Exosome complex exonuclease RRP44	164.2	5	5	5	Acetylation (Protein N-term)	0	0
343	13564	TpMuguga_01g00497	T. parva	60353	RNA recognition motif. (a.k.a. RRM RBD or RNP domain)	219.14	30	15	15	Deamidation (NQ); Oxidation (M)	0	0
2182	14276	TpMuguga_01g00500	T. parva	92441	Myosin-A	116.01	8	4	4		0	0
695	13890	TpMuguga_01g00502	T. parva	17136	40S ribosomal protein S13-1	184.82	52	10	9		0	0
5204	15084	TpMuguga_01g00503	T. parva	50425	Putative riboflavin kinase	62.34	3	1	1		0	0
930	13631	TpMuguga_01g00504	T. parva	82086	Peptidyl-prolyl cis-trans isomerase FKBP62	196.56	20	12	12		0	0
5743	15716	TpMuguga_01g00506	T. parva	26277	emp24/gp25L/p24 family/GOLD	22.53	3	1	1		1	0
1745	14300	TpMuguga_01g00508	T. parva	17125	Ubiquitin-conjugating enzyme	164.06	40	7	5	Carbamidomethylation; Methyl ester	0	0
610	13502	TpMuguga_01g00509	T. parva	66371	hypothetical protein	227.21	32	15	15	Oxidation (M)	1	0
3873	14817	TpMuguga_01g00513	T. parva	23222	hypothetical protein	95.77	17	2	2		0	0
2554	14593	TpMuguga_01g00514	T. parva	56999	Ankyrin repeats (3 copies)	95.12	7	3	3		0	0
84	13418	TpMuguga_01g00518	T. parva	66340	tRNA synthetases class I (W and Y)	322.23	58	36	36	Carbamidomethylation; Deamidation (NQ); Formylation; Methyl ester; Methylation; Oxidation (M)	0	0
161	13416	TpMuguga_01g00520	T. parva	76026	Long-chain-fatty-acid--CoA ligase 5	312.51	47	30	30	Oxidation (M); Pyro-glu from Q; Ammonia-loss (N)	0	0
5453	15306	TpMuguga_01g00524	T. parva	8085	hypothetical protein	48.36	13	1	1		1	0
1259	13914	TpMuguga_01g00526	T. parva	24778	hypothetical protein	191.88	45	9	9	Acetylation (Protein N-term); Phosphorylation (STY)	1	0
5441	15318	TpMuguga_01g00528	T. parva	26060	hypothetical protein	48.68	5	1	1		0	0
48	13352	TpMuguga_01g00529	T. parva	93041	Elongation factor G domain IV	317.01	44	35	30	Carbamidomethylation; Dehydration; Formylation; Methyl ester; Methylation; Oxidation (M)	0	0
373	13380	TpMuguga_01g00533	T. parva	121072	hypothetical protein	256.68	25	21	21	Deamidation (NQ)	0	0
2615	14803	TpMuguga_01g00534	T. parva	33087	Protein lifeguard 2	112.48	11	2	2	Deamidation (NQ)	7	0
2032	14903	TpMuguga_01g00535	T. parva	28086	Protein lifeguard 3	162.61	14	4	4	Acetylation (Protein N-term); Phosphorylation (HCDR)	7	0
4431	15381	TpMuguga_01g00536	T. parva	71326	Putative tRNA pseudouridine synthase Pus10	32.03	1	1	1		0	0
242	13654	TpMuguga_01g00541	T. parva	24584	hypothetical protein	227.59	62	17	17	Deamidation (NQ); Formylation; Oxidation (M); Oxidation (HW); Sulphone	0	0
4443	15394	TpMuguga_01g00542	T. parva	65616	hypothetical protein	32.88	1	1	1		1	0
2985	15185	TpMuguga_01g00543	T. parva	15737	Transcription elongation factor SPT4 homolog 1	149.02	24	2	2	Acetylation (Protein N-term); Oxidation (M)	0	0
1390	13942	TpMuguga_01g00544	T. parva	122637	Oligonucleotide/oligosaccharide-binding (OB)-fold	155.88	10	8	7		0	0
4115	14895	TpMuguga_01g00546	T. parva	54640	Choline/ethanolamine kinase	64.94	4	2	2		0	0
815	13757	TpMuguga_01g00551	T. parva	83749	hypothetical protein	165.01	13	9	4	Mutation	0	0
3221	14614	TpMuguga_01g00554	T. parva	59774	hypothetical protein	81.26	10	3	3		0	1
1071	14023	TpMuguga_01g00555	T. parva	16811	hypothetical protein	158.11	40	7	7	Oxidation (M); Pyro-glu from E	0	0
2414	14279	TpMuguga_01g00556	T. parva	20275	EMG1/NEP1 methyltransferase	163.62	34	4	4		0	0
1331	13701	TpMuguga_01g00557	T. parva	79003	hypothetical protein	176.09	22	9	9		0	0
4050	14784	TpMuguga_01g00558	T. parva	52236	Epsin-2	63.49	7	2	2		0	0
198	13438	TpMuguga_01g00560	T. parva	43261	60S ribosomal protein L3	257.71	53	22	22	Deamidation (NQ); Oxidation (M)	0	0
3908	14772	TpMuguga_01g00563	T. parva	44019	hypothetical protein	91.69	6	2	2		8	0
2774	14672	TpMuguga_01g00564	T. parva	18337	hypothetical protein	121.85	30	4	4	Oxidation (M)	0	0
4139	14999	TpMuguga_01g00565	T. parva	38279	Josephin	78.1	9	2	2		0	0
1874	14235	TpMuguga_01g00566	T. parva	38829	Brix domain	128.44	17	7	6	Deamidation (NQ)	0	0
2965	14710	TpMuguga_01g00567	T. parva	24158	hypothetical protein	68.17	10	2	2		0	0
2552	14576	TpMuguga_01g00581	T. parva	106424	SUN domain-containing protein 2	91.22	4	3	3		2	0
1512	13904	TpMuguga_01g00582	T. parva	216858	Sec63 Brl domain	135.97	5	8	8		0	0
2408	14317	TpMuguga_01g00585	T. parva	21314	hypothetical protein	123.01	31	4	4		1	0
1262	13838	TpMuguga_01g00591	T. parva	51008	Splicing factor U2AF 65 kDa subunit	192.32	30	8	8		0	0
435	13470	TpMuguga_01g00595	T. parva	121490	Trehalose-phosphatase	270.69	19	19	19	Oxidation (M)	0	0
2206	14387	TpMuguga_01g00596	T. parva	21821	hypothetical protein	147.16	28	4	4		0	0
517	13483	TpMuguga_01g00598	T. parva	67810	hypothetical protein	238.47	39	16	16		0	0
3401	14731	TpMuguga_01g00602	T. parva	116129	hypothetical protein	66.75	2	2	2		1	0
366	13770	TpMuguga_01g00603	T. parva	38799	hypothetical protein	263.54	51	14	14	Carbamidomethylation; Deamidation (NQ); Methylation; Oxidation (M); Pyro-glu from Q	0	0
1265	13853	TpMuguga_01g00604	T. parva	52827	hypothetical protein	223.76	26	7	6	Pyro-glu from Q	0	0
2850	14507	TpMuguga_01g00605	T. parva	31850	hypothetical protein	102.46	13	3	3		0	0
2248	14472	TpMuguga_01g00607	T. parva	35666	hypothetical protein	100.06	9	3	2		0	0
2777	14386	TpMuguga_01g00610	T. parva	35883	hypothetical protein	97.91	17	4	4		0	0
1443	14095	TpMuguga_01g00611	T. parva	38162	hypothetical protein	159.19	17	6	6	Pyro-glu from Q	0	0
2024	14637	TpMuguga_01g00612	T. parva	35844	hypothetical protein	80.08	8	4	3		1	0
2988	14774	TpMuguga_01g00615	T. parva	54524	hypothetical protein	82.46	10	2	2		0	0
2081	14037	TpMuguga_01g00617	T. parva	48542	hypothetical protein	134.72	18	6	6		1	0
3395	14787	TpMuguga_01g00618	T. parva	42247	hypothetical protein	70.33	8	2	2		0	0
2103	14475	TpMuguga_01g00620	T. parva	124431	hypothetical protein	157.57	6	5	5	Deamidation (NQ); Pyro-glu from Q	1	0
3942	15314	TpMuguga_01g00623	T. parva	12104	hypothetical protein	81.77	30	2	2	Acetylation (Protein N-term)	0	0
5499	15115	TpMuguga_01g00624	T. parva	29858	hypothetical protein	44.8	6	1	1		0	0
2382	14232	TpMuguga_01g00632	T. parva	34339	Zinc finger protein 207	127.49	20	5	5		0	0
882	13633	TpMuguga_01g00633	T. parva	27622	Adenylate kinase	212.15	47	12	11	Acetylation (Protein N-term); Dehydration	0	0
3352	14994	TpMuguga_01g00635	T. parva	51278	tRNA (guanine(10)-N2)-methyltransferase homolog	66.52	9	3	3		0	0
2514	14430	TpMuguga_01g00639	T. parva	25299	Ras family	105.56	19	4	4	Methyl ester	0	0
773	13533	TpMuguga_01g00641	T. parva	112145	Putative pre-mRNA-splicing factor ATP-dependent RNA helicase DHX16	195.73	17	13	12		0	0
5437	15365	TpMuguga_01g00643	T. parva	27993	hypothetical protein	47.84	5	1	1		0	0
2522	14452	TpMuguga_01g00648	T. parva	72847	hypothetical protein	115.93	7	3	3		0	0
4434	14942	TpMuguga_01g00649	T. parva	48934	hypothetical protein	33.77	2	1	1		2	0
582	13576	TpMuguga_01g00650	T. parva	88733	Apical membrane antigen 1	207.51	19	13	13	Oxidation (M); Malonylation	1	0
3879	14703	TpMuguga_01g00652	T. parva	34269	RNA polymerase Rpc34 subunit	97.72	9	2	2		0	0
1975	14340	TpMuguga_01g00653	T. parva	11857	S25 ribosomal protein	128.43	42	5	5	Deamidation (NQ)	0	0
3460	14819	TpMuguga_01g00655	T. parva	71910	E3 ubiquitin-protein ligase synoviolin	114.23	5	3	3		6	1
3291	14657	TpMuguga_01g00656	T. parva	110869	hypothetical protein	82.83	4	3	3		0	0
1385	13896	TpMuguga_01g00657	T. parva	42763	D-beta-hydroxybutyrate dehydrogenase mitochondrial	174.34	21	8	8		0	0
106	13354	TpMuguga_01g00658	T. parva	131999	hypothetical protein	297.88	37	38	37	Deamidation (NQ); Oxidation (M); Pyro-glu from Q	0	0
2930	14644	TpMuguga_01g00659	T. parva	39447	hypothetical protein	101.36	10	3	3		0	0
2144	14189	TpMuguga_01g00660	T. parva	55456	Adaptor complexes medium subunit family	128.46	13	5	5		0	0
3201	14480	TpMuguga_01g00661	T. parva	68924	Trimethylguanosine synthase	103.24	6	3	3		0	0
1148	13948	TpMuguga_01g00662	T. parva	142618	hypothetical protein	180.68	8	8	8	Oxidation (M)	1	0
2146	14044	TpMuguga_01g00665	T. parva	25854	Chaperone protein DnaJ	110.72	30	5	5		0	0
636	13751	TpMuguga_01g00667	T. parva	48362	hypothetical protein	197.41	26	14	14	Carbamidomethylation; Deamidation (NQ); Methyl ester; Oxidation (M)	0	0
4295	15488	TpMuguga_01g00672	T. parva	23752	Rtf2 RING-finger	37.09	4	2	1		0	0
5349	15159	TpMuguga_01g00673	T. parva	6872	H/ACA ribonucleoprotein complex subunit 3	48.18	16	1	1		0	0
774	14103	TpMuguga_01g00675	T. parva	14724	60S ribosomal protein L14	171.56	53	8	8	Carbamidomethylation; Deamidation (NQ); Methylation	0	0
505	13548	TpMuguga_01g00677	T. parva	49006	ATP-grasp domain	241.63	35	12	12	Deamidation (NQ); Oxidation (M); Pyro-glu from Q	0	0
1472	14218	TpMuguga_01g00684	T. parva	69721	hypothetical protein	119.46	8	4	4		0	0
2897	15158	TpMuguga_01g00685	T. parva	84175	Domain of unknown function DUF529	58.6	1	1	1		0	0
422	13459	TpMuguga_01g00687	T. parva	106249	Adaptin N terminal region	215.44	20	16	16	Oxidation (M)	0	0
3860	14714	TpMuguga_01g00692	T. parva	52315	Pepsin A	93.2	7	2	2		0	0
2799	14639	TpMuguga_01g00694	T. parva	170957	Histidine phosphatase superfamily (branch 2)	84.66	2	3	3		0	0
506	13623	TpMuguga_01g00698	T. parva	153774	Probable ATP-dependent RNA helicase DHX37	234.92	12	12	12	Oxidation (M); Pyro-glu from Q; Sulphone	0	0
5645	15544	TpMuguga_01g00699	T. parva	17746	hypothetical protein	20.57	5	1	1		0	0
9	13345	TpMuguga_01g00701	T. parva	69972	Rhoptry-associated protein 1 (RAP-1)	346	63	42	42	Carbamidomethylation; Deamidation (NQ); Dehydration; Formylation; Carboxylation (E); 5 more	0	0
5188	15198	TpMuguga_01g00702	T. parva	24670	Rhoptry-associated protein 1 (RAP-1)	61.14	8	1	1		0	0
1320	14131	TpMuguga_01g00704	T. parva	98987	Rhoptry-associated protein 1 (RAP-1)	145.41	8	5	5		0	0
2224	14288	TpMuguga_01g00705	T. parva	36940	Deoxyhypusine hydroxylase	123.48	17	4	4		0	0
706	13725	TpMuguga_01g00706	T. parva	46597	DnaJ protein homolog	157.14	20	8	8	Deamidation (NQ); Oxidation (M)	0	0
1928	14259	TpMuguga_01g00707	T. parva	62878	Eukaryotic translation initiation factor 2A	168.07	13	5	5	Pyro-glu from Q	0	0
449	13453	TpMuguga_01g00709	T. parva	122913	26S proteasome non-ATPase regulatory subunit 2	229.37	17	17	17		0	0
5567	15428	TpMuguga_01g00710	T. parva	87974	hypothetical protein	32.29	1	1	1		0	0
1025	13730	TpMuguga_01g00711	T. parva	47128	ATPase family associated with various cellular activities (AAA)	200.07	28	10	10	Deamidation (NQ)	0	0
2013	14271	TpMuguga_01g00712	T. parva	49668	AP-1 complex subunit mu-1	123.56	12	4	4	Oxidation (M)	0	0
2626	14398	TpMuguga_01g00715	T. parva	53670	hypothetical protein	113.5	10	4	4		2	1
3267	14845	TpMuguga_01g00717	T. parva	60188	hypothetical protein	83.6	4	2	2		0	0
904	13954	TpMuguga_01g00718	T. parva	23895	hypothetical protein	169.76	40	10	10	Deamidation (NQ); Oxidation (M); Mutation	0	0
1428	14075	TpMuguga_01g00719	T. parva	46621	hypothetical protein	137.56	18	6	6		0	0
329	13448	TpMuguga_01g00720	T. parva	149978	HAD ATPase P-type family IC	271.71	18	19	19	Deamidation (NQ); Oxidation (M); Pyro-glu from Q	7	0
34	14147	TpMuguga_01g00721	T. parva	17490	hypothetical protein	218.98	43	10	3	Dehydration; Formylation; Formylation (Protein N-term); Methyl ester; Oxidation (M); 3 more	0	0
1072	14100	TpMuguga_01g00725	T. parva	38811	Ribonucleoside-diphosphate reductase small chain	181.04	21	8	8	Oxidation (M)	0	0
5	13341	TpMuguga_01g00726	T. parva	49468	Elongation factor Tu GTP binding domain	425.86	79	38	31	Carbamidomethylation; Acetylation (Protein N-term); Acetylation (N-term); Amidation; Deamidation (NQ); 11 more	0	0
1296	14165	TpMuguga_01g00728	T. parva	34213	Protein tyrosine kinase	116.61	19	6	4	Oxidation (M)	0	0
5601	15519	TpMuguga_01g00730	T. parva	47949	Regulator of chromosome condensation (RCC1) repeat	28.59	2	1	1		0	0
2732	14723	TpMuguga_01g00732	T. parva	22497	Ubiquitin-conjugating enzyme	119.15	17	3	3	Deamidation (NQ)	0	0
3921	14881	TpMuguga_01g00733	T. parva	18435	Mitochondrial import inner membrane translocase subunit TIM23-1	75.71	12	2	2		0	0
655	13783	TpMuguga_01g00736	T. parva	64852	hypothetical protein	167.48	14	7	7		0	0
3259	14727	TpMuguga_01g00741	T. parva	114954	hypothetical protein	95.64	3	2	2		0	0
5221	15221	TpMuguga_01g00745	T. parva	28571	Acyl-CoA-binding domain-containing protein 2	55.79	6	1	1		0	0
404	13602	TpMuguga_01g00747	T. parva	62886	Putative snoRNA binding domain	225.4	27	13	13	Dehydration; Oxidation (M); Pyro-glu from Q	0	0
468	13579	TpMuguga_01g00753	T. parva	82351	Hsp90 protein	203.64	21	13	12	Deamidation (NQ); Dehydration; Oxidation (M)	0	0
410	13848	TpMuguga_01g00757	T. parva	24115	Ras family	238.69	56	13	11	Carbamidomethylation; Dehydration; Formylation; Methyl ester; Methylation; 2 more	0	0
2191	14376	TpMuguga_01g00758	T. parva	80249	hypothetical protein	102.74	10	4	4		0	0
5271	15210	TpMuguga_01g00761	T. parva	44823	hypothetical protein	51.42	4	1	1		4	0
616	13558	TpMuguga_01g00765	T. parva	44940	DEAD/DEAH box helicase	210.53	39	13	12	Hydroxylation	0	0
0	14935	TpMuguga_01g00769	T. parva	18214	hypothetical protein	58.34	14	2	2		0	0
5299	15230	TpMuguga_01g00777	T. parva	19488	hypothetical protein	55.2	8	1	1		0	0
2645	14602	TpMuguga_01g00778	T. parva	69663	hypothetical protein	95.98	9	4	4	Carbamidomethylation; Methylation	0	0
1326	14179	TpMuguga_01g00781	T. parva	46748	Protein tyrosine kinase	127.46	13	5	3		0	0
1248	13991	TpMuguga_01g00782	T. parva	50397	Ran-binding protein 9	154.24	17	7	7	Pyro-glu from Q	0	0
2360	14549	TpMuguga_01g00783	T. parva	13472	hypothetical protein	190.94	33	5	5		0	0
785	13659	TpMuguga_01g00784	T. parva	62584	Ankyrin repeats (3 copies)	175.35	34	13	13	Acetylation (Protein N-term); Pyro-glu from Q	0	0
3954	14735	TpMuguga_01g00785	T. parva	28714	Phosphomannomutase	84.19	8	2	2		0	0
4079	14948	TpMuguga_01g00786	T. parva	49329	Protein YIPF5	85.56	9	2	2		5	0
2628	14375	TpMuguga_01g00787	T. parva	50581	tRNA (adenine(58)-N(1))-methyltransferase non-catalytic subunit trm6	116.12	8	4	4		0	0
4293	15459	TpMuguga_01g00789	T. parva	43370	Actin-1	35.35	2	1	1		0	0
4298	15150	TpMuguga_01g00790	T. parva	54096	Nuclear protein Es2	33.56	2	1	1		0	0
1372	13886	TpMuguga_01g00792	T. parva	68502	hypothetical protein	173.96	15	8	8	Oxidation (M)	4	0
2585	14313	TpMuguga_01g00794	T. parva	93453	Vacuolar protein sorting-associated protein 35A	112.19	6	4	4		0	0
2740	14566	TpMuguga_01g00795	T. parva	71790	hypothetical protein	103.48	6	3	3		2	0
484	13423	TpMuguga_01g00797	T. parva	115959	PRP1 splicing factor N-terminal	262.39	21	17	17	Oxidation (M)	0	0
2778	14982	TpMuguga_01g00798	T. parva	50708	hypothetical protein	80.4	6	3	3	Deamidation (NQ)	11	0
3094	14875	TpMuguga_01g00799	T. parva	10397	Mitochondrial import inner membrane translocase subunit Tim9	148.83	49	3	3	Acetylation (Protein N-term)	0	0
4176	15156	TpMuguga_01g00805	T. parva	89277	DNA repair and recombination protein RAD54	51.94	2	1	1		0	0
5342	15250	TpMuguga_01g00806	T. parva	9811	Probable U6 snRNA-associated Sm-like protein LSm5	55.35	11	1	1		0	0
1022	13741	TpMuguga_01g00808	T. parva	127738	Ubiquitin conjugation factor E4 B	184.23	10	9	9	Pyro-glu from Q	0	0
1147	13850	TpMuguga_01g00809	T. parva	226950	RNA polymerase Rpb1 domain 2	161.54	4	7	7		0	0
714	13795	TpMuguga_01g00810	T. parva	36819	Putative GTPase activating protein for Arf	226.28	33	10	10	Oxidation (M)	0	0
3147	14624	TpMuguga_01g00812	T. parva	40087	Zinc finger C3HC4 type (RING finger)	96.87	11	3	2		0	0
3399	15012	TpMuguga_01g00815	T. parva	69126	Cyclophilin type peptidyl-prolyl cis-trans isomerase/CLD	49.45	1	1	1		0	0
448	13460	TpMuguga_01g00820	T. parva	123024	Phosphatidylinositol 4-kinase	248.54	18	18	18	Oxidation (M)	0	0
1703	14045	TpMuguga_01g00822	T. parva	74785	DEAD/DEAH box helicase	102.13	11	7	7		0	0
267	13510	TpMuguga_01g00823	T. parva	43370	hypothetical protein	276	65	19	19	Carbamidomethylation; Methyl ester; Oxidation (M); Phosphorylation (STY)	0	0
5486	15100	TpMuguga_01g00826	T. parva	46262	HIV Tat-specific factor 1	40.6	2	1	1		0	0
3962	14900	TpMuguga_01g00827	T. parva	12506	hypothetical protein	81.03	26	2	2		0	0
2868	14954	TpMuguga_01g00828	T. parva	58242	NMD3 family	65.82	5	2	2		0	0
1538	14056	TpMuguga_01g00829	T. parva	35294	Brix domain	118.76	25	7	7		0	0
1455	14085	TpMuguga_01g00836	T. parva	116700	LisH domain-containing protein C29A3.03c	170.11	6	5	5		0	0
914	14220	TpMuguga_01g00837	T. parva	123567	LIM domain and RING finger protein YDR266C	131.85	5	5	5	Oxidation (M)	0	0
1078	14156	TpMuguga_01g00839	T. parva	19811	hypothetical protein	186.18	38	8	8		0	0
2098	14669	TpMuguga_01g00840	T. parva	112725	hypothetical protein	98.38	3	3	3		2	0
372	13449	TpMuguga_01g00845	T. parva	49080	ATPase family associated with various cellular activities (AAA)	261.15	48	18	17	Mutation	0	0
1705	14182	TpMuguga_01g00846	T. parva	25264	hypothetical protein	143.4	36	6	6	Acetylation (Protein N-term); Oxidation (M)	1	0
1687	13977	TpMuguga_01g00852	T. parva	55273	Signal recognition particle 54 kDa protein 2	148.85	16	7	7	Oxidation (M)	0	0
1099	13678	TpMuguga_01g00853	T. parva	37945	Eukaryotic translation initiation factor 2 subunit alpha	182.38	33	10	10		0	0
755	13839	TpMuguga_01g00855	T. parva	28780	hypothetical protein	227.82	46	12	12	Carbamidomethylation; Methyl ester; Methylation	0	0
1818	14401	TpMuguga_01g00856	T. parva	37346	hypothetical protein	103.49	20	4	4		0	0
4131	15074	TpMuguga_01g00857	T. parva	26140	hypothetical protein	63.04	8	1	1		0	0
2181	14167	TpMuguga_01g00860	T. parva	22915	hypothetical protein	147.84	26	5	5		0	0
4120	15425	TpMuguga_01g00861	T. parva	37707	haloacid dehalogenase-like hydrolase	40.94	3	1	1		0	0
729	13531	TpMuguga_01g00862	T. parva	58818	GMP synthase [glutamine-hydrolyzing]	209.31	32	14	14		0	0
336	13516	TpMuguga_01g00863	T. parva	43847	Thioredoxin	264.13	54	18	18	Deamidation (NQ); Oxidation (M)	0	0
466	13682	TpMuguga_01g00865	T. parva	40795	RNA recognition motif. (a.k.a. RRM RBD or RNP domain)	224.95	43	16	16	Carbamidomethylation; Formylation; Methyl ester; Methylation; Phosphorylation (STY)	0	0
34	13332	TpMuguga_01g00866	T. parva	208383	Chromodomain-helicase-DNA-binding protein 2	371.98	33	58	58	Carbamidomethylation; Deamidation (NQ); Methyl ester; Oxidation (M); Phosphorylation (STY); 2 more	0	0
1321	14099	TpMuguga_01g00868	T. parva	28685	hypothetical protein	181.07	24	8	8	Oxidation (M)	0	0
5282	15236	TpMuguga_01g00869	T. parva	42407	hypothetical protein	57.9	3	1	1		0	0
1062	14110	TpMuguga_01g00871	T. parva	35943	Probable ubiquitin receptor RAD23a	216.59	40	9	9	Oxidation (M)	0	0
110	13357	TpMuguga_01g00872	T. parva	98509	hypothetical protein	300.33	37	29	29	Phosphorylation (STY); Pyro-glu from Q	0	0
2015	14500	TpMuguga_01g00874	T. parva	29326	Proteasome subunit	162.56	21	5	5	Oxidation (M)	0	0
5176	15188	TpMuguga_01g00876	T. parva	12913	hypothetical protein	76.46	16	1	1		1	0
3311	14732	TpMuguga_01g00877	T. parva	24306	Ras family	109.91	12	2	1	Deamidation (NQ)	0	0
2777	14571	TpMuguga_01g00879	T. parva	34284	RNA recognition motif. (a.k.a. RRM RBD or RNP domain)	110.77	13	3	3		0	0
658	14152	TpMuguga_01g00884	T. parva	17233	translation elongation factor IF5A	266.85	62	12	12	Carbamidomethylation; Acetylation (Protein N-term); Methyl ester; Methylation; Oxidation (M)	0	0
1989	14364	TpMuguga_01g00888	T. parva	21039	hypothetical protein	124.31	25	5	5		3	0
2416	14690	TpMuguga_01g00893	T. parva	9197	hypothetical protein	101.25	31	3	3	Acetylation (Protein N-term)	1	0
5283	15223	TpMuguga_01g00895	T. parva	55324	Protein CLP1 homolog	70.98	2	1	1		0	0
2300	14642	TpMuguga_01g00899	T. parva	125821	DNA polymerase delta catalytic subunit	96.95	5	5	5	Pyro-glu from Q	0	0
1437	14221	TpMuguga_01g00900	T. parva	75432	hypothetical protein	127.81	10	6	6		0	0
3978	14760	TpMuguga_01g00901	T. parva	40351	Zinc finger CCCH domain-containing protein 64	80.02	7	2	2		0	0
2916	15577	TpMuguga_01g00902	T. parva	95080	hypothetical protein	29.75	1	1	1		0	0
3362	14934	TpMuguga_01g00903	T. parva	12037	hypothetical protein	103.3	29	3	3		0	0
2889	14932	TpMuguga_01g00905	T. parva	52290	hypothetical protein	71.78	6	2	2		0	0
3890	14842	TpMuguga_01g00908	T. parva	29792	Proteasome subunit	92.56	12	2	2		0	0
2705	14506	TpMuguga_01g00911	T. parva	16119	hypothetical protein	172.67	28	4	4		0	0
5417	15171	TpMuguga_01g00912	T. parva	16809	hypothetical protein	47.41	7	1	1		0	0
991	14216	TpMuguga_01g00914	T. parva	42165	hypothetical protein	145.71	14	8	8	Carbamidomethylation; Deamidation (NQ)	0	0
87	13368	TpMuguga_01g00918	T. parva	141763	Protein transport protein Sec31A	298.68	24	27	27	Carbamidomethylation; Deamidation (NQ); Methylation; Oxidation (M)	0	0
346	13424	TpMuguga_01g00919	T. parva	131383	hypothetical protein	256.18	21	22	22	Acetylation (Protein N-term); Oxidation (M)	0	0
2788	14606	TpMuguga_01g00921	T. parva	21673	hypothetical protein	99.17	21	4	4	Amidination of lysines or N-terminal amines with methyl acetimidate	1	0
846	13637	TpMuguga_01g00922	T. parva	141214	HAD ATPase P-type family IC	216.46	14	13	13	Deamidation (NQ); Guanidination	9	0
5308	15144	TpMuguga_01g00923	T. parva	49387	Pre-mRNA-processing ATP-dependent RNA helicase PRP5	58.2	3	1	1		1	0
1329	14427	TpMuguga_01g00924	T. parva	13880	Ribosomal protein L31e	144.17	58	6	6	Deamidation (NQ); Ammonia-loss (N)	0	0
830	14268	TpMuguga_01g00926	T. parva	13377	Cofilin	182.46	66	7	7	Deamidation (NQ); Oxidation (M)	0	0
1902	14127	TpMuguga_01g00927	T. parva	21684	Prefoldin subunit 3	146.73	38	6	6	Acetylation (Protein N-term)	0	0
2050	14751	TpMuguga_01g00929	T. parva	24907	ATP synthase delta (OSCP) subunit	137.91	24	5	5	Carbamidomethylation; Dehydration; Methyl ester	0	0
748	13665	TpMuguga_01g00933	T. parva	153634	hypothetical protein	178.24	8	10	10		0	0
12	13323	TpMuguga_01g00934	T. parva	117466	Heat shock cognate 90 kDa protein	394.23	63	80	79	Carbamidomethylation; Deamidation (NQ); Formylation; Methyl ester; Oxidation (M); 2 more	0	0
54	13349	TpMuguga_01g00937	T. parva	90315	Cell division cycle protein 48 homolog	340.52	52	46	44	Carbamidomethylation; Deamidation (NQ); Dehydration; Methylation; Oxidation (M); 2 more	0	0
5392	15130	TpMuguga_01g00938	T. parva	65199	hypothetical protein	46.5	2	1	1		0	0
761	13740	TpMuguga_01g00939	T. parva	36442	hypothetical protein	202.37	34	12	12	Oxidation (M)	1	1
5427	15326	TpMuguga_01g00940	T. parva	18708	hypothetical protein	46.44	9	1	1		0	0
2783	14662	TpMuguga_01g00941	T. parva	65819	hypothetical protein	87.02	8	4	4		0	0
1209	13778	TpMuguga_01g00942	T. parva	46199	Choline/ethanolamine kinase	191.12	28	10	10	Oxidation (M)	0	0
4284	15078	TpMuguga_01g00944	T. parva	41943	hypothetical protein	41.37	3	1	1		0	0
94	13440	TpMuguga_01g00945	T. parva	74203	RNA recognition motif (a.k.a. RRM RBD or RNP domain)	246.44	59	32	32	Carbamidomethylation; Acetylation (Protein N-term); Deamidation (NQ); Methyl ester; Oxidation (M); 2 more	0	0
2711	14523	TpMuguga_01g00946	T. parva	26893	Ribosome biogenesis regulatory protein (RRS1)	122.46	18	3	3		0	0
1753	14094	TpMuguga_01g00947	T. parva	29280	GrpE	160.63	24	5	5	Oxidation (M)	0	0
2693	14495	TpMuguga_01g00949	T. parva	13709	Probable small nuclear ribonucleoprotein Sm D1	134.11	40	3	3		0	0
2263	14347	TpMuguga_01g00950	T. parva	44135	Mitochondrial import inner membrane translocase subunit tim44	113.06	12	4	4		0	0
2899	15010	TpMuguga_01g00952	T. parva	130034	hypothetical protein	46.15	1	1	1		0	0
1566	14225	TpMuguga_01g00956	T. parva	39252	Transketolase pyrimidine binding domain	164.5	27	7	7	Oxidation (M); Pyro-glu from Q	0	0
2047	14353	TpMuguga_01g00959	T. parva	116367	hypothetical protein	126.76	5	4	4		0	0
1169	14007	TpMuguga_01g00960	T. parva	51939	hypothetical protein	135.21	17	6	6		1	0
1756	14327	TpMuguga_01g00963	T. parva	19964	Nuclear cap-binding protein subunit 2	176.58	40	6	6	Carbamidomethylation; Deamidation (NQ); Methylation	0	0
2292	14612	TpMuguga_01g00964	T. parva	14367	60S ribosomal protein L35	115.43	24	4	4		0	0
75	13344	TpMuguga_01g00965	T. parva	44712	Phosphoglycerate kinase	340.8	74	31	31	Carbamidomethylation; Deamidation (NQ); Dehydration; Formylation; Methyl ester; 2 more	0	0
1164	13960	TpMuguga_01g00966	T. parva	227197	hypothetical protein	155.49	6	6	6		0	0
823	13833	TpMuguga_01g00967	T. parva	55129	hypothetical protein	200.25	17	9	9	Deamidation (NQ)	2	0
2659	14455	TpMuguga_01g00972	T. parva	37785	hypothetical protein	122.47	16	4	4		1	1
1375	13813	TpMuguga_01g00976	T. parva	65345	hypothetical protein	158.75	18	8	8		1	0
4048	14921	TpMuguga_01g00978	T. parva	37795	Replication factor C subunit 2	85.97	7	2	2		0	0
2044	14575	TpMuguga_01g00980	T. parva	13159	Ribosomal protein S26e	88.64	31	4	4	Carbamidomethylation; Methyl ester	0	0
1271	13992	TpMuguga_01g00984	T. parva	46800	hypothetical protein	160.32	16	6	6	Acetylation (Protein N-term); Deamidation (NQ)	0	0
1953	14128	TpMuguga_01g00987	T. parva	113825	hypothetical protein	129.95	7	5	5		0	0
3250	14911	TpMuguga_01g00990	T. parva	27537	hypothetical protein	73.78	15	2	2		0	0
871	14003	TpMuguga_01g00991	T. parva	26141	hypothetical protein	206.89	51	10	10	Carbamidomethylation; Acetylation (Protein N-term); Methylation; Oxidation (M)	0	0
2247	14518	TpMuguga_01g00992	T. parva	8552	U6 snRNA-associated Sm-like protein LSm6	147.42	69	4	4	Deamidation (NQ); Oxidation (M)	0	0
2236	14349	TpMuguga_01g00994	T. parva	35636	N-terminal domain of ribose phosphate pyrophosphokinase	138.56	14	4	4		0	0
2288	14419	TpMuguga_01g01000	T. parva	66447	hypothetical protein	105.22	8	4	4		0	0
5415	15335	TpMuguga_01g01003	T. parva	40710	Protein TSSC1	46.25	3	1	1		0	0
526	13456	TpMuguga_01g01004	T. parva	117190	Alanine--tRNA ligase	239.57	19	19	19		1	0
2940	14705	TpMuguga_01g01008	T. parva	73299	hypothetical protein	75.73	7	3	3		0	0
5408	15313	TpMuguga_01g01010	T. parva	65035	Transcriptional repressor TCF25	45.13	2	1	1		0	0
3907	14746	TpMuguga_01g01012	T. parva	51871	Actin	81.54	6	2	2		0	0
3141	14580	TpMuguga_01g01013	T. parva	41727	hypothetical protein	120.58	10	3	3		7	0
5703	15713	TpMuguga_01g01019	T. parva	86644	hypothetical protein	21.1	1	1	1		0	0
1311	14061	TpMuguga_01g01021	T. parva	81721	Probable pre-mRNA-splicing factor ATP-dependent RNA helicase	116.68	8	7	6		0	0
3474	15333	TpMuguga_01g01022	T. parva	50028	hypothetical protein	51.49	3	2	2		1	0
1978	14267	TpMuguga_01g01023	T. parva	25351	mRNA turnover protein 4 homolog	164.15	34	5	5	Acetylation (N-term)	0	0
4259	15051	TpMuguga_01g01027	T. parva	54987	U3 small nucleolar RNA-associated protein 15 homolog	49.81	4	1	1		0	0
5245	15160	TpMuguga_01g01032	T. parva	22678	MKI67 FHA domain-interacting nucleolar phosphoprotein	62.31	7	1	1		0	0
2583	14292	TpMuguga_01g01033	T. parva	45903	hypothetical protein	135.67	12	4	4		0	0
4034	14912	TpMuguga_01g01035	T. parva	46693	hypothetical protein	85.38	8	2	2		0	0
1048	13821	TpMuguga_01g01037	T. parva	42383	hypothetical protein	152.85	24	10	10		0	0
324	14312	TpMuguga_01g01040	T. parva	11308	Small ubiquitin-related modifier 1	194.15	59	8	8	Carbamidomethylation; Acetylation (Protein N-term); Methylation; Oxidation (M)	0	0
172	13387	TpMuguga_01g01043	T. parva	186689	GCC2 and GCC3	299.11	18	29	22	Oxidation (M); Propionamide; Pyro-glu from Q	8	0
312	13443	TpMuguga_01g01044	T. parva	101492	hypothetical protein	245.29	24	21	21	Deamidation (NQ); Oxidation (M)	0	0
5228	15035	TpMuguga_01g01045	T. parva	78798	Elongation factor Tu GTP binding domain	61.3	2	1	1		0	0
1183	14084	TpMuguga_01g01046	T. parva	45184	Mitochondrial import receptor subunit TOM40-1	179.91	16	6	6		0	0
2590	14886	TpMuguga_01g01047	T. parva	22037	hypothetical protein	117.02	26	4	4	Carbamidomethylation; Methyl ester; Oxidation (M)	0	0
173	13413	TpMuguga_01g01050	T. parva	100331	aconitate hydratase 1	271.27	39	28	27	Deamidation (NQ); Oxidation (M)	0	0
1344	14424	TpMuguga_01g01051	T. parva	27889	Ribosomal Proteins L2 C-terminal domain	161.1	19	5	5		0	0
5210	15148	TpMuguga_01g01052	T. parva	28572	Exosome complex component SKI6	67.16	7	1	1		0	0
844	13607	TpMuguga_01g01053	T. parva	83082	tRNA synthetases class I (E and Q) anti-codon binding domain	182.56	18	13	13	Pyro-glu from Q	0	0
652	13697	TpMuguga_01g01056	T. parva	32048	Merozoite Antigen	222.85	39	12	12	Deamidation (NQ); Oxidation (M)	0	1
1010	13646	TpMuguga_01g01058	T. parva	58590	hypothetical protein	183.76	29	10	10		0	0
758	13762	TpMuguga_01g01059	T. parva	83443	pre-mRNA splicing factor component	184.38	18	9	9	Oxidation (M)	0	0
1945	14136	TpMuguga_01g01062	T. parva	39519	Replication factor C subunit 3	161.42	18	6	6		0	0
5197	15138	TpMuguga_01g01064	T. parva	38594	hypothetical protein	71.28	4	1	1		0	0
2406	14720	TpMuguga_01g01065	T. parva	76191	hypothetical protein	82.14	6	2	2		0	0
1932	14093	TpMuguga_01g01066	T. parva	38089	hypothetical protein	161.65	22	5	5		5	1
1487	14282	TpMuguga_01g01069	T. parva	51914	Sugar (and other) transporter	139.3	9	4	4		12	0
34	14146	TpMuguga_01g01070	T. parva	14410	hypothetical protein	218.98	51	10	3	Dehydration; Formylation; Formylation (Protein N-term); Methyl ester; Oxidation (M); 3 more	0	0
5211	15216	TpMuguga_01g01071	T. parva	44579	hypothetical protein	65.93	4	1	1		0	0
3185	14645	TpMuguga_01g01072	T. parva	46155	tRNA-guanine family transglycosylase	100.61	7	3	3		0	0
104	13669	TpMuguga_01g01074	T. parva	35965	haloacid dehalogenase-like hydrolase	263	53	19	19	Carbamidomethylation; Deamidation (NQ); Formylation; Methyl ester; Methylation; 3 more	1	0
5295	15238	TpMuguga_01g01079	T. parva	17835	hypothetical protein	58.98	7	1	1		0	0
3401	14956	TpMuguga_01g01080	T. parva	45897	hypothetical protein	46.27	4	2	2		0	0
1450	14269	TpMuguga_01g01083	T. parva	30634	haloacid dehalogenase-like hydrolase	152.54	24	6	6	Acetylation (Protein N-term); Oxidation (M)	0	0
1148	13987	TpMuguga_01g01085	T. parva	27612	Nucleosome assembly protein (NAP)	205.05	44	9	9	Carbamidomethylation; Deamidation (NQ); Methyl ester; Oxidation (M)	0	0
1944	14137	TpMuguga_01g01087	T. parva	23297	hypothetical protein	147.03	30	5	5	Oxidation (M)	0	0
984	14006	TpMuguga_01g01088	T. parva	137169	Elongation factor Tu GTP binding domain	148.31	6	6	6	Formylation	0	0
5511	15353	TpMuguga_01g01089	T. parva	25165	hypothetical protein	39.33	6	1	1		0	0
2664	14448	TpMuguga_01g01090	T. parva	43189	Programmed cell death protein 2	112.86	9	3	3		0	0
40	13373	TpMuguga_01g01091	T. parva	63831	hypothetical protein	306.22	64	41	40	Carbamidomethylation; Deamidation (NQ); Formylation; Methyl ester; Oxidation (M); 2 more	1	0
2376	14620	TpMuguga_01g01092	T. parva	37956	Eukaryotic translation initiation factor 3 subunit I	123.99	14	3	3		0	0
3875	14826	TpMuguga_01g01095	T. parva	60135	hypothetical protein	86.5	6	2	2		0	0
382	13691	TpMuguga_01g01096	T. parva	26588	EF-1 guanine nucleotide exchange domain	279.51	56	16	16	Acetylation (Protein N-term); Deamidation (NQ)	0	0
467	13601	TpMuguga_01g01100	T. parva	35764	Mitochondrial carrier protein	200.05	40	12	12	Oxidation (M)	0	0
2080	14462	TpMuguga_01g01103	T. parva	21489	Cyclophilin type peptidyl-prolyl cis-trans isomerase/CLD	129.59	21	3	3	Oxidation (M)	0	0
1946	14070	TpMuguga_01g01104	T. parva	57748	Putative GTPase activating protein for Arf	142.47	14	5	5		0	0
330	13431	TpMuguga_01g01107	T. parva	177724	Myosin-B/C	259.6	15	20	19	Acetylation (Protein N-term); Oxidation (M)	0	0
854	13629	TpMuguga_01g01108	T. parva	115074	hypothetical protein	199.93	13	12	12		9	0
120	13412	TpMuguga_01g01109	T. parva	73274	hypothetical protein	303.74	47	24	24	Deamidation (NQ); Oxidation (M); Pyro-glu from Q	0	0
5472	15169	TpMuguga_01g01111	T. parva	98288	hypothetical protein	46.44	1	1	1		0	0
5347	15276	TpMuguga_01g01112	T. parva	34075	hypothetical protein	52.89	4	1	1		0	0
611	13534	TpMuguga_01g01113	T. parva	60069	T-complex protein 1 subunit theta	224.43	32	15	15	Carbamidomethylation; Methyl ester	0	0
2615	14351	TpMuguga_01g01114	T. parva	71479	hypothetical protein	117.7	8	4	4		0	0
480	14074	TpMuguga_01g01118	T. parva	75259	hypothetical protein	234.13	15	11	11	Acetylation (N-term); Deamidation (NQ); Oxidation (M)	0	0
5470	15027	TpMuguga_01g01120	T. parva	50681	WD domain G-beta repeat	42.01	4	1	1		0	0
1381	13902	TpMuguga_01g01122	T. parva	89845	ATPase family associated with various cellular activities (AAA)	136.29	10	8	7		1	0
1693	13941	TpMuguga_01g01130	T. parva	74269	Probable CDP-diacylglycerol--glycerol-3-phosphate 3-phosphatidyltransferase	138.64	11	6	6		0	0
1259	13915	TpMuguga_01g01132	T. parva	191643	Helicase SRCAP	154.06	5	7	7		0	0
3322	14724	TpMuguga_01g01133	T. parva	33494	Orotidine 5'-phosphate decarboxylase	123.06	9	3	3		0	0
2716	14857	TpMuguga_01g01136	T. parva	42360	UAA transporter family	93.12	9	3	3	Oxidation (M)	9	0
2870	14808	TpMuguga_01g01137	T. parva	32948	Ubiquitin domain-containing protein DSK2	106.53	17	2	2		0	0
4296	15065	TpMuguga_01g01138	T. parva	23187	Peptidyl-prolyl cis-trans isomerase PASTICCINO1	37.7	5	1	1		0	0
809	13705	TpMuguga_01g01139	T. parva	66046	hypothetical protein	188.06	20	11	11		0	0
3861	14693	TpMuguga_01g01140	T. parva	19422	Probable protein tyrosine phosphatase type IVA A	95.47	18	2	2		0	0
4310	15172	TpMuguga_01g01141	T. parva	10817	Acylphosphatase-1	34.78	9	1	1		0	0
3122	14565	TpMuguga_01g01142	T. parva	44827	hypothetical protein	102.55	7	3	3		0	0
2610	14519	TpMuguga_01g01149	T. parva	122751	Polyphosphatidylinositol phosphatase INP53	117.09	4	4	4	Ammonia-loss (N)	0	0
582	13600	TpMuguga_01g01150	T. parva	50382	Aspartyl aminopeptidase	239.16	35	12	12	Deamidation (NQ); Pyro-glu from Q	0	0
1156	13932	TpMuguga_01g01151	T. parva	82306	CLPTM1-like membrane protein cnrB	157.3	11	7	7		5	0
2109	15059	TpMuguga_01g01153	T. parva	18747	hypothetical protein	120.07	19	3	3	Oxidation (M)	0	0
2045	14415	TpMuguga_01g01156	T. parva	22590	Iron/manganese superoxide dismutases C-terminal domain	162.26	23	6	6	Acetylation (Protein N-term)	0	0
2384	14582	TpMuguga_01g01157	T. parva	61315	Phospholipase DDHD1	103.19	6	3	3		0	0
2196	14418	TpMuguga_01g01158	T. parva	81094	Uncharacterized AAA domain-containing protein C16E9.10c	126.96	9	5	5	Pyro-glu from Q	0	0
3243	14682	TpMuguga_01g01164	T. parva	38412	hypothetical protein	83.07	7	2	2		0	0
1783	14206	TpMuguga_01g01166	T. parva	55020	Branchpoint-bridging protein	136.93	15	5	5		0	0
1788	14326	TpMuguga_01g01167	T. parva	161532	Protein kinase domain	137.11	5	5	4		2	0
2353	14535	TpMuguga_01g01173	T. parva	71717	SWR1-complex protein 4	95.43	6	3	3		0	0
118	13618	TpMuguga_01g01182	T. parva	34918	lactate/malate dehydrogenase alpha/beta C-terminal domain	290.39	61	19	19	Carbamidomethylation; Deamidation (NQ); Methyl ester; Oxidation (M); Carboxylation (DKW)	0	0
5455	15344	TpMuguga_01g01183	T. parva	38612	Prp18 domain	43.62	3	1	1		0	0
1256	13857	TpMuguga_01g01184	T. parva	123436	NMDA receptor-regulated protein 1	173.37	7	8	8		0	0
1686	14016	TpMuguga_01g01187	T. parva	88063	hypothetical protein	146.28	14	7	7	Pyro-glu from Q	0	0
1114	13834	TpMuguga_01g01190	T. parva	40827	hypothetical protein	175.5	30	10	10		0	0
2056	14248	TpMuguga_01g01191	T. parva	56043	hypothetical protein	124.39	11	5	5		0	0
1217	13889	TpMuguga_01g01193	T. parva	26894	hypothetical protein	142.33	45	9	9	Pyro-glu from Q	0	0
2436	14832	TpMuguga_01g01195	T. parva	24073	emp24/gp25L/p24 family/GOLD	116.97	16	3	3	Oxidation (M)	2	0
2049	14429	TpMuguga_01g01196	T. parva	38164	Ribonucleotide reductase small chain	140.17	16	5	5		0	0
1935	14106	TpMuguga_01g01197	T. parva	31754	hypothetical protein	163.45	31	5	5		0	0
1533	13907	TpMuguga_01g01198	T. parva	36065	hypothetical protein	184.97	26	7	7		0	0
986	13996	TpMuguga_01g01199	T. parva	97679	3'5'-cyclic nucleotide phosphodiesterase	181.89	8	6	6	Deamidation (NQ); Oxidation (M); Pyro-glu from Q	0	0
996	14694	TpMuguga_01g01200	T. parva	29871	RNA recognition motif. (a.k.a. RRM RBD or RNP domain)	129.54	17	3	3	Oxidation (M)	6	0
1797	14264	TpMuguga_01g01201	T. parva	68742	Pre-mRNA-splicing factor CWC22	130.44	7	5	5	Deamidation (NQ)	0	0
1046	13874	TpMuguga_01g01202	T. parva	23775	Ras family	177.61	39	8	6	Acetylation (Protein N-term); Deamidation (NQ)	0	0
504	13605	TpMuguga_01g01204	T. parva	69861	Pre-mRNA-splicing factor srp2	196.22	27	14	14	Oxidation (M); Pyro-glu from Q	0	0
4105	14988	TpMuguga_01g01207	T. parva	23073	hypothetical protein	96.11	13	2	2		0	0
5626	15463	TpMuguga_01g01208	T. parva	38451	hypothetical protein	24.72	2	1	1		0	0
3367	14962	TpMuguga_01g01213	T. parva	70379	Digestive organ expansion factor homolog	59.4	2	2	2		0	0
1274	13842	TpMuguga_01g01214	T. parva	36576	E3 ubiquitin-protein ligase RING1-like	238.86	30	9	9	Phosphorylation (STY)	0	0
1222	13863	TpMuguga_01g01219	T. parva	24873	Phosphatidylserine decarboxylase	199.08	51	9	9	Carbamidomethylation; Methyl ester	1	0
5566	15440	TpMuguga_01g01223	T. parva	157686	Domain of unknown function DUF529	32.27	1	1	1		0	0
1325	14290	TpMuguga_01g01225	T. parva	48834	hypothetical protein	174.5	18	6	6	Pyro-glu from Q	0	0
622	13547	TpMuguga_01g01227	T. parva	99172	hypothetical protein	263.38	26	14	14	Oxidation (M)	0	0
1031	13796	TpMuguga_01g01231	T. parva	28174	Proteasome subunit	181.57	39	10	8	Oxidation (M)	0	0
4033	14773	TpMuguga_01g02000	T. parva	163631	hypothetical protein	70.6	2	2	2		0	0
696	13738	TpMuguga_01g02005	T. parva	45583	Rab-GTPase-TBC domain	187.95	29	10	10	Oxidation (M)	0	0
2864	14776	TpMuguga_01g02015	T. parva	8800	Methyltransferase-like protein 13	112.88	45	3	3		0	0
340	13649	TpMuguga_01g02020	T. parva	35357	E3 ubiquitin-protein ligase UPL1	241.26	45	12	12	Deamidation (NQ); Oxidation (M); Pyro-glu from Q	0	0
67	13370	TpMuguga_01g02030	T. parva	463409	hypothetical protein	318.11	11	39	39	Deamidation (NQ); 4-hydroxynonenal (HNE); Oxidation (M)	0	0
1549	13964	TpMuguga_01g02035	T. parva	54265	hypothetical protein	160.01	15	6	6		0	0
784	13544	TpMuguga_01g02060	T. parva	54573	hypothetical protein	187.91	33	14	14		0	0
2126	15511	TpMuguga_01g02080	T. parva	190008	Structural maintenance of chromosomes protein 6	23.31	1	1	1		0	0
733	13620	TpMuguga_01g02115	T. parva	126093	hypothetical protein	190.19	14	15	15	Acetylation (Protein N-term); Oxidation (M); Pyro-glu from Q	0	0
1855	14563	TpMuguga_01g02120	T. parva	301496	hypothetical protein	99.61	1	3	3		0	0
2286	14378	TpMuguga_01g02125	T. parva	43678	GPI ethanolamine phosphate transferase 2	91.83	10	4	3		15	0
1023	13729	TpMuguga_01g02135	T. parva	140191	hypothetical protein	212.85	11	9	9		0	0
2219	14275	TpMuguga_01g02140	T. parva	162217	hypothetical protein	127.4	4	4	4		0	0
3979	14670	TpMuguga_01g02150	T. parva	80990	Plasmodium falciparum CPW-WPC domain	89.05	4	2	2		0	0
541	13811	TpMuguga_01g02155	T. parva	261890	60S acidic ribosomal protein P0	181.81	8	12	12	Carbamidomethylation; Oxidation (M); Pyro-glu from Q	0	0
5232	15102	TpMuguga_01g02160	T. parva	67884	diphthamide biosynthesis enzyme Dph1/Dph2 domain	60.72	2	1	1		0	0
2805	14675	TpMuguga_01g02170	T. parva	18431	hypothetical protein	131.21	24	3	3		0	0
1397	13901	TpMuguga_01g02180	T. parva	69026	hypothetical protein	179.19	17	8	8		0	0
1177	14049	TpMuguga_01g02190	T. parva	17407	hypothetical protein	191.87	44	8	8	Oxidation (M)	0	0
2365	14590	TpMuguga_01g02195	T. parva	71178	50S ribosomal protein L1	108.67	6	3	3		1	0
3480	15301	TpMuguga_01g02215	T. parva	28002	hypothetical protein	40.38	4	1	1		0	0
5544	15383	TpMuguga_01g02220	T. parva	47551	hypothetical protein	34.63	2	1	1		0	0
5514	15317	TpMuguga_01g02265	T. parva	22716	hypothetical protein	38.17	5	1	1		0	0
3442	15023	TpMuguga_01g02275	T. parva	83787	Probable cysteine desulfurase	41.97	1	1	1		0	0
2911	15323	TpMuguga_01g02290	T. parva	225575	hypothetical protein	37.41	1	1	1		0	0
4257	15143	TpMuguga_01g02300	T. parva	14212	PPPDE putative peptidase domain	52.61	10	1	1		0	0
4137	15287	TpMuguga_01g02320	T. parva	133953	hypothetical protein	47.59	1	1	1		1	0
3417	15417	TpMuguga_01g02330	T. parva	80184	ATP-dependent rRNA helicase RRP3	38.24	3	2	2		0	0
529	13497	TpMuguga_01g02370	T. parva	94100	hypothetical protein	224.07	20	18	18		0	0
1571	14028	TpMuguga_01g02375	T. parva	33960	Serine hydrolase (FSH1)	129.34	22	7	7		0	0
426	13489	TpMuguga_01g02385	T. parva	164985	hypothetical protein	211.15	12	15	15		0	0
2611	14368	TpMuguga_01g02400	T. parva	32170	Ubiquitin-like modifier-activating enzyme atg7	103.2	14	4	4		0	0
4025	14853	TpMuguga_01g02410	T. parva	31448	Chaperone protein DnaJ	93.82	11	2	2		0	0
5444	15322	TpMuguga_01g02415	T. parva	27041	hypothetical protein	45.54	5	1	1		0	0
5352	15036	TpMuguga_01g02430	T. parva	102681	hypothetical protein	52.56	1	1	1		1	0
3376	14799	TpMuguga_01g02435	T. parva	194017	hypothetical protein	86.13	2	2	2		0	0
5452	15300	TpMuguga_01g02445	T. parva	80199	hypothetical protein	46.42	1	1	1		0	0
3104	14488	TpMuguga_01g02475	T. parva	74101	hypothetical protein	110.91	6	3	3		0	0
5294	15045	TpMuguga_01g02500	T. parva	69484	Uncharacterized protein C05D11.1	54.92	2	1	1		0	0
2244	14320	TpMuguga_01g02515	T. parva	45502	hypothetical protein	115.33	14	4	4		11	0
4128	15063	TpMuguga_01g02530	T. parva	89421	hypothetical protein	69.17	2	1	1		2	0
72	13333	TpMuguga_01g02535	T. parva	191550	hypothetical protein	329.71	28	37	37	Acetylation (K); Deamidation (NQ); Oxidation (M); Carbamidomethylation (DHKE X@N-term)	1	0
3270	14737	TpMuguga_01g02540	T. parva	48689	hypothetical protein	57.52	4	2	2		0	0
5280	15261	TpMuguga_01g02545	T. parva	56255	Putative E3 ubiquitin-protein ligase protein PFF1365c	57.67	3	1	1		2	0
4325	15273	TpMuguga_01g02555	T. parva	42156	hypothetical protein	29.45	3	1	1		0	0
2087	14396	TpMuguga_01g02560	T. parva	128175	hypothetical protein	106.14	3	3	3		1	0
2620	14337	TpMuguga_01g02570	T. parva	87563	hypothetical protein	105.79	7	4	4		0	0
680	13578	TpMuguga_01g02580	T. parva	172082	hypothetical protein	208.3	10	12	11		0	0
542	13628	TpMuguga_01g02610	T. parva	378196	Domain of unknown function (DUF3819)	226.34	4	10	10		0	0
1277	13971	TpMuguga_01g02615	T. parva	253303	hypothetical protein	157.15	3	6	6		0	0
612	13527	TpMuguga_01g02650	T. parva	115259	hypothetical protein	209.53	17	16	16	Deamidation (NQ)	0	0
1558	14082	TpMuguga_01g02670	T. parva	122183	hypothetical protein	188.76	9	7	7	Oxidation (M)	0	0
3246	14697	TpMuguga_01g02675	T. parva	52041	WD repeat-containing protein 82-A	77.01	5	2	2		0	0
1379	13950	TpMuguga_01g02680	T. parva	45530	hypothetical protein	149.58	25	8	8	Pyro-glu from Q	0	0
728	13567	TpMuguga_01g02685	T. parva	197662	hypothetical protein	208.37	9	14	14	Deamidation (NQ); Oxidation (M); Pyro-glu from Q	0	0
3292	14862	TpMuguga_01g02700	T. parva	15775	Phosphatidylinositol N-acetylglucosaminyltransferase	83.34	16	2	2		6	0
798	13703	TpMuguga_01g02715	T. parva	38640	TBC domain-containing protein kinase-like protein	225.46	43	11	11	Acetylation (Protein N-term); Phosphorylation (STY)	1	0
1532	13882	TpMuguga_01g02745	T. parva	35224	hypothetical protein	170.39	29	8	8		0	0
5655	15575	TpMuguga_01g02765	T. parva	91800	hypothetical protein	22.63	1	1	1		0	0
4188	15497	TpMuguga_01g02780	T. parva	34329	Transforming growth factor-beta receptor-associated protein 1	35.28	4	1	1		0	0
5184	15209	TpMuguga_01g02785	T. parva	9959	Choline/ethanolaminephosphotransferase 1	72.28	17	1	1		7	0
5469	15407	TpMuguga_01g02790	T. parva	18634	hypothetical protein	43.07	6	1	1		0	0
3444	15030	TpMuguga_01g02800	T. parva	49756	hypothetical protein	53.79	3	1	1		0	0
2007	14254	TpMuguga_01g02805	T. parva	134359	hypothetical protein	164.88	5	4	4		0	0
2223	14272	TpMuguga_01g02860	T. parva	96366	hypothetical protein	139.03	8	4	4		0	0
1492	14425	TpMuguga_01g02875	T. parva	46533	GTP1/OBG	124.41	9	4	4		0	0
2769	14616	TpMuguga_01g02880	T. parva	11954	hypothetical protein	90.28	36	3	3		0	0
2757	14437	TpMuguga_01g02895	T. parva	46418	hypothetical protein	74.92	7	3	3		0	0
5652	15580	TpMuguga_01g02910	T. parva	79799	hypothetical protein	22.94	1	1	1		0	0
2272	14357	TpMuguga_01g02925	T. parva	148986	hypothetical protein	123.45	3	4	4		0	0
2650	14632	TpMuguga_01g02935	T. parva	50973	hypothetical protein	94.04	8	4	4	Acetylation (N-term)	0	0
3433	15269	TpMuguga_01g02955	T. parva	81770	hypothetical protein	50.42	2	1	1		0	0
1134	13939	TpMuguga_01g02965	T. parva	112965	hypothetical protein	129.07	8	8	8	Pyro-glu from Q	0	0
351	13475	TpMuguga_02g00012	T. parva	92362	Domain of unknown function DUF529	256.43	24	20	20	Carbamidomethylation; Deamidation (NQ); Methyl ester	0	0
19	13348	TpMuguga_02g00013	T. parva	51516	hypothetical protein	317.17	62	32	31	Deamidation (NQ); Formylation; Methyl ester; Oxidation (M); Phosphorylation (STY); Pyro-glu from Q	0	0
4008	14923	TpMuguga_02g00020	T. parva	87964	hypothetical protein	65.12	3	2	2		0	0
4205	15120	TpMuguga_02g00021	T. parva	40794	hypothetical protein	56.49	3	1	1		0	0
874	13764	TpMuguga_02g00022	T. parva	35289	hypothetical protein	153.27	39	9	9	Oxidation (M); Pyro-glu from Q	0	0
2817	14673	TpMuguga_02g00025	T. parva	131356	E3 ubiquitin-protein ligase UPL6	94.58	3	3	3		0	0
5193	15085	TpMuguga_02g00030	T. parva	43474	hypothetical protein	69.72	5	1	1		0	0
84	13389	TpMuguga_02g00032	T. parva	75039	hypothetical protein	290.46	56	37	37	Deamidation (NQ); Oxidation (M); Oxidation (HW); Phosphorylation (STY); Pyro-glu from Q	0	0
4214	15278	TpMuguga_02g00033	T. parva	92287	hypothetical protein	47.93	2	1	1		0	0
1131	13900	TpMuguga_02g00034	T. parva	45721	V-type proton ATPase subunit C 1-A	146.6	24	9	9		0	0
5368	15260	TpMuguga_02g00036	T. parva	14321	Protein yippee-like At5g53940	58.08	7	1	1		0	0
186	13392	TpMuguga_02g00037	T. parva	67516	hypothetical protein	281.27	50	25	2	Deamidation (NQ)	0	0
2841	14996	TpMuguga_02g00038	T. parva	63450	hypothetical protein	85.41	7	2	2	Acetylation (Protein N-term); Oxidation (M)	0	0
1589	14124	TpMuguga_02g00039	T. parva	50781	Histone deacetylase 1	150.83	16	5	5		0	0
5227	15222	TpMuguga_02g00040	T. parva	52845	Probable proline--tRNA ligase mitochondrial	64	3	1	1		0	0
176	13391	TpMuguga_02g00043	T. parva	68041	hypothetical protein	283.44	50	25	2	Deamidation (NQ)	0	0
2259	14342	TpMuguga_02g00044	T. parva	47340	Histone H3-like centromeric protein CSE4	112.22	11	4	4		0	0
2248	14562	TpMuguga_02g00045	T. parva	31397	hypothetical protein	119.82	24	4	4	Oxidation (M)	0	0
1175	14274	TpMuguga_02g00048	T. parva	21411	Cyclophilin type peptidyl-prolyl cis-trans isomerase/CLD	200.47	47	7	7	Deamidation (NQ); Oxidation (M)	0	0
2359	14918	TpMuguga_02g00050	T. parva	14154	Nuclear transport factor 2	133.72	36	4	4	Acetylation (Protein N-term); Oxidation (M)	0	0
2595	14283	TpMuguga_02g00053	T. parva	71496	hypothetical protein	129.5	8	4	4		0	0
1361	13967	TpMuguga_02g00056	T. parva	42384	Actin	179.54	30	8	8	Acetylation (Protein N-term); Oxidation (M)	0	0
3139	14613	TpMuguga_02g00057	T. parva	52907	Myristoyl-CoA:protein N-myristoyltransferase N-terminal domain	132.71	11	3	3		0	0
1714	14041	TpMuguga_02g00058	T. parva	41258	Probable deoxyhypusine synthase	156.58	24	6	6		0	0
2242	14358	TpMuguga_02g00059	T. parva	98860	Spermatogenesis-associated protein 5	101.08	6	4	4		0	0
306	13596	TpMuguga_02g00061	T. parva	36728	Inorganic pyrophosphatase	279.67	51	17	17	Oxidation (M)	0	0
1515	13824	TpMuguga_02g00062	T. parva	98682	hypothetical protein	158.48	10	8	8		0	0
1995	14458	TpMuguga_02g00063	T. parva	52919	Nuf2 family	136.03	12	5	5	Acetylation (Protein N-term)	0	0
1173	14343	TpMuguga_02g00064	T. parva	14755	40S ribosomal protein S15a	173.76	55	8	8	Oxidation (M); Propionamide; Pyro-glu from Q	0	0
3997	14891	TpMuguga_02g00065	T. parva	31126	hypothetical protein	76.35	7	2	2		1	0
600	13847	TpMuguga_02g00066	T. parva	29546	Receptor expression-enhancing protein 5	204.8	31	9	9	Pyro-glu from Q	2	0
827	14053	TpMuguga_02g00067	T. parva	22138	hypothetical protein	175.63	38	8	8	Acetylation (Protein N-term); Deamidation (NQ); Oxidation (M)	0	0
3852	14815	TpMuguga_02g00071	T. parva	35216	hypothetical protein	102.72	10	2	2		0	0
3463	15119	TpMuguga_02g00075	T. parva	114395	Vacuolar protein sorting-associated protein 18 homolog	53.44	1	1	1		0	0
1065	13994	TpMuguga_02g00078	T. parva	16758	Ribosomal L27e protein family	176.12	55	9	9	Carbamidomethylation; Oxidation (M); 2-amino-3-oxo-butanoic_acid	0	0
592	13791	TpMuguga_02g00082	T. parva	35220	Ribosomal L18p/L5e family	238.29	40	12	12	Deamidation (NQ); Oxidation (M)	0	0
305	13573	TpMuguga_02g00083	T. parva	30528	60S ribosomal protein L7a	292.15	54	21	21	Oxidation (M); Pyro-glu from Q	0	0
5553	15331	TpMuguga_02g00084	T. parva	29511	hypothetical protein	33.5	3	1	1		2	0
765	13985	TpMuguga_02g00089	T. parva	18594	Ribosomal protein L21e	247.28	59	14	13	Propionamide; Pyro-glu from Q	0	0
907	14014	TpMuguga_02g00090	T. parva	17940	Transcription factor BTF3	220.73	57	9	9	Acetylation (Protein N-term); Oxidation (M)	0	0
747	13744	TpMuguga_02g00093	T. parva	25226	Ribosomal protein L16p/L10e	168.34	42	12	12	Oxidation (M); Sulphone	0	0
703	13747	TpMuguga_02g00095	T. parva	71122	Replication factor-A C terminal domain	158.5	17	10	10	Oxidation (M)	0	0
2830	14713	TpMuguga_02g00096	T. parva	50959	DnaJ C terminal domain	98.21	6	2	2	Oxidation (M)	0	0
3862	14762	TpMuguga_02g00105	T. parva	35083	hypothetical protein	97.8	8	2	2		5	0
2332	14685	TpMuguga_02g00106	T. parva	10708	U6 snRNA-associated Sm-like protein LSm3	123.9	40	3	3	Acetylation (Protein N-term); Oxidation (M)	0	0
62	13394	TpMuguga_02g00107	T. parva	79544	Long chain acyl-CoA synthetase 5	294.23	51	40	40	Carbamidomethylation; Acetylation (Protein N-term); Deamidation (NQ); Methyl ester; Methylation; Oxidation (M)	0	0
1207	13714	TpMuguga_02g00110	T. parva	108548	hypothetical protein	171.74	15	9	9		0	0
3084	14487	TpMuguga_02g00111	T. parva	43513	Ubiquitin carboxyl-terminal hydrolase	114.32	12	3	3		0	0
5267	15070	TpMuguga_02g00113	T. parva	115988	DNA replication licensing factor MCM6	63.39	1	1	1		0	0
4289	15375	TpMuguga_02g00114	T. parva	21992	hypothetical protein	38.75	5	1	1		0	0
1858	14671	TpMuguga_02g00117	T. parva	160189	RecF/RecN/SMC N terminal domain	100.9	3	3	3		0	0
90	13335	TpMuguga_02g00119	T. parva	181810	Kelch domain-containing protein 3	359.48	30	37	37	Carbamidomethylation; Deamidation (NQ); Methyl ester; Oxidation (M); Phosphorylation (STY); Pyro-glu from Q	0	0
5350	15239	TpMuguga_02g00121	T. parva	24114	Der1-like family	52.96	5	1	1		5	0
128	13426	TpMuguga_02g00123	T. parva	45463	DEAD/DEAH box helicase	325.16	55	22	20	Oxidation (M)	0	0
1543	13965	TpMuguga_02g00124	T. parva	42233	Tyrosine--tRNA ligase cytoplasmic	188.07	25	7	7		0	0
1921	14047	TpMuguga_02g00125	T. parva	48158	hypothetical protein	116	12	6	6		0	0
1015	13797	TpMuguga_02g00126	T. parva	43091	hypothetical protein	197.57	29	10	10	Deamidation (NQ)	1	0
913	14199	TpMuguga_02g00128	T. parva	31565	hypothetical protein	186.07	23	6	6	Oxidation (M)	4	0
1550	13955	TpMuguga_02g00129	T. parva	45938	Aspartyl protease	163.34	27	7	7		0	0
2341	14890	TpMuguga_02g00130	T. parva	15133	hypothetical protein	128.83	36	4	4	Carbamidomethylation; Methylation	1	0
674	13594	TpMuguga_02g00134	T. parva	79583	Pyruvate kinase	206.34	26	14	14	Oxidation (M); Pyro-glu from Q	0	0
1938	14107	TpMuguga_02g00138	T. parva	55426	hypothetical protein	132.6	14	5	5		0	0
430	13565	TpMuguga_02g00140	T. parva	47112	Papain family cysteine protease	209.12	36	15	15	Acetylation (Protein N-term); Oxidation (M); Phosphorylation (STY)	1	0
308	13859	TpMuguga_02g00141	T. parva	33650	Mitochondrial carrier protein	197.81	31	10	10	Oxidation (M); Mutation	4	0
3082	14501	TpMuguga_02g00142	T. parva	21289	Polyubiquitin	120.84	22	3	3		1	0
675	13571	TpMuguga_02g00143	T. parva	79008	Dynamin family	209.95	20	12	12		0	0
4163	15056	TpMuguga_02g00144	T. parva	88951	TFIIH basal transcription factor complex helicase repB subunit	54.16	2	1	1		0	0
3923	14770	TpMuguga_02g00146	T. parva	100658	Uncharacterized protein MJ1136	89.69	2	2	2		1	0
8	13340	TpMuguga_02g00148	T. parva	71033	Heat shock 70 kDa protein	357.51	72	50	44	Carbamidomethylation; Acetylation (K); Acetylation (N-term); Deamidation (NQ); Dehydration; 5 more	0	0
3184	14660	TpMuguga_02g00149	T. parva	82458	RING finger protein PFF0165c	64.15	5	3	3		0	0
5234	15217	TpMuguga_02g00161	T. parva	17743	Ubiquitin-conjugating enzyme	63.52	8	1	1		0	0
623	13556	TpMuguga_02g00162	T. parva	155896	Coatomer WD associated region	245.78	12	12	12	Oxidation (M)	2	0
731	13528	TpMuguga_02g00165	T. parva	195968	5'-3' exoribonuclease 1	220.81	10	13	13		0	0
2403	14664	TpMuguga_02g00171	T. parva	47449	Dihydroorotate dehydrogenase (quinone) mitochondrial	83.71	10	3	3		0	0
239	13407	TpMuguga_02g00172	T. parva	82740	ATPase family associated with various cellular activities (AAA)	261.01	44	24	23	Deamidation (NQ)	0	0
3198	14666	TpMuguga_02g00180	T. parva	12698	PHF5-like protein	63	21	3	3		0	0
251	13442	TpMuguga_02g00181	T. parva	105907	Elongation factor Tu GTP binding domain	280.06	23	20	20	Acetylation (Protein N-term); Deamidation (NQ)	0	0
3240	14769	TpMuguga_02g00182	T. parva	70671	hypothetical protein	91.32	4	2	2		3	0
2051	14395	TpMuguga_02g00183	T. parva	99720	EXS family	129.95	6	4	4		11	0
98	13396	TpMuguga_02g00187	T. parva	123220	hypothetical protein	298.74	34	33	33	Acetylation (Protein N-term); Oxidation (M); Phosphorylation (STY)	0	0
1741	14228	TpMuguga_02g00194	T. parva	57985	hypothetical protein	138.84	11	5	5		0	0
1064	14091	TpMuguga_02g00196	T. parva	23795	Glutaredoxin-3	205.33	44	7	7	Oxidation (M); Propionamide	0	0
424	13498	TpMuguga_02g00198	T. parva	116413	C-terminal topoisomerase domain	245.35	19	17	17		0	0
1142	14039	TpMuguga_02g00199	T. parva	97367	hypothetical protein	160.38	12	7	7	Deamidation (NQ)	0	0
1283	13995	TpMuguga_02g00200	T. parva	96711	Probable phosphatidylinositol phosphate kinase DDB_G0267588	162.22	7	6	6	Phosphorylation (STY)	0	0
1594	14329	TpMuguga_02g00201	T. parva	35265	JAB1/Mov34/MPN/PAD-1 ubiquitin protease	136.07	19	5	5	Oxidation (M); Pyro-glu from Q	0	0
3144	14589	TpMuguga_02g00202	T. parva	37816	Transcription initiation factor IIB-1	88.33	10	3	3		0	0
5622	15412	TpMuguga_02g00203	T. parva	21636	Adenylate kinase isoenzyme 6 homolog	26.84	8	1	1		0	0
2603	14335	TpMuguga_02g00205	T. parva	19504	DNA-directed RNA polymerases II IV and V subunit 9A	125.48	23	4	4		0	0
2743	14586	TpMuguga_02g00209	T. parva	33933	hypothetical protein	88.88	12	3	3		0	0
3360	14738	TpMuguga_02g00211	T. parva	29227	hypothetical protein	92.94	10	3	3		0	0
2631	14443	TpMuguga_02g00212	T. parva	29375	hypothetical protein	152	19	4	4		0	0
360	13610	TpMuguga_02g00213	T. parva	41766	hypothetical protein	261.15	41	17	17	Carbamidomethylation; Methyl ester; Oxidation (M); 2-amino-3-oxo-butanoic_acid	0	0
906	14026	TpMuguga_02g00214	T. parva	30336	hypothetical protein	183.29	25	7	7	Oxidation (M)	0	0
3341	15058	TpMuguga_02g00217	T. parva	17445	G10 protein	80.51	14	2	2	Pyro-glu from Q	0	0
406	13657	TpMuguga_02g00218	T. parva	59179	Mitochondrial-processing peptidase subunit alpha	201.36	29	12	12	Pyro-glu from Q	0	0
3892	15076	TpMuguga_02g00220	T. parva	15612	hypothetical protein	85.48	19	2	2	Oxidation (M)	0	0
1405	13920	TpMuguga_02g00221	T. parva	64602	X-domain of DnaJ-containing	147.82	15	7	7		0	0
1501	15089	TpMuguga_02g00222	T. parva	6476	40S ribosomal protein S29	82.62	19	2	2		0	0
3868	14882	TpMuguga_02g00225	T. parva	50663	hypothetical protein	104.76	6	2	2		0	0
802	13870	TpMuguga_02g00230	T. parva	35624	Syntaxin-2	201.99	43	12	12	Carbamidomethylation; Oxidation (M)	1	0
527	13492	TpMuguga_02g00231	T. parva	121309	Importin-7	222.97	17	16	16	Oxidation (M)	0	0
409	13732	TpMuguga_02g00232	T. parva	66495	hypothetical protein	194.34	22	14	14	Phosphorylation (STY)	11	0
3193	14647	TpMuguga_02g00236	T. parva	63020	hypothetical protein	58.21	5	3	3		0	0
2727	14561	TpMuguga_02g00237	T. parva	8692	RNA polymerases N / 8 kDa subunit	127.5	49	3	3		0	0
531	13491	TpMuguga_02g00239	T. parva	111819	hypothetical protein	240.06	17	15	15	Oxidation (M)	0	0
5328	15168	TpMuguga_02g00241	T. parva	23347	Kae1-associated kinase Bud32	59.88	5	1	1		0	0
1815	14379	TpMuguga_02g00242	T. parva	26445	SCO1/SenC	144.43	23	6	6		1	0
134	13395	TpMuguga_02g00243	T. parva	93121	Heat shock protein homolog pss1	279.53	46	31	31	Carbamidomethylation; Methylation; Oxidation (M)	0	0
7	13342	TpMuguga_02g00244	T. parva	83668	Heat shock protein 90	362.99	69	56	52	Carbamidomethylation; Acetylation (N-term); Deamidation (NQ); Dehydration; Formylation; 7 more	0	0
716	13924	TpMuguga_02g00245	T. parva	20522	ADP-ribosylation factor 2	222.87	56	9	9	Acetylation (Protein N-term); Formylation (Protein N-term); Oxidation (M); Pyro-glu from Q	0	0
851	13639	TpMuguga_02g00247	T. parva	64068	Eukaryotic translation initiation factor 3 subunit L	206.18	25	11	11	Oxidation (M)	0	0
1684	13879	TpMuguga_02g00248	T. parva	69466	Nucleolar GTP-binding protein 1	150.97	15	7	7		0	0
3248	14712	TpMuguga_02g00250	T. parva	57807	hypothetical protein	85.88	6	2	2		0	0
815	13782	TpMuguga_02g00251	T. parva	104753	Helicase	203.72	11	9	9		0	0
4181	15086	TpMuguga_02g00253	T. parva	17233	ATP synthase subunit delta mitochondrial	93.27	14	1	1		0	0
1345	14457	TpMuguga_02g00256	T. parva	21226	hypothetical protein	169.81	38	4	4	Oxidation (M); Pyro-glu from Q	1	0
36	13324	TpMuguga_02g00260	T. parva	135774	Peptidase M16C associated	366.01	52	54	47	Deamidation (NQ); Oxidation (M)	0	0
2413	14726	TpMuguga_02g00262	T. parva	108096	hypothetical protein	115.05	3	2	2		0	0
2039	14328	TpMuguga_02g00264	T. parva	25630	RNA-binding protein 42	160.85	25	4	4	Oxidation (M)	0	0
3344	14736	TpMuguga_02g00265	T. parva	20660	hypothetical protein	81.42	11	2	2	Oxidation (M)	1	0
1616	14219	TpMuguga_02g00274	T. parva	79963	hypothetical protein	110.55	8	5	3		0	0
168	13552	TpMuguga_02g00275	T. parva	41132	hypothetical protein	252.75	44	19	19	Carbamidomethylation; Deamidation (NQ); Oxidation (M); Ammonia-loss (N)	0	0
5269	15165	TpMuguga_02g00281	T. parva	54192	Chaperone protein DnaJ	57.22	3	1	1		0	0
5516	15416	TpMuguga_02g00282	T. parva	16876	hypothetical protein	42.24	5	1	1		1	0
1780	14191	TpMuguga_02g00284	T. parva	82750	hypothetical protein	150.42	9	5	5		0	0
2318	14554	TpMuguga_02g00286	T. parva	58872	DEAD/DEAH box helicase	77.34	6	3	3		0	0
419	13520	TpMuguga_02g00289	T. parva	58951	T-complex protein 1 subunit epsilon	240.51	42	17	16	Carbamidomethylation; Methyl ester; Methylation; Oxidation (M)	0	0
654	13683	TpMuguga_02g00290	T. parva	27592	Protein transport protein sec22	216.94	48	12	12	Oxidation (M); Pyro-glu from Q	1	0
3456	15193	TpMuguga_02g00292	T. parva	62923	ATP-dependent RNA helicase dhx8	73.92	3	1	1		0	0
1193	14541	TpMuguga_02g00293	T. parva	53807	hypothetical protein	99.38	7	3	3		12	0
773	13935	TpMuguga_02g00298	T. parva	18027	40S ribosomal protein S11	158	42	11	10	Acetylation (Protein N-term); Oxidation (M); Pyro-glu from Q	0	0
2108	14715	TpMuguga_02g00300	T. parva	54789	hypothetical protein	115.36	7	2	2	Deamidation (NQ)	0	0
4024	14887	TpMuguga_02g00301	T. parva	24156	hypothetical protein	67.88	8	2	2		1	0
1592	14119	TpMuguga_02g00303	T. parva	27729	Eukaryotic translation initiation factor 3 subunit K	156.14	24	5	5	Oxidation (M)	0	0
297	13454	TpMuguga_02g00304	T. parva	98808	Beta-adaptin-like protein C	224.28	25	19	19	Methyl ester	0	0
2336	14860	TpMuguga_02g00305	T. parva	11823	60S ribosomal protein L30	119.5	34	4	4	Carbamidomethylation; Methylation; Oxidation (M)	0	0
678	13640	TpMuguga_02g00307	T. parva	40978	Eukaryotic translation initiation factor 3 subunit H	226.59	45	14	14	Acetylation (Protein N-term); Oxidation (M)	0	0
2395	14634	TpMuguga_02g00309	T. parva	77671	hypothetical protein	78.68	5	3	1		0	0
618	13581	TpMuguga_02g00310	T. parva	125477	Probable isoleucine--tRNA ligase cytoplasmic	221.55	13	14	14	Acetylation (Protein N-term)	0	0
685	13592	TpMuguga_02g00311	T. parva	32968	20 kDa chaperonin chloroplastic	267.23	50	13	13	Deamidation (NQ)	0	0
4026	14663	TpMuguga_02g00312	T. parva	59726	Poly(A) RNA polymerase protein 1	69.26	3	2	2		0	0
1630	14512	TpMuguga_02g00314	T. parva	79847	hypothetical protein	120.4	8	4	4	Oxidation (M)	0	0
3880	14828	TpMuguga_02g00316	T. parva	65599	DEAD/DEAH box helicase	85.45	4	2	2		0	0
776	14129	TpMuguga_02g00317	T. parva	16633	Ribosomal protein L18e/L15	199.93	50	8	8	Oxidation (M)	0	0
1385	13849	TpMuguga_02g00318	T. parva	70210	hypothetical protein	158.28	15	7	7		0	0
1187	14406	TpMuguga_02g00319	T. parva	24467	Thymidylate kinase	176.19	28	5	5	Deamidation (NQ); Pyro-glu from Q	0	0
1362	13780	TpMuguga_02g00321	T. parva	68799	hypothetical protein	182.41	20	8	8		0	0
1792	14238	TpMuguga_02g00322	T. parva	72148	tRNA synthetases class I (E and Q) anti-codon binding domain	111.64	7	5	5		0	0
1811	14604	TpMuguga_02g00323	T. parva	14775	Ribosomal protein L14p/L23e	174.89	40	6	6	Carbamidomethylation; Deamidation (NQ); Ethylation	0	0
1695	13972	TpMuguga_02g00324	T. parva	32948	Integral membrane protein sed5	187.46	33	6	6	Oxidation (M)	1	0
5315	15270	TpMuguga_02g00328	T. parva	45408	Bromodomain-containing protein 1	56.61	3	1	1		0	0
2333	14474	TpMuguga_02g00330	T. parva	24125	hypothetical protein	115.75	16	3	3	Formylation	1	0
3437	15047	TpMuguga_02g00331	T. parva	126722	ThiF family	52.83	1	1	1		0	0
5441	15137	TpMuguga_02g00333	T. parva	26864	eIF-6 family	46.04	4	1	1		0	0
742	13676	TpMuguga_02g00334	T. parva	46013	Xylose isomerase-like TIM barrel	189.45	39	14	14	Oxidation (M); Pyro-glu from Q	0	0
1689	13903	TpMuguga_02g00337	T. parva	95320	U3 small nucleolar RNA-associated protein 4	148.14	8	7	7		0	0
2461	15166	TpMuguga_02g00338	T. parva	14795	Autophagy-related protein 8	100.98	9	2	2	Oxidation (M)	0	0
2574	14491	TpMuguga_02g00343	T. parva	13397	Proteasomal ubiquitin receptor ADRM1	150.88	53	4	4	Carbamidomethylation; Methylation	0	0
2320	14730	TpMuguga_02g00344	T. parva	77359	Ubiquitin carboxyl-terminal hydrolase	83.77	6	3	3	Pyro-glu from Q	0	0
4288	15343	TpMuguga_02g00346	T. parva	44527	hypothetical protein	39.12	3	1	1		0	0
2060	14588	TpMuguga_02g00349	T. parva	48343	hypothetical protein	102.53	13	5	5		0	0
3321	14822	TpMuguga_02g00350	T. parva	34493	Calcineurin-like phosphoesterase	126.19	7	3	1		0	0
1394	13852	TpMuguga_02g00351	T. parva	146003	Uncharacterized aarF domain-containing protein kinase At1g79600 chloroplastic	171.66	6	7	7		0	0
2086	14615	TpMuguga_02g00352	T. parva	48014	mRNA capping enzyme catalytic domain	94.14	9	3	3		0	0
249	13693	TpMuguga_02g00353	T. parva	46740	hypothetical protein	228.41	32	14	14	Deamidation (NQ); Oxidation (M); Pyro-glu from Q; Ammonia-loss (N)	1	0
1690	13909	TpMuguga_02g00354	T. parva	43727	Putative alpha/beta hydrolase L404	174.63	25	7	7		0	0
3903	14796	TpMuguga_02g00355	T. parva	43053	Protein pelota homolog	109.68	7	2	2		0	0
3952	14877	TpMuguga_02g00356	T. parva	13144	Mitochondrial import inner membrane translocase subunit TIM14	73.33	16	2	2		1	0
2641	14529	TpMuguga_02g00358	T. parva	48980	PCI domain-containing protein 2	114.79	10	4	4		0	0
4210	15359	TpMuguga_02g00359	T. parva	15059	hypothetical protein	45.21	5	1	1		0	0
105	13325	TpMuguga_02g00360	T. parva	96530	Nucleoporin FG repeat region	326.25	56	31	31	Carbamidomethylation; Methyl ester; Oxidation (M)	0	0
101	13334	TpMuguga_02g00361	T. parva	124279	ATP-dependent protease La (LON) domain	316.23	31	27	27	Oxidation (M); Pyro-glu from Q	0	0
2775	14623	TpMuguga_02g00362	T. parva	16894	Small nuclear ribonucleoprotein-associated protein B	105.42	20	3	3	Oxidation (M)	0	0
2419	14691	TpMuguga_02g00363	T. parva	103343	hypothetical protein	94.48	3	2	2		0	0
4080	14983	TpMuguga_02g00364	T. parva	48461	diphthamide biosynthesis enzyme Dph1/Dph2 domain	52.62	3	2	2		0	0
2739	14578	TpMuguga_02g00365	T. parva	30893	hypothetical protein	93.16	14	3	3		1	0
1380	13888	TpMuguga_02g00366	T. parva	43850	PWI domain	162.54	25	8	8		0	0
4065	14953	TpMuguga_02g00369	T. parva	42245	Dual specificity protein phosphatase 12	68.17	7	2	2		0	0
1342	14356	TpMuguga_02g00370	T. parva	11521	60S acidic ribosomal protein P2	209.85	76	6	6		0	0
3083	14473	TpMuguga_02g00374	T. parva	32500	RNA recognition motif. (a.k.a. RRM RBD or RNP domain)	117.73	12	3	3		0	0
2607	14324	TpMuguga_02g00375	T. parva	39945	hypothetical protein	125.06	15	4	4		0	0
621	13585	TpMuguga_02g00376	T. parva	61810	Eukaryotic translation initiation factor 3 subunit E	191.53	31	13	12		0	0
2754	14646	TpMuguga_02g00377	T. parva	23412	U2 small nuclear ribonucleoprotein B''	126.38	18	4	4		0	0
380	13674	TpMuguga_02g00378	T. parva	40677	Protein tyrosine kinase	203.39	29	18	18	Carbamidomethylation; Pyro-glu from Q; 2-amino-3-oxo-butanoic_acid; Mutation	0	0
418	13463	TpMuguga_02g00379	T. parva	123770	hypothetical protein	247.6	20	18	18	Deamidation (NQ)	0	0
2613	14341	TpMuguga_02g00381	T. parva	33977	Scd6-like Sm domain	98.26	14	4	4		0	0
5259	15136	TpMuguga_02g00382	T. parva	141204	Protein HIRA homolog	59.24	1	1	1		0	0
1634	14438	TpMuguga_02g00388	T. parva	173676	ABC transporter	129.37	4	4	3		10	0
572	13559	TpMuguga_02g00389	T. parva	55205	Pre-mRNA splicing factor PRP21 like protein	189.88	33	14	14		0	0
1047	13913	TpMuguga_02g00393	T. parva	44401	Translocation protein SEC62	180.5	27	8	8	Oxidation (M); Pyro-glu from Q	2	0
1081	14172	TpMuguga_02g00395	T. parva	38076	TLC domain	129.4	19	5	5	Oxidation (M)	5	0
719	13999	TpMuguga_02g00396	T. parva	12579	Cytochrome c	160.5	59	8	6	Acetylation (K); Oxidation (M); Pyro-glu from E; Pyro-glu from Q	0	0
3081	14465	TpMuguga_02g00398	T. parva	41419	hypothetical protein	148.65	14	3	3		0	0
973	13862	TpMuguga_02g00401	T. parva	107306	Oxysterol-binding protein-related protein 1	159.68	10	8	8		0	0
321	13595	TpMuguga_02g00404	T. parva	56451	hypothetical protein	219.32	33	13	13	Oxidation (M)	0	0
2308	14447	TpMuguga_02g00405	T. parva	173385	hypothetical protein	131.46	3	3	3		0	0
3305	15200	TpMuguga_02g00406	T. parva	35299	CWF19-like protein 2 homolog	132.35	10	2	2	Acetylation (Protein N-term); Oxidation (M)	0	0
4109	14943	TpMuguga_02g00408	T. parva	32238	Domain of unknown function (DUF367)	62.88	9	2	2		0	0
3988	14894	TpMuguga_02g00409	T. parva	74230	WD domain G-beta repeat	79.85	3	2	2		0	0
1439	14173	TpMuguga_02g00412	T. parva	71227	hypothetical protein	152.47	11	5	5		0	1
1688	13887	TpMuguga_02g00413	T. parva	58746	Beta-catenin-like protein 1	142.12	14	7	7		0	0
3242	14689	TpMuguga_02g00414	T. parva	98678	hypothetical protein	98.62	3	2	2		0	0
5526	15382	TpMuguga_02g00416	T. parva	16730	Clathrin adaptor complex small chain	37.63	6	1	1		0	0
1178	14055	TpMuguga_02g00420	T. parva	200504	hypothetical protein	147.19	5	7	7		0	0
721	14054	TpMuguga_02g00422	T. parva	16773	Nucleoside diphosphate kinase	168.25	40	8	8	Formylation; Oxidation (M)	0	0
2215	14309	TpMuguga_02g00423	T. parva	63894	SRP54-type protein GTPase domain	99.64	8	4	4		0	0
214	13482	TpMuguga_02g00425	T. parva	55207	hypothetical protein	259.37	49	18	18	Deamidation (NQ); Oxidation (M)	0	0
5380	15341	TpMuguga_02g00426	T. parva	9799	hypothetical protein	51.15	12	1	1		0	0
1809	14305	TpMuguga_02g00427	T. parva	20130	hypothetical protein	140.86	29	4	4		1	0
3100	14844	TpMuguga_02g00429	T. parva	20856	Translation machinery-associated protein 22	102.6	19	3	3	Deamidation (NQ)	0	0
2651	14408	TpMuguga_02g00430	T. parva	98989	ATPase family associated with various cellular activities (AAA)	94.65	6	4	4		0	0
2822	14927	TpMuguga_02g00433	T. parva	38406	ThiF family	81.95	10	3	3		0	0
4009	14801	TpMuguga_02g00434	T. parva	28323	hypothetical protein	72.85	8	2	2		0	0
5362	15173	TpMuguga_02g00439	T. parva	31173	hypothetical protein	55.62	4	1	1		0	0
2216	14426	TpMuguga_02g00441	T. parva	44363	Brix domain	103.05	14	5	4		0	0
4099	14976	TpMuguga_02g00442	T. parva	32792	hypothetical protein	72.22	11	2	2		0	0
954	13768	TpMuguga_02g00443	T. parva	53880	Replication factor-A C terminal domain	196.13	26	10	10		0	0
3308	14794	TpMuguga_02g00446	T. parva	45551	DHHC palmitoyltransferase	110.56	9	2	2		4	0
1760	14198	TpMuguga_02g00448	T. parva	62037	F-box-like/WD repeat-containing protein TBL1XR1	140.83	12	5	5	Deamidation (NQ)	0	0
686	13698	TpMuguga_02g00450	T. parva	34964	Mitochondrial carrier protein	221.29	42	13	13	Acetylation (Protein N-term); Deamidation (NQ); Oxidation (M)	0	0
2273	14477	TpMuguga_02g00460	T. parva	81944	ABC transporter	108.35	5	4	4		5	0
255	13590	TpMuguga_02g00464	T. parva	49351	Tubulin C-terminal domain	265.79	48	16	13	Carbamidomethylation; Oxidation (M)	0	0
2622	14372	TpMuguga_02g00465	T. parva	39869	hypothetical protein	98.95	11	4	4		0	0
375	13526	TpMuguga_02g00467	T. parva	158327	DNA gyrase B	217.86	11	14	14	Deamidation (NQ); Pyro-glu from Q	0	0
2886	14916	TpMuguga_02g00469	T. parva	47414	DNA polymerase delta small subunit	60.54	5	2	2		0	0
4101	14995	TpMuguga_02g00475	T. parva	45023	Diacylglycerol kinase accessory domain	57.6	6	2	2		0	0
1304	14022	TpMuguga_02g00476	T. parva	79310	Pre-mRNA-splicing factor clf1	150.42	10	6	6		0	0
3957	14873	TpMuguga_02g00479	T. parva	40537	hypothetical protein	76.18	8	2	2		0	0
2724	14897	TpMuguga_02g00480	T. parva	11162	Splicing factor 3B subunit 10 (SF3b10)	122.59	48	3	3	Acetylation (Protein N-term); Oxidation (M)	0	0
4317	15368	TpMuguga_02g00481	T. parva	154871	Uncharacterized protein KIAA0195	30.19	1	1	1		10	0
5395	15111	TpMuguga_02g00483	T. parva	42408	hypothetical protein	46.45	3	1	1		0	0
4136	15055	TpMuguga_02g00484	T. parva	32210	hypothetical protein	57.63	4	1	1		0	0
663	14246	TpMuguga_02g00486	T. parva	24476	hypothetical protein	185.6	30	9	9	Carbamidomethylation; Acetylation (Protein N-term); Methylation	0	0
238	13704	TpMuguga_02g00487	T. parva	25455	Ribosomal protein S6e	280.82	49	17	17	Oxidation (M); Pyro-glu from Q	0	0
2427	14848	TpMuguga_02g00488	T. parva	27161	ATP synthase subunit D	108.53	11	2	2		0	0
3309	14821	TpMuguga_02g00489	T. parva	42179	hypothetical protein	125.35	9	3	3		0	0
626	13570	TpMuguga_02g00490	T. parva	77031	Sec63 Brl domain	192.16	22	13	13	Oxidation (M); Sulphone	3	0
2720	14526	TpMuguga_02g00493	T. parva	45814	Organic solute transporter Ostalpha	132.08	14	3	3	Oxidation (M)	5	0
108	13506	TpMuguga_02g00494	T. parva	35476	Cyclic nucleotide-binding domain	274.35	64	22	22	Acetylation (Protein N-term); Deamidation (NQ); Formylation; Oxidation (M); Phosphorylation (STY); 2 more	0	0
3405	15048	TpMuguga_02g00495	T. parva	18279	hypothetical protein	82.64	12	3	3		1	0
2061	14591	TpMuguga_02g00498	T. parva	73017	DEAD/DEAH box helicase	95.67	6	4	4		0	0
1378	13926	TpMuguga_02g00499	T. parva	78023	hypothetical protein	122.97	16	8	8		0	0
3117	14597	TpMuguga_02g00500	T. parva	82088	Sodium-dependent phosphate transporter 1-B	89.43	4	3	3		9	1
2124	15508	TpMuguga_02g00503	T. parva	319867	hypothetical protein	25.53	0	1	1		0	0
1527	13989	TpMuguga_02g00504	T. parva	128251	hypothetical protein	153.39	9	7	7	Oxidation (M)	0	0
1391	13883	TpMuguga_02g00508	T. parva	47441	Centromere/microtubule-binding protein CBF5	166.07	28	8	8	Oxidation (M)	0	0
4096	14968	TpMuguga_02g00509	T. parva	114543	ATP-dependent DNA helicase Q-like 4A	44.56	3	2	2		0	0
3871	14780	TpMuguga_02g00511	T. parva	52828	SKIP/SNW domain	91.97	6	2	2		0	0
107	13360	TpMuguga_02g00512	T. parva	155289	hypothetical protein	306.51	25	30	30	Deamidation (NQ)	4	0
4268	15296	TpMuguga_02g00513	T. parva	34201	hypothetical protein	46.83	4	1	1		0	0
1468	14583	TpMuguga_02g00514	T. parva	54534	X-domain of DnaJ-containing	163.74	12	5	5	Deamidation (NQ); Oxidation (M)	0	0
813	13728	TpMuguga_02g00516	T. parva	40982	LUC7 N_terminus	194.38	28	11	11		0	0
870	13809	TpMuguga_02g00517	T. parva	116704	DSHCT (NUC185) domain	149.89	11	11	11	Oxidation (M)	0	0
2599	14285	TpMuguga_02g00518	T. parva	130018	hypothetical protein	137.99	5	4	4		0	0
560	13466	TpMuguga_02g00524	T. parva	140581	HAD ATPase P-type family IC	263.7	16	17	17	Oxidation (M)	8	0
2660	14601	TpMuguga_02g00525	T. parva	66946	Probable tRNA (guanine(26)-N(2))-dimethyltransferase 2	105.32	9	4	4		0	0
124	13393	TpMuguga_02g00526	T. parva	63895	hypothetical protein	284.93	49	33	20	Deamidation (NQ); Oxidation (M); Pyro-glu from Q	0	0
1598	14315	TpMuguga_02g00527	T. parva	63768	hypothetical protein	147.84	10	7	7	Methyl ester	0	0
3464	15140	TpMuguga_02g00528	T. parva	63820	hypothetical protein	44.48	2	1	1		9	0
2750	14537	TpMuguga_02g00530	T. parva	30710	Ubiquitin fusion degradation protein UFD1	112.59	12	3	2		0	0
1757	14177	TpMuguga_02g00533	T. parva	28081	hypothetical protein	141.34	26	5	5		0	0
102	13337	TpMuguga_02g00538	T. parva	177479	hypothetical protein	330.59	23	31	31	Oxidation (M)	1	1
2579	14521	TpMuguga_02g00539	T. parva	14035	Pre-mRNA branch site p14-like protein	140.47	39	4	4	Acetylation (Protein N-term); Oxidation (M)	0	0
759	13712	TpMuguga_02g00541	T. parva	145071	Isoleucine--tRNA ligase	167.97	9	9	9		0	0
2807	14683	TpMuguga_02g00543	T. parva	54232	hypothetical protein	66.12	6	3	3		3	0
2398	14658	TpMuguga_02g00544	T. parva	26277	U1 small nuclear ribonucleoprotein 70 kDa	105.68	20	3	3		0	0
2328	14747	TpMuguga_02g00545	T. parva	33657	NADH-cytochrome b5 reductase 3 (Fragment)	137.36	16	3	3	Acetylation (Protein N-term); Oxidation (M)	0	0
5200	15121	TpMuguga_02g00546	T. parva	27426	hypothetical protein	68.9	6	1	1		0	0
1264	13916	TpMuguga_02g00547	T. parva	43281	hypothetical protein	161.44	21	7	7		0	0
1460	14171	TpMuguga_02g00548	T. parva	45663	Lariat debranching enzyme A	147.13	15	5	5		0	0
530	13554	TpMuguga_02g00550	T. parva	48149	Putative snoRNA binding domain	232.82	41	15	14	Carbamidomethylation; Methyl ester; Oxidation (M)	0	0
1458	14120	TpMuguga_02g00553	T. parva	23810	hypothetical protein	190.97	30	6	6		1	1
363	13923	TpMuguga_02g00557	T. parva	18205	Profilin	236.3	63	14	14	Carbamidomethylation; Methylation; Oxidation (M); Sulphone; Ethylation	0	0
2296	14394	TpMuguga_02g00558	T. parva	47748	Putative ribosomal RNA methyltransferase Nop2	120.08	11	4	4		0	0
2581	14508	TpMuguga_02g00559	T. parva	26127	Ras family	134.5	20	4	3	Acetylation (Protein N-term)	0	0
1121	14030	TpMuguga_02g00560	T. parva	30652	Proteasome subunit	196.06	33	8	8	Oxidation (M); Pyro-glu from Q	0	0
2683	14555	TpMuguga_02g00563	T. parva	59848	NPL4 family	105.73	7	3	3		0	0
129	13465	TpMuguga_02g00568	T. parva	43024	Ribosomal protein L4/L1 family	292.29	54	22	22	Carbamidomethylation; Deamidation (NQ); Oxidation (M)	0	0
3072	14325	TpMuguga_02g00576	T. parva	22363	Guanylate kinase	158.52	25	3	3		0	0
49	13336	TpMuguga_02g00577	T. parva	183425	Phosphofructokinase	373.9	34	46	46	Carbamidomethylation; Acetylation (Protein N-term); Deamidation (NQ); Methyl ester; Oxidation (M); 3 more	0	0
578	13563	TpMuguga_02g00578	T. parva	49018	hypothetical protein	238.74	34	12	12	Phosphorylation (STY)	0	0
4091	14986	TpMuguga_02g00579	T. parva	117681	hypothetical protein	76.61	3	2	2		0	0
5198	15163	TpMuguga_02g00584	T. parva	27378	Casein kinase II regulatory subunit	68.76	6	1	1		0	0
3361	14800	TpMuguga_02g00585	T. parva	21318	hypothetical protein	89.31	11	2	2		0	0
1702	14001	TpMuguga_02g00590	T. parva	50351	TLD	141.08	14	6	6	Phosphorylation (STY)	0	0
3278	14856	TpMuguga_02g00595	T. parva	52137	Prp31 C terminal domain	85.76	6	2	2		0	0
5576	15062	TpMuguga_02g00596	T. parva	112790	hypothetical protein	31.61	2	1	1		0	0
2316	14444	TpMuguga_02g00599	T. parva	59931	Tubulin-specific chaperone E	115.93	8	3	3		0	0
1359	13739	TpMuguga_02g00600	T. parva	29537	proliferating cell nuclear antigen (pcna)	215.08	41	9	9		0	0
4053	14771	TpMuguga_02g00601	T. parva	68099	hypothetical protein	69.38	3	2	2		0	0
215	13765	TpMuguga_02g00602	T. parva	24679	Thioredoxin domain-containing protein	245.45	60	15	15	Dehydration; Formylation; Oxidation (M); Oxidation (HW); Proline oxidation to pyroglutamic acid; Dihydroxy	1	0
4303	15450	TpMuguga_02g00606	T. parva	12376	hypothetical protein	34.51	7	1	1		0	0
258	13784	TpMuguga_02g00607	T. parva	29412	14-3-3 protein homolog	259.57	58	14	12	Carbamidomethylation; Acetylation (Protein N-term); Deamidation (NQ); Methyl ester; Oxidation (M); Phosphorylation (STY)	0	0
1829	14380	TpMuguga_02g00609	T. parva	23379	Fcf1	96.02	18	5	5	Oxidation (M)	0	0
1823	14363	TpMuguga_02g00610	T. parva	16442	Eukaryotic protein of unknown function (DUF842)	135.36	33	7	7		0	0
95	14066	TpMuguga_02g00611	T. parva	15679	Probable histone H2A variant 1	219.33	69	11	9	Acetylation (K); Acetylation (N-term); Deamidation (NQ); Formylation	0	0
4032	14789	TpMuguga_02g00612	T. parva	20445	Transport protein particle (TRAPP) component	60.25	10	2	2		0	0
464	13588	TpMuguga_02g00613	T. parva	46980	DEAD/DEAH box helicase	244.22	41	13	11	Acetylation (Protein N-term); Deamidation (NQ); Oxidation (M)	0	0
1298	14243	TpMuguga_02g00618	T. parva	83084	hypothetical protein	112.15	11	7	6	Carbamidomethylation; Methyl ester	0	0
3306	14809	TpMuguga_02g00624	T. parva	15550	hypothetical protein	137.56	24	3	3		0	0
303	13499	TpMuguga_02g00625	T. parva	35578	DnaJ homolog subfamily B member 13	286.84	64	20	20	Deamidation (NQ); Oxidation (M); Pyro-glu from Q	0	0
3225	14676	TpMuguga_02g00626	T. parva	21037	hypothetical protein	77.43	14	3	3		0	0
1218	13789	TpMuguga_02g00628	T. parva	100431	hypothetical protein	178.01	11	9	9		0	0
5261	15225	TpMuguga_02g00630	T. parva	43190	Protein kinase domain	60.3	4	1	1		0	0
4088	14924	TpMuguga_02g00631	T. parva	41473	hypothetical protein	72.71	9	2	2		1	0
1774	14187	TpMuguga_02g00632	T. parva	28451	hypothetical protein	173.38	28	5	5		0	0
3202	14889	TpMuguga_02g00636	T. parva	27816	Splicing factor 3A subunit 2	104.97	14	3	3	Oxidation (M)	1	0
494	13522	TpMuguga_02g00638	T. parva	64144	Chaperone protein DnaJ	204.73	32	18	18	Oxidation (M)	0	0
1949	14159	TpMuguga_02g00639	T. parva	43552	Nucleotidyl transferase	163.66	15	5	5		0	0
4190	15161	TpMuguga_02g00642	T. parva	54657	Adaptor complexes medium subunit family	45.3	2	1	1		0	0
2837	14847	TpMuguga_02g00645	T. parva	41017	hypothetical protein	95.31	5	2	2		1	0
4159	15157	TpMuguga_02g00647	T. parva	41048	hypothetical protein	59.31	3	1	1		0	0
2315	14609	TpMuguga_02g00648	T. parva	31541	Domain of unknown function (DUF3395)	115.2	19	4	4		0	0
2269	14384	TpMuguga_02g00649	T. parva	115548	Uncharacterised conserved protein	144.8	6	4	4		0	0
961	14004	TpMuguga_02g00654	T. parva	30379	hypothetical protein	233.9	34	11	11	Acetylation (Protein N-term); Deamidation (NQ)	2	0
4017	14941	TpMuguga_02g00658	T. parva	43187	Choline/ethanolamine kinase	76.59	5	2	1		0	0
2765	14572	TpMuguga_02g00661	T. parva	48396	Cleavage stimulation factor subunit 1	92.61	9	3	3		0	0
2824	14783	TpMuguga_02g00662	T. parva	90162	Utp13 specific WD40 associated domain	65.36	2	2	2		0	0
2594	14524	TpMuguga_02g00663	T. parva	38009	Mitotic checkpoint protein BUB3.2	116.3	14	4	4	Acetylation (Protein N-term); Oxidation (M)	0	0
931	13708	TpMuguga_02g00664	T. parva	132992	Protein kinase domain	198.88	11	11	11	Oxidation (M)	0	0
3078	15131	TpMuguga_02g00665	T. parva	24872	Charged multivesicular body protein 2a homolog 2	134.49	24	3	3	Oxidation (M); Pyro-glu from Q	0	0
463	13589	TpMuguga_02g00666	T. parva	76349	Citrate synthase mitochondrial	210.73	26	16	16	Oxidation (M); Pyro-glu from Q	0	0
4133	15103	TpMuguga_02g00669	T. parva	54912	Vacuolar protein sorting-associated protein 9A	31.89	2	1	1		0	0
5512	15358	TpMuguga_02g00673	T. parva	60659	hypothetical protein	40.7	2	1	1		10	0
3963	14870	TpMuguga_02g00674	T. parva	50618	hypothetical protein	77.46	5	2	2		11	0
4195	15031	TpMuguga_02g00676	T. parva	72581	CAF1 family ribonuclease	43.93	2	1	1		0	0
2408	14763	TpMuguga_02g00677	T. parva	36993	Zinc finger CCCH domain-containing protein 11	72.46	5	2	2		0	0
1082	14463	TpMuguga_02g00678	T. parva	26801	Domain found in IF2B/IF5	185.21	30	6	6	Deamidation (NQ); Oxidation (M); Phosphorylation (STY)	0	0
2382	14627	TpMuguga_02g00679	T. parva	13772	hypothetical protein	113.85	24	3	3	Deamidation (NQ)	2	0
1720	14161	TpMuguga_02g00684	T. parva	65573	hypothetical protein	153.72	13	6	6		0	0
4139	15337	TpMuguga_02g00685	T. parva	65206	Kinesin-related protein 6	37.44	3	1	1		0	0
4185	15113	TpMuguga_02g00686	T. parva	40807	TatD related DNase	60.87	3	1	1		0	0
5443	15126	TpMuguga_02g00688	T. parva	73542	Vacuolar protein 14 C-terminal Fig4p binding	50.22	1	1	1		0	0
165	13417	TpMuguga_02g00689	T. parva	112201	ThiF family	276.05	28	26	26	Carbamidomethylation; Acetylation (K); Acetylation (Protein N-term); Deamidation (NQ); Methyl ester; 2 more	0	0
2699	14496	TpMuguga_02g00690	T. parva	23921	Adenylate kinase	115.48	16	3	3	Oxidation (M)	0	0
1729	14291	TpMuguga_02g00696	T. parva	64944	hypothetical protein	132.29	12	6	6	Oxidation (M)	0	0
1707	14009	TpMuguga_02g00697	T. parva	66894	Protein tyrosine kinase	143.95	11	6	6		0	0
2303	14432	TpMuguga_02g00698	T. parva	24420	Breast carcinoma amplified sequence 2 (BCAS2)	126.21	21	4	4		0	0
383	13720	TpMuguga_02g00699	T. parva	39453	hypothetical protein	239.88	36	11	11	Deamidation (NQ); Oxidation (M); Dihydroxy	0	0
371	13472	TpMuguga_02g00701	T. parva	86323	Sec23/Sec24 trunk domain	228.84	29	19	19	Acetylation (Protein N-term); Oxidation (M); Pyro-glu from Q	0	0
1683	13854	TpMuguga_02g00707	T. parva	49918	Actin-related protein 4	180.01	22	7	7		0	0
2759	14547	TpMuguga_02g00708	T. parva	63323	NGP1NT (NUC091) domain	77.34	6	4	4		0	0
2814	14684	TpMuguga_02g00709	T. parva	26663	hypothetical protein	108.04	14	3	3		0	0
5167	15094	TpMuguga_02g00714	T. parva	17759	hypothetical protein	81.54	11	1	1		0	0
1736	14134	TpMuguga_02g00715	T. parva	75346	Phosphatidylinositol transfer protein	116.14	9	5	5		0	0
344	13976	TpMuguga_02g00717	T. parva	16856	EF hand	233.94	69	11	10	Carbamidomethylation; Acetylation (Protein N-term); Deamidation (NQ); Methyl ester; Oxidation (M)	0	0
812	13804	TpMuguga_02g00718	T. parva	32486	hypothetical protein	177.56	44	9	9	Deamidation (NQ); Oxidation (M)	0	0
901	13998	TpMuguga_02g00720	T. parva	21664	ribosomal protein L22	175.44	36	9	9	Deamidation (NQ)	0	0
1745	14141	TpMuguga_02g00722	T. parva	15126	hypothetical protein	149.98	44	5	5	Oxidation (M)	0	0
1185	14112	TpMuguga_02g00723	T. parva	20973	hypothetical protein	183.61	36	5	5	Deamidation (NQ); Dehydration	0	0
1576	14073	TpMuguga_02g00724	T. parva	102273	hypothetical protein	137.06	8	6	6		0	0
1224	13781	TpMuguga_02g00725	T. parva	56050	FGGY family of carbohydrate kinases N-terminal domain	183.96	23	8	8	Sulphone	0	0
3873	14722	TpMuguga_02g00728	T. parva	51839	DEAD/DEAH box helicase	95.78	5	2	2		0	0
2391	14643	TpMuguga_02g00729	T. parva	12210	Small nuclear ribonucleoprotein Sm D2	97.48	33	4	4		0	0
2712	14741	TpMuguga_02g00735	T. parva	17692	hypothetical protein	122.17	26	3	3	Acetylation (Protein N-term); Deamidation (NQ)	0	0
2780	14740	TpMuguga_02g00736	T. parva	27241	Ankyrin repeats (3 copies)	92.49	12	3	3	Acetylation (Protein N-term)	0	0
1212	13675	TpMuguga_02g00737	T. parva	72608	ABC transporter	180.5	17	9	9		5	0
2182	14169	TpMuguga_02g00738	T. parva	111683	WD repeat-containing protein 3 homolog	134.41	6	5	5		0	0
2731	14545	TpMuguga_02g00740	T. parva	55740	hypothetical protein	98.77	8	3	3		0	0
3885	14824	TpMuguga_02g00741	T. parva	37292	Dolichol-phosphate mannosyltransferase	89.12	7	2	2		0	0
979	14005	TpMuguga_02g00742	T. parva	23634	OTU domain-containing protein 2	189.44	46	9	9	Acetylation (Protein N-term); Oxidation (M)	0	0
2728	14534	TpMuguga_02g00743	T. parva	39156	hypothetical protein	112.34	12	3	3		0	0
5284	15240	TpMuguga_02g00744	T. parva	57348	Putative methyltransferase	55.65	3	1	1		0	0
487	13509	TpMuguga_02g00746	T. parva	80798	Asparagine--tRNA ligase	224.37	28	17	17	Deamidation (NQ)	0	0
1516	14205	TpMuguga_02g00748	T. parva	59288	hypothetical protein	200.56	23	8	8	Acetylation (Protein N-term); Deamidation (NQ); Oxidation (M)	0	0
1138	14021	TpMuguga_02g00749	T. parva	191142	hypothetical protein	169.2	5	8	8	Pyro-glu from Q	0	0
1117	13846	TpMuguga_02g00750	T. parva	48413	eRF1 domain 2	221.62	25	8	8	Oxidation (M); Ammonia-loss (N)	0	0
3071	14461	TpMuguga_02g00751	T. parva	12822	hypothetical protein	157.08	36	3	3		0	0
51	13347	TpMuguga_02g00753	T. parva	74089	Chaperone protein DnaK	334.3	63	42	41	Deamidation (NQ); Oxidation (M); Pyro-glu from Q; Sulphone; Ammonia-loss (N); Mutation	0	0
1985	14249	TpMuguga_02g00758	T. parva	75152	hypothetical protein	108.6	6	5	5		0	0
2008	14237	TpMuguga_02g00764	T. parva	42206	U3 small nucleolar RNA-associated protein 18 homolog	159.09	17	4	4		0	0
3354	14884	TpMuguga_02g00767	T. parva	17807	Eukaryotic translation initiation factor 1A Y-chromosomal	117.21	19	3	3	Oxidation (M)	0	0
1235	13829	TpMuguga_02g00768	T. parva	56689	26S proteasome regulatory subunit rpn5	166.7	23	9	9		0	0
1115	13841	TpMuguga_02g00772	T. parva	145227	HAD ATPase P-type family IC	163.18	8	8	7	Mutation	9	0
2003	14677	TpMuguga_02g00773	T. parva	20498	hypothetical protein	107.35	27	5	5	Oxidation (M)	0	0
465	13673	TpMuguga_02g00780	T. parva	27762	40S ribosomal protein S2	246.13	60	17	17	Oxidation (M)	0	0
2629	14665	TpMuguga_02g00781	T. parva	36506	CRAL/TRIO domain	140.75	17	4	4	Pyro-glu from Q	0	0
2737	14538	TpMuguga_02g00783	T. parva	29335	Pre-mRNA-splicing factor ISY1 homolog	111.42	17	4	4		0	0
5192	15208	TpMuguga_02g00784	T. parva	24476	Cytochrome c-type heme lyase	70.83	7	1	1		0	0
4115	15007	TpMuguga_02g00786	T. parva	29837	Histone chaperone ASF1	59.22	13	2	2		0	0
969	13908	TpMuguga_02g00788	T. parva	86674	hypothetical protein	136.04	13	9	4	Mutation	0	0
2894	15064	TpMuguga_02g00790	T. parva	22154	Smad nuclear-interacting protein 1	62.68	7	1	1		0	0
756	13695	TpMuguga_02g00791	T. parva	49824	hypothetical protein	241.66	27	10	10	Oxidation (M)	3	0
3339	14868	TpMuguga_02g00792	T. parva	14961	hypothetical protein	90.49	15	2	2	Oxidation (M)	3	0
968	13819	TpMuguga_02g00799	T. parva	24370	Ras family	200.13	44	9	8	Oxidation (M)	0	0
1071	13956	TpMuguga_02g00801	T. parva	20875	60S ribosomal protein L18	211.26	46	9	9	Oxidation (M)	0	0
2121	15384	TpMuguga_02g00802	T. parva	196900	hypothetical protein	27.48	0	1	1		0	0
896	14311	TpMuguga_02g00803	T. parva	21948	Ribosomal L18ae/LX protein domain	191.97	45	9	9	Carbamidomethylation; Deamidation (NQ); Methyl ester; Oxidation (M)	0	0
160	13445	TpMuguga_02g00807	T. parva	63406	RNA recognition motif. (a.k.a. RRM RBD or RNP domain)	259.25	42	23	23	Deamidation (NQ); Dehydration; Phosphorylation (STY)	0	0
5289	15257	TpMuguga_02g00811	T. parva	17056	hypothetical protein	57.95	11	1	1		0	0
1820	14404	TpMuguga_02g00813	T. parva	22181	PITH domain-containing protein P35G2.02	167.14	34	6	6		0	0
3320	14827	TpMuguga_02g00820	T. parva	48678	hypothetical protein	90.45	6	2	2		0	0
1517	13828	TpMuguga_02g00821	T. parva	65304	Ubiquitin carboxyl-terminal hydrolase	131.42	18	8	8		0	0
5224	15219	TpMuguga_02g00825	T. parva	33158	hypothetical protein	65.86	5	1	1		1	0
1799	14464	TpMuguga_02g00827	T. parva	43072	Pre-mRNA-processing factor 40 homolog A	154.53	16	4	4	Acetylation (Protein N-term)	0	0
2022	14307	TpMuguga_02g00830	T. parva	25207	CDP-diacylglycerol--inositol 3-phosphatidyltransferase	130.89	21	4	4		5	0
955	13794	TpMuguga_02g00836	T. parva	24958	hypothetical protein	219.41	63	10	10	Deamidation (NQ)	0	0
2294	14412	TpMuguga_02g00837	T. parva	47947	Eukaryotic and archaeal DNA primase small subunit	120.93	10	4	4		0	0
1744	14117	TpMuguga_02g00838	T. parva	63782	Glutamine amidotransferase class-I	147.21	10	5	5		1	0
1904	13984	TpMuguga_02g00839	T. parva	28908	Proteasome activator complex subunit 3	179.15	31	6	6		0	0
684	13621	TpMuguga_02g00840	T. parva	45936	hypothetical protein	178.29	37	12	12	Oxidation (M)	0	0
2662	14636	TpMuguga_02g00843	T. parva	79373	hypothetical protein	77.1	6	4	4		0	0
2381	14635	TpMuguga_02g00847	T. parva	37341	hypothetical protein	89.25	12	4	3		0	0
5568	15422	TpMuguga_02g00848	T. parva	292934	Probable phospholipid-transporting ATPase IA	31.87	1	1	1		20	0
2655	14436	TpMuguga_02g00853	T. parva	36972	Calcineurin-like phosphoesterase	113.97	16	4	4		0	0
5251	15114	TpMuguga_02g00854	T. parva	72590	hypothetical protein	63.26	2	1	1		0	0
2112	14883	TpMuguga_02g00858	T. parva	37493	Glyceraldehyde 3-phosphate dehydrogenase C-terminal domain	81.89	8	2	1	Deamidation (NQ)	0	0
3416	15091	TpMuguga_02g00859	T. parva	62602	hypothetical protein	57.15	2	1	1		0	0
1937	14149	TpMuguga_02g00861	T. parva	60762	Protein phosphatase 2C	141.4	11	5	5		0	0
1215	13760	TpMuguga_02g00864	T. parva	49066	haloacid dehalogenase-like hydrolase	143.56	20	9	9	Oxidation (M)	0	0
877	13710	TpMuguga_02g00868	T. parva	156013	hypothetical protein	185.76	9	10	10		0	0
2184	14180	TpMuguga_02g00873	T. parva	23833	hypothetical protein	122.83	29	5	5		0	0
2725	14544	TpMuguga_02g00879	T. parva	22095	hypothetical protein	133.62	24	4	4		0	0
3294	14752	TpMuguga_02g00880	T. parva	30366	hypothetical protein	112.71	12	2	2		1	0
5519	15339	TpMuguga_02g00881	T. parva	28162	Pre-mRNA-splicing factor of RES complex	36.97	3	1	1		0	0
2377	14608	TpMuguga_02g00882	T. parva	27120	Pre-mRNA-splicing factor PFL2310w	189.47	22	5	5		0	0
1135	13836	TpMuguga_02g00884	T. parva	98436	hypothetical protein	173.07	9	9	9		1	0
1318	14083	TpMuguga_02g00885	T. parva	86849	hypothetical protein	171.59	10	5	5	Deamidation (NQ)	2	0
1039	13881	TpMuguga_02g00886	T. parva	56235	Protein phosphatase 2C	155.06	16	8	8	Carbamidomethylation; Methylation	0	0
5233	15220	TpMuguga_02g00887	T. parva	31528	hypothetical protein	64.75	4	1	1		0	0
1358	13790	TpMuguga_02g00888	T. parva	40919	hypothetical protein	185.78	36	9	9	Pyro-glu from Q	0	0
5334	15245	TpMuguga_02g00890	T. parva	29237	hypothetical protein	53.16	5	1	1		0	0
539	13606	TpMuguga_02g00893	T. parva	44163	ATPase family associated with various cellular activities (AAA)	225.49	37	13	10	Oxidation (M)	0	0
832	14331	TpMuguga_02g00895	T. parva	34674	hypothetical protein	195.75	21	8	8	Deamidation (NQ); Oxidation (M)	0	0
2264	14365	TpMuguga_02g00896	T. parva	46462	hypothetical protein	127.57	10	4	4		0	0
1314	14210	TpMuguga_02g00898	T. parva	114271	hypothetical protein	151.4	6	5	5		0	0
1368	13817	TpMuguga_02g00899	T. parva	162924	hypothetical protein	141.31	8	9	9		0	0
3413	15057	TpMuguga_02g00900	T. parva	24642	hypothetical protein	95.56	10	2	2		0	0
315	13496	TpMuguga_02g00901	T. parva	51384	Cyclophilin type peptidyl-prolyl cis-trans isomerase/CLD	256.53	38	17	17	Deamidation (NQ); Oxidation (M)	0	0
1150	13880	TpMuguga_02g00902	T. parva	64960	hypothetical protein	167.82	14	8	8		2	0
20	13404	TpMuguga_02g00903	T. parva	42012	Actin	383.14	74	29	25	Acetylation (Protein N-term); Acetylation (N-term); Deamidation (NQ); Dehydration; Formylation; 10 more	0	0
1457	14121	TpMuguga_02g00908	T. parva	31754	hypothetical protein	145.54	22	5	5		4	0
2753	14573	TpMuguga_02g00912	T. parva	90128	Flap endonuclease 1	79.05	6	3	3		0	0
2877	14859	TpMuguga_02g00913	T. parva	14203	Zinc finger Ran-binding domain-containing protein 2	103.33	18	3	3		0	0
1162	14048	TpMuguga_02g00916	T. parva	123077	hypothetical protein	172.63	8	6	6		0	0
602	13981	TpMuguga_02g00918	T. parva	31202	Formate/nitrite transporter	169.21	22	10	10	Deamidation (NQ); Pyro-glu from Q	6	0
787	13580	TpMuguga_02g00919	T. parva	204394	E3 ubiquitin-protein ligase listerin	190.36	7	12	12		0	0
2867	14764	TpMuguga_02g00922	T. parva	86780	tRNA pseudouridine synthase D (TruD)	74.6	2	2	2		0	0
1956	14366	TpMuguga_02g00923	T. parva	23461	Putative synaptobrevin homolog YKT6	132.09	31	5	5	Carbamidomethylation; Methyl ester	0	0
1174	14034	TpMuguga_02g00926	T. parva	52535	CAAX prenyl protease 1 homolog	169.6	15	7	4	Deamidation (NQ)	6	0
1154	13892	TpMuguga_02g00927	T. parva	28080	Proteasome subunit	194.17	43	8	8	Deamidation (NQ); Oxidation (M)	0	0
103	13486	TpMuguga_02g00928	T. parva	52789	Peptidase family M48	274.23	34	22	22	Oxidation (M)	6	0
1028	13748	TpMuguga_02g00929	T. parva	53024	CAAX prenyl protease 1 homolog	172.65	19	9	6		5	0
1154	13891	TpMuguga_02g00930	T. parva	28080	Proteasome subunit	194.17	43	8	8	Deamidation (NQ); Oxidation (M)	0	0
1976	14213	TpMuguga_02g00933	T. parva	77924	RNA recognition motif. (a.k.a. RRM RBD or RNP domain)	104.41	7	5	5		0	0
543	13687	TpMuguga_02g00934	T. parva	67929	EH domain-containing and endocytosis protein 1	232.63	27	12	12	Carbamidomethylation; Deamidation (NQ); Methyl ester; Oxidation (M); Pyro-glu from Q	0	0
1395	13876	TpMuguga_02g00935	T. parva	90382	SIS domain	153.68	11	7	7		0	0
691	13643	TpMuguga_02g00937	T. parva	60725	T-complex protein 1 subunit zeta	222.09	24	14	14	Oxidation (M)	0	0
26	13339	TpMuguga_02g00938	T. parva	520564	hypothetical protein	407.18	17	67	67	Deamidation (NQ); Oxidation (M); Phosphorylation (STY); Ammonia-loss (N)	0	0
5205	15202	TpMuguga_02g00942	T. parva	51234	hypothetical protein	67.13	3	1	1		9	0
4044	14951	TpMuguga_02g00943	T. parva	87647	RNA polymerase II subunit A C-terminal domain phosphatase	54.88	3	2	2		0	0
1021	13724	TpMuguga_02g00944	T. parva	59262	Calcineurin-like phosphoesterase	171.53	20	9	9		0	0
1839	14423	TpMuguga_02g00945	T. parva	23778	Thioredoxin domain-containing protein 9	156.05	21	3	3	Oxidation (M)	0	0
1584	14098	TpMuguga_02g00948	T. parva	31256	hypothetical protein	165.03	27	5	5	Deamidation (NQ); Oxidation (M)	0	0
1041	13931	TpMuguga_02g00949	T. parva	21435	Ribosomal protein S8e	208.47	56	9	9	Carbamidomethylation; Methyl ester; Oxidation (M)	0	0
4097	14990	TpMuguga_02g00950	T. parva	50670	hypothetical protein	72.73	5	2	2		1	1
1163	14125	TpMuguga_02g00952	T. parva	44859	hypothetical protein	191.01	23	8	8	Pyro-glu from Q	0	0
3459	15034	TpMuguga_02g00955	T. parva	63907	hypothetical protein	56.44	2	1	1		0	0
2838	14798	TpMuguga_02g00956	T. parva	56917	hypothetical protein	104.09	6	2	2		0	0
5183	15088	TpMuguga_02g00958	T. parva	76427	hypothetical protein	73.47	2	1	1		0	0
2252	14318	TpMuguga_02g02010	T. parva	31658	hypothetical protein	150.65	17	4	4		0	0
3886	14851	TpMuguga_02g02020	T. parva	30085	hypothetical protein	86.62	13	2	2		1	0
2298	14421	TpMuguga_02g02040	T. parva	128547	Protein of unknown function (DUF3161)	90.29	3	4	4		0	0
1307	14223	TpMuguga_02g02055	T. parva	19395	hypothetical protein	191.6	47	7	7	Carbamidomethylation; Methyl ester; Oxidation (M)	1	0
4106	14972	TpMuguga_02g02075	T. parva	19737	hypothetical protein	95.71	11	2	2		0	0
3381	14965	TpMuguga_02g02085	T. parva	124640	hypothetical protein	64.05	2	2	2		2	0
1013	13660	TpMuguga_02g02110	T. parva	107357	hypothetical protein	183.91	15	10	10		0	0
2321	14517	TpMuguga_02g02115	T. parva	20672	hypothetical protein	140.4	24	3	3		0	0
1377	13827	TpMuguga_02g02120	T. parva	35489	PAB-dependent poly(A)-specific ribonuclease subunit 2	180.95	30	9	9		0	0
334	13504	TpMuguga_02g02125	T. parva	45474	Ribosomal RNA small subunit methyltransferase B	249.03	53	18	17	Deamidation (NQ); Oxidation (M)	0	0
3116	14568	TpMuguga_02g02130	T. parva	131983	hypothetical protein	114.58	4	3	3		0	0
3276	14708	TpMuguga_02g02195	T. parva	67019	hypothetical protein	87.4	5	2	2		0	0
2627	14382	TpMuguga_02g02210	T. parva	72188	Domain of unknown function (DUF3819)	83.44	7	4	4		0	0
1227	13815	TpMuguga_02g02220	T. parva	281267	hypothetical protein	164.79	4	8	8		0	0
2791	14655	TpMuguga_02g02260	T. parva	106463	hypothetical protein	110.13	4	3	3		0	0
2412	15026	TpMuguga_02g02265	T. parva	142552	Rhoptry neck protein 4	93.17	2	2	2		0	0
489	13490	TpMuguga_02g02280	T. parva	175259	hypothetical protein	234.99	14	17	17		0	0
5333	15061	TpMuguga_02g02340	T. parva	31266	hypothetical protein	61.83	4	1	1		0	0
644	13632	TpMuguga_02g02360	T. parva	194898	hypothetical protein	218.37	7	11	10		0	0
1639	14467	TpMuguga_02g02415	T. parva	14237	Myoferlin	152.64	35	3	3	Deamidation (NQ); Oxidation (M); Pyro-glu from Q	1	0
5305	15284	TpMuguga_02g02435	T. parva	22267	Probable cleavage and polyadenylation specificity factor subunit 2	58.1	6	1	1		0	0
2010	14278	TpMuguga_02g02440	T. parva	156018	hypothetical protein	143.37	5	4	4		0	0
5570	15393	TpMuguga_02g02450	T. parva	25786	hypothetical protein	34.16	4	1	1		0	0
1846	14459	TpMuguga_02g02460	T. parva	94913	hypothetical protein	140.22	6	4	4	Oxidation (M)	0	0
5174	15186	TpMuguga_02g02485	T. parva	27551	hypothetical protein	78.41	7	1	1		0	0
5201	14864	TpMuguga_02g02520	T. parva	43129	hypothetical protein	68.46	4	1	1		0	0
1206	13672	TpMuguga_02g02530	T. parva	77940	hypothetical protein	190.81	21	10	10		0	0
314	13473	TpMuguga_02g02535	T. parva	146356	hypothetical protein	252.79	17	20	20	Carbamidomethylation; Methyl ester; Mutation	0	0
872	13788	TpMuguga_02g02545	T. parva	51810	Soluble NSF attachment protein SNAP	210.67	26	10	10	Deamidation (NQ); Oxidation (M)	0	0
5426	15279	TpMuguga_02g02550	T. parva	60482	hypothetical protein	58.55	2	1	1		0	0
73	13364	TpMuguga_02g02575	T. parva	236713	hypothetical protein	312.59	23	34	34	Dihydroxy	0	0
682	13688	TpMuguga_02g02585	T. parva	34343	hypothetical protein	213.57	49	14	14	Carbamidomethylation; Deamidation (NQ); Methylation; Oxidation (M)	0	0
2038	14330	TpMuguga_02g02590	T. parva	17870	hypothetical protein	143.79	36	4	4	Acetylation (Protein N-term)	0	0
1253	13894	TpMuguga_02g02600	T. parva	93919	hypothetical protein	151.07	10	7	7		1	0
2179	14166	TpMuguga_02g02605	T. parva	56973	hypothetical protein	109.52	12	5	5		1	0
5725	15476	TpMuguga_02g02610	T. parva	47142	hypothetical protein	22.78	3	1	1		1	0
1441	14416	TpMuguga_02g02650	T. parva	32084	hypothetical protein	120.86	21	6	5	Carbamidomethylation; Deamidation (NQ); Methylation	0	0
2892	14938	TpMuguga_02g02655	T. parva	13604	hypothetical protein	76.12	18	2	2		0	0
1419	14143	TpMuguga_02g02665	T. parva	82484	hypothetical protein	146.21	10	8	8	Carbamidomethylation; Deamidation (NQ); Methyl ester	0	0
1559	14017	TpMuguga_02g02675	T. parva	74732	hypothetical protein	141.37	12	6	6		0	0
3324	14867	TpMuguga_02g02680	T. parva	23906	hypothetical protein	106.49	11	3	3		0	0
1232	13822	TpMuguga_02g02685	T. parva	40051	hypothetical protein	151.09	27	8	8		0	0
2675	14485	TpMuguga_02g02710	T. parva	45204	hypothetical protein	134.25	10	3	3		0	0
2746	14407	TpMuguga_03g00006	T. parva	24052	hypothetical protein	105.21	14	3	2		0	0
2803	14733	TpMuguga_03g00014	T. parva	42934	hypothetical protein	86.85	8	3	3	Pyro-glu from Q	0	0
3966	14765	TpMuguga_03g00023	T. parva	51443	hypothetical protein	69.24	6	2	2		0	0
2741	14581	TpMuguga_03g00024	T. parva	43469	hypothetical protein	112.48	14	4	4		0	0
5467	15325	TpMuguga_03g00025	T. parva	39087	DnaJ homolog subfamily C member 8	44.11	3	1	1		0	0
3909	14892	TpMuguga_03g00027	T. parva	17127	Ubiquitin-conjugating enzyme spm2	80.87	17	2	2		0	0
2354	14559	TpMuguga_03g00031	T. parva	13724	DNA-directed RNA polymerase II subunit RPB11-a	119.49	35	3	3	Oxidation (M)	0	0
1118	13777	TpMuguga_03g00033	T. parva	28989	hypothetical protein	229.51	41	9	9		0	0
3383	14931	TpMuguga_03g00036	T. parva	50958	V-ATPase subunit H	81.38	5	2	2		0	0
2666	14605	TpMuguga_03g00041	T. parva	38124	U1 small nuclear ribonucleoprotein A	86.77	10	4	4		1	0
741	13656	TpMuguga_03g00044	T. parva	51235	hypothetical protein	200.76	27	13	13	Oxidation (M)	0	0
553	13963	TpMuguga_03g00045	T. parva	39062	hypothetical protein	198.25	22	7	7	Acetylation (Protein N-term); Oxidation (M)	4	0
1181	14194	TpMuguga_03g00046	T. parva	54470	hypothetical protein	155.05	18	8	8	Phosphorylation (STY)	0	0
948	13808	TpMuguga_03g00047	T. parva	31941	hypothetical protein	187.55	34	10	10	Oxidation (M)	0	0
1024	13897	TpMuguga_03g00048	T. parva	46516	Glycogen synthase kinase-3 alpha	194.58	29	10	10	Deamidation (NQ); Oxidation (M)	0	0
174	13403	TpMuguga_03g00049	T. parva	189650	Carbamoyl-phosphate synthase small chain CPSase domain	273.45	18	27	27	Deamidation (NQ); Oxidation (M)	0	0
1691	13947	TpMuguga_03g00050	T. parva	40183	mRNA-decapping enzyme subunit 2	141.24	23	7	7		0	0
1336	14483	TpMuguga_03g00051	T. parva	17899	60S ribosomal protein L24	136.08	26	5	5	Deamidation (NQ); Pyro-glu from Q	0	0
2119	15197	TpMuguga_03g00052	T. parva	9128	40S ribosomal protein S27	111.28	20	2	2	Oxidation (M)	0	0
1629	14558	TpMuguga_03g00053	T. parva	13310	hypothetical protein	158.98	47	5	5	Acetylation (Protein N-term); Oxidation (M)	0	0
1137	13843	TpMuguga_03g00055	T. parva	65086	hypothetical protein	177.15	22	8	8		0	0
3115	14445	TpMuguga_03g00056	T. parva	61765	Cathepsin E-B	98.58	10	3	3		2	0
2229	14298	TpMuguga_03g00058	T. parva	20038	Centrin-1	135.53	30	4	4		0	0
4130	15038	TpMuguga_03g00059	T. parva	130134	hypothetical protein	67.16	1	1	1		0	0
5523	15376	TpMuguga_03g00060	T. parva	16872	hypothetical protein	38.26	6	1	1		0	0
1306	14201	TpMuguga_03g00064	T. parva	51978	Sugar transport protein 2	145.98	15	6	6	Carbamidomethylation; Methyl ester	12	0
957	13803	TpMuguga_03g00065	T. parva	77618	Cysteine--tRNA ligase cytoplasmic	149.94	12	8	8		0	0
720	14058	TpMuguga_03g00067	T. parva	11579	hypothetical protein	205.41	79	10	10	Deamidation (NQ); Oxidation (M)	0	0
1586	14350	TpMuguga_03g00075	T. parva	21330	hypothetical protein	172.79	38	6	6	Acetylation (K)	0	0
3945	14869	TpMuguga_03g00076	T. parva	20174	hypothetical protein	83.61	20	2	2		0	0
1465	14202	TpMuguga_03g00077	T. parva	61485	Domain of unknown function (DUF3449)	131.97	12	6	6		0	0
1735	14222	TpMuguga_03g00078	T. parva	68797	Fumarate hydratase class I anaerobic	112.74	11	7	7		0	0
3328	14876	TpMuguga_03g00081	T. parva	18834	hypothetical protein	96.07	21	3	3		0	0
2009	14497	TpMuguga_03g00085	T. parva	34059	Family of unknown function (DUF572)	136.15	17	4	4	Deamidation (NQ)	0	0
318	13575	TpMuguga_03g00086	T. parva	77075	hypothetical protein	225.32	29	16	13	Deamidation (NQ)	0	0
1821	14539	TpMuguga_03g00088	T. parva	19039	Polyadenylate-binding protein 2	145.64	35	5	5	Acetylation (Protein N-term); Oxidation (M)	0	0
1769	14176	TpMuguga_03g00092	T. parva	76360	NADPH oxidoreductase B	112.04	9	5	5		0	0
3204	14652	TpMuguga_03g00099	T. parva	27892	hypothetical protein	88.85	16	3	3		0	0
828	14051	TpMuguga_03g00100	T. parva	22916	Protein DJ-1 homolog B	173.59	45	6	6	Oxidation (M)	0	0
1057	13860	TpMuguga_03g00102	T. parva	108512	hypothetical protein	242.08	10	7	7		0	0
3287	14829	TpMuguga_03g00103	T. parva	23045	hypothetical protein	106.78	16	2	2		0	0
502	13549	TpMuguga_03g00108	T. parva	75833	Protein transport protein sec1	215.54	25	14	14	Deamidation (NQ); Oxidation (M)	0	0
988	14029	TpMuguga_03g00109	T. parva	103727	Lipase maturation factor	202.94	9	6	6	Deamidation (NQ)	7	0
167	13572	TpMuguga_03g00110	T. parva	64449	Pyridine nucleotide-disulphide oxidoreductase	204.72	30	13	13	Oxidation (M)	0	0
496	13500	TpMuguga_03g00124	T. parva	116389	Transketolase pyrimidine binding domain	243.89	20	16	16	Deamidation (NQ); Oxidation (M)	0	0
265	13469	TpMuguga_03g00128	T. parva	131935	SNF2 family N-terminal domain	241.97	20	21	21	Oxidation (M)	0	0
432	13530	TpMuguga_03g00129	T. parva	36022	CRAL/TRIO domain	239.13	54	17	17	Deamidation (NQ)	0	0
453	13479	TpMuguga_03g00137	T. parva	102798	tRNA synthetases class I (I L M and V)	201.64	23	16	16	Oxidation (M)	0	0
1337	14391	TpMuguga_03g00140	T. parva	74898	Cyclin-dependent kinase C-2	97.07	6	4	2		0	0
3312	14823	TpMuguga_03g00141	T. parva	31850	hypothetical protein	122.4	10	3	3		0	0
1125	13806	TpMuguga_03g00142	T. parva	40456	ATPase ASNA1 homolog	188.66	26	9	9		0	0
166	13386	TpMuguga_03g00144	T. parva	206332	AAA domain	276.64	17	25	25	Oxidation (M)	0	0
3181	14980	TpMuguga_03g00145	T. parva	25167	hypothetical protein	98.56	14	3	3	Oxidation (M)	1	0
1518	13905	TpMuguga_03g00146	T. parva	108577	Adaptin N terminal region	140.91	10	8	8	Oxidation (M)	0	0
231	13477	TpMuguga_03g00147	T. parva	57318	hypothetical protein	224.2	46	20	20	Deamidation (NQ); Oxidation (M); Pyro-glu from Q	0	0
163	13930	TpMuguga_03g00152	T. parva	15404	Core histone H2A/H2B/H3/H4	160.44	60	14	3	Acetylation (K); Acetylation (Protein N-term); Acetylation (N-term); Pyro-glu from E; Ethylation; Mutation	0	0
198	13562	TpMuguga_03g00153	T. parva	86546	hypothetical protein	272.55	26	19	19	Carbamidomethylation; Deamidation (NQ); Methyl ester; Oxidation (M); Phosphorylation (STY); Ammonia-loss (N)	3	0
3295	14946	TpMuguga_03g00155	T. parva	22340	hypothetical protein	103.3	14	2	2		0	0
1992	14383	TpMuguga_03g00159	T. parva	49888	hypothetical protein	110.21	14	6	6		0	0
3353	14630	TpMuguga_03g00160	T. parva	55391	S-adenosyl-L-homocysteine hydrolase	91.65	5	2	2		0	0
4134	15093	TpMuguga_03g00162	T. parva	47478	Probable endonuclease III homolog	52.59	3	1	1		0	0
1764	14200	TpMuguga_03g00163	T. parva	20991	Ribosomal protein L19e	157.91	32	5	5	Oxidation (M); Pyro-glu from Q	0	0
4263	15124	TpMuguga_03g00164	T. parva	75670	Iron only hydrogenase large subunit C-terminal domain	48.88	2	1	1		0	0
1750	14163	TpMuguga_03g00165	T. parva	189543	Multidrug resistance-associated protein 5	141.41	4	5	5		9	0
5235	15235	TpMuguga_03g00166	T. parva	16904	hypothetical protein	62.99	10	1	1		0	0
4062	14939	TpMuguga_03g00167	T. parva	24585	hypothetical protein	78.27	15	2	2		3	0
14	13327	TpMuguga_03g00168	T. parva	269326	hypothetical protein	427.87	48	94	94	Carbamidomethylation; Deamidation (NQ); Dehydration; Oxidation (M); Pyro-glu from Q; 2 more	1	0
1648	15011	TpMuguga_03g00170	T. parva	270288	hypothetical protein	61.07	1	3	3	Methyl ester	0	0
962	13787	TpMuguga_03g00172	T. parva	117537	FtsJ-like methyltransferase	194.98	9	8	8		0	0
833	14183	TpMuguga_03g00175	T. parva	36093	hypothetical protein	223.27	20	9	9	Deamidation (NQ); Oxidation (M)	2	0
1843	14505	TpMuguga_03g00176	T. parva	19864	Adenylate cyclase associated (CAP) C terminal	132.8	28	4	4	Oxidation (M)	0	0
1270	13928	TpMuguga_03g00179	T. parva	52762	hypothetical protein	134.5	15	8	8		2	0
5475	15361	TpMuguga_03g00180	T. parva	82156	Ankyrin repeats (3 copies)	40.38	1	1	1		0	0
3255	14755	TpMuguga_03g00182	T. parva	60107	hypothetical protein	73.3	5	2	2		11	0
263	13464	TpMuguga_03g00183	T. parva	60037	T-complex protein 1 subunit alpha	251.81	41	17	16	Deamidation (NQ); Oxidation (M)	0	0
1926	14158	TpMuguga_03g00184	T. parva	51389	hypothetical protein	120.77	12	5	5		2	0
228	13402	TpMuguga_03g00185	T. parva	187984	RNA polymerase Rpb1 domain 2	275.45	21	32	31	Carbamidomethylation; Oxidation (M); Mutation	0	0
882	13786	TpMuguga_03g00186	T. parva	39599	Stomatin-like protein 2 mitochondrial	195.45	37	10	10		0	0
5397	15293	TpMuguga_03g00191	T. parva	27913	50S ribosomal protein L21 chloroplastic	50.2	4	1	1		0	0
181	13591	TpMuguga_03g00193	T. parva	40604	hypothetical protein	210.08	43	17	17	Deamidation (NQ); Formylation; Oxidation (M); Oxidation (HW)	0	0
437	13609	TpMuguga_03g00194	T. parva	43061	hypothetical protein	240.58	34	15	14		0	0
2426	14729	TpMuguga_03g00195	T. parva	95189	DEAD/DEAH box helicase	97.78	3	2	2		0	0
3985	14750	TpMuguga_03g00196	T. parva	77442	hypothetical protein	79.16	3	2	2		0	0
261	13420	TpMuguga_03g00200	T. parva	96433	hypothetical protein	264.28	28	20	20	Oxidation (M); Pyro-glu from Q; Sulfation	0	0
3105	14548	TpMuguga_03g00201	T. parva	55054	Splicing factor U2af large subunit A	115.94	10	3	3		0	0
1984	14392	TpMuguga_03g00202	T. parva	165439	DNA polymerase alpha catalytic subunit	99.69	4	5	5		0	0
2689	14471	TpMuguga_03g00203	T. parva	95417	Chromatin assembly factor 1 subunit FAS2	123.34	6	3	3		0	0
5367	15109	TpMuguga_03g00204	T. parva	46440	hypothetical protein	50.19	3	1	1		1	0
149	13376	TpMuguga_03g00206	T. parva	74709	Chaperonin CPN60 mitochondrial	288.1	51	31	31	Deamidation (NQ); Oxidation (M); Pyro-glu from Q	1	0
254	13512	TpMuguga_03g00210	T. parva	63358	T-complex protein 1 subunit eta	255.85	35	16	15	Carbamidomethylation; Acetylation (Protein N-term); Dehydration; Oxidation (M); Pyro-glu from Q	0	0
524	13455	TpMuguga_03g00212	T. parva	126244	Splicing factor 3B subunit 1	233.42	22	20	19		0	0
3188	14651	TpMuguga_03g00214	T. parva	30860	hypothetical protein	86.33	14	3	3		0	0
1324	14123	TpMuguga_03g00215	T. parva	55581	WD domain G-beta repeat	140.91	15	7	7	Pyro-glu from Q	0	0
1781	14162	TpMuguga_03g00216	T. parva	54458	DEAD/DEAH box helicase	141.79	11	5	5		0	0
352	13511	TpMuguga_03g00220	T. parva	54601	Inosine-5'-monophosphate dehydrogenase	300.25	45	18	18	Acetylation (Protein N-term); Deamidation (NQ); Oxidation (M)	0	0
445	13816	TpMuguga_03g00224	T. parva	28989	hypothetical protein	256.11	48	13	13	Acetylation (Protein N-term); Oxidation (M)	2	0
3859	14831	TpMuguga_03g00225	T. parva	18908	Skp1 family dimerisation domain	104.19	21	2	2		0	0
2235	14308	TpMuguga_03g00226	T. parva	15368	Serine/arginine-rich splicing factor 3	141.72	32	5	5		0	0
711	13867	TpMuguga_03g00227	T. parva	54212	Pyridine nucleotide-disulphide oxidoreductase	193.36	19	9	9	Deamidation (NQ); Oxidation (M); Pyro-glu from Q	0	0
2217	14273	TpMuguga_03g00230	T. parva	74062	Fumarate reductase flavoprotein C-term	128.05	10	4	4		0	0
1593	14108	TpMuguga_03g00233	T. parva	52711	Tubulin gamma chain	158.88	16	6	6		0	0
1367	13898	TpMuguga_03g00235	T. parva	118594	hypothetical protein	163.25	9	8	8	Deamidation (NQ)	5	0
512	13679	TpMuguga_03g00237	T. parva	201175	Formin Homology 2 Domain	177.76	10	14	14	Phosphorylation (STY)	2	0
4312	15362	TpMuguga_03g00238	T. parva	50460	Polyprenyl synthetase	32.6	4	1	1		0	0
5307	15077	TpMuguga_03g00239	T. parva	44413	hypothetical protein	54.04	4	1	1		0	0
294	13384	TpMuguga_03g00241	T. parva	149580	hypothetical protein	290.28	21	23	23		0	0
569	13538	TpMuguga_03g00244	T. parva	131622	hypothetical protein	215.48	13	13	13	Deamidation (NQ)	0	0
4269	15134	TpMuguga_03g00245	T. parva	75330	hypothetical protein	45.78	2	1	1		9	1
433	13535	TpMuguga_03g00246	T. parva	35036	hypothetical protein	207.15	46	16	16		0	0
2185	14192	TpMuguga_03g00249	T. parva	39868	GRASP55/65 PDZ-like domain	156.85	19	5	5		0	0
694	13667	TpMuguga_03g00253	T. parva	46009	hypothetical protein	234.36	31	12	12	Oxidation (M)	0	0
3342	14929	TpMuguga_03g00254	T. parva	38129	GPN-loop GTPase 3 homolog	85.11	10	2	2		0	0
820	13871	TpMuguga_03g00257	T. parva	51591	hypothetical protein	190.45	24	10	10	Acetylation (Protein N-term); Oxidation (M)	0	0
3965	14629	TpMuguga_03g00262	T. parva	26345	Rab-GTPase-TBC domain	70.86	9	2	2		0	0
260	13406	TpMuguga_03g00263	T. parva	90680	hypothetical protein	272.64	33	24	24	Deamidation (NQ)	0	0
963	13823	TpMuguga_03g00264	T. parva	45413	hypothetical protein	193.16	26	9	9	Oxidation (M)	2	0
978	13974	TpMuguga_03g00265	T. parva	28412	hypothetical protein	224.52	38	10	10	Carbamidomethylation; Methyl ester	0	0
2673	14446	TpMuguga_03g00268	T. parva	132451	hypothetical protein	113.6	4	3	3		0	0
2342	14557	TpMuguga_03g00271	T. parva	32275	hypothetical protein	115.72	19	4	4	Pyro-glu from Q	0	0
1614	14420	TpMuguga_03g00276	T. parva	41716	MIF4G domain	98.39	14	5	5	Oxidation (M); Propionamide	0	0
4494	15567	TpMuguga_03g00280	T. parva	50476	hypothetical protein	20.29	3	1	1		0	0
1	13322	TpMuguga_03g00287	T. parva	75442	Sporozoite P67 surface antigen	401.04	68	53	53	Acetylation (K); Acetylation (N-term); Deamidation (NQ); Dehydration; Formylation; 15 more	1	1
58	13400	TpMuguga_03g00292	T. parva	316350	RNA recognition motif of the spliceosomal PrP8	299.71	19	49	35	Pyro-glu from Q	0	0
3385	15199	TpMuguga_03g00293	T. parva	29059	Proteasome subunit	83.37	10	2	2	Oxidation (M)	0	0
5448	15305	TpMuguga_03g00294	T. parva	27758	Splicing factor U2af small subunit B	46.43	4	1	1		0	0
4196	15037	TpMuguga_03g00295	T. parva	46514	hypothetical protein	73.72	3	1	1		0	0
33	13353	TpMuguga_03g00299	T. parva	81499	hypothetical protein	344.18	45	32	32	Carbamidomethylation; Deamidation (NQ); Dehydration; Methyl ester; Oxidation (M); Pyro-glu from Q	0	0
2618	14373	TpMuguga_03g00300	T. parva	22271	hypothetical protein	110.42	20	4	4		0	0
2842	14781	TpMuguga_03g00304	T. parva	54029	hypothetical protein	118.25	7	2	2		3	0
3145	14560	TpMuguga_03g00315	T. parva	39450	Protein kinase domain	92.35	10	3	1		0	0
4255	15101	TpMuguga_03g00320	T. parva	29962	hypothetical protein	53.09	7	1	1		0	0
5321	15075	TpMuguga_03g00327	T. parva	128600	hypothetical protein	65.49	1	1	1		0	0
4170	15110	TpMuguga_03g00328	T. parva	25163	hypothetical protein	64.72	5	1	1		0	0
3881	14836	TpMuguga_03g00329	T. parva	35387	hypothetical protein	92.88	7	2	2		0	0
1032	14040	TpMuguga_03g00330	T. parva	57477	hypothetical protein	164.02	27	12	12	Deamidation (NQ); Oxidation (M); Phosphorylation (STY)	0	0
3942	14775	TpMuguga_03g00332	T. parva	32704	Protein BOBBER 1	80.17	13	2	2		0	0
2852	14896	TpMuguga_03g00343	T. parva	51602	Macrophage erythroblast attacher	65.58	4	2	2		0	0
4251	15241	TpMuguga_03g00344	T. parva	35341	ER lumen protein retaining receptor	60.04	3	1	1	Oxidation (M)	6	0
304	13484	TpMuguga_03g00346	T. parva	63664	Glucose-6-phosphate isomerase cytosolic B	238.3	32	22	21	Deamidation (NQ); Oxidation (M)	0	0
1816	14374	TpMuguga_03g00347	T. parva	60383	hypothetical protein	160.89	10	5	5		0	0
2005	14377	TpMuguga_03g00349	T. parva	58744	hypothetical protein	119.34	8	4	4		1	0
2671	15033	TpMuguga_03g00350	T. parva	18359	Cyclophilin type peptidyl-prolyl cis-trans isomerase/CLD	110.17	30	3	3	Acetylation (Protein N-term); Oxidation (M)	0	0
3146	14587	TpMuguga_03g00351	T. parva	45737	ATPase family associated with various cellular activities (AAA)	84.46	7	3	3		0	0
2071	14592	TpMuguga_03g00352	T. parva	135369	hypothetical protein	138.55	4	3	3		0	0
1255	13911	TpMuguga_03g00357	T. parva	59674	Dipeptidyl peptidase 1	158.4	21	7	7		0	0
1363	13775	TpMuguga_03g00365	T. parva	22685	YgbB family	210.63	58	8	8		0	0
1407	13990	TpMuguga_03g00366	T. parva	42110	ATP-NAD kinase	143.33	26	8	8	Oxidation (M)	0	0
5598	15418	TpMuguga_03g00367	T. parva	198591	Uncharacterized protein PFB0460c	28.99	1	1	1		0	0
1900	13951	TpMuguga_03g00369	T. parva	113958	hypothetical protein	164.11	8	6	6		12	0
2043	14504	TpMuguga_03g00370	T. parva	9379	Protein transport protein Sec61 subunit gamma	149.18	57	4	4	Oxidation (M)	1	0
4307	15405	TpMuguga_03g00371	T. parva	10318	Ribosomal L37ae protein family	35.56	7	1	1		0	0
133	13346	TpMuguga_03g00373	T. parva	50740	DEAD/DEAH box helicase	331.41	67	30	30	Carbamidomethylation; Formylation; Methyl ester; Methylation; Oxidation (M); Propionamide	0	0
2232	14297	TpMuguga_03g00374	T. parva	51082	hypothetical protein	140.12	11	5	5		12	0
676	13561	TpMuguga_03g00375	T. parva	171103	HAD ATPase P-type family IC	222.35	11	12	12		12	0
1837	14579	TpMuguga_03g00377	T. parva	162807	hypothetical protein	79.56	4	5	3		0	0
1220	13807	TpMuguga_03g00379	T. parva	103008	hypothetical protein	167.41	11	9	9		1	0
5380	15259	TpMuguga_03g00382	T. parva	102226	Crossover junction endonuclease MUS81	63.73	1	1	1		0	0
4231	15234	TpMuguga_03g00384	T. parva	30187	hypothetical protein	72.37	4	1	1		0	0
647	13715	TpMuguga_03g00385	T. parva	113789	3'-5' exonuclease	175.34	11	11	11	Deamidation (NQ)	0	0
2284	14399	TpMuguga_03g00386	T. parva	10521	Small nuclear ribonucleoprotein E	138.47	54	4	4	Oxidation (M)	0	0
301	13468	TpMuguga_03g00387	T. parva	63427	Lysine--tRNA ligase	238.16	36	20	20	Deamidation (NQ); Oxidation (M)	0	0
710	13953	TpMuguga_03g00389	T. parva	37039	hypothetical protein	212.74	32	11	11	Deamidation (NQ); Oxidation (M); Pyro-glu from Q; Mutation	0	0
452	13508	TpMuguga_03g00393	T. parva	163395	hypothetical protein	248.78	14	16	16	Carbamidomethylation; Oxidation (M)	0	0
3264	14792	TpMuguga_03g00394	T. parva	115439	Pre-mRNA-splicing factor ATP-dependent RNA helicase PRP16	65.44	2	2	2		0	0
2017	14413	TpMuguga_03g00396	T. parva	15453	hypothetical protein	126.26	36	4	4	Deamidation (NQ)	0	0
1037	13820	TpMuguga_03g00397	T. parva	94177	hypothetical protein	197.19	12	9	9	Oxidation (M)	8	0
245	13461	TpMuguga_03g00399	T. parva	83882	hypothetical protein	244.45	34	23	23	Carbamidomethylation; Methyl ester	0	0
946	13706	TpMuguga_03g00401	T. parva	24706	hypothetical protein	180.81	55	10	10		0	0
3989	15164	TpMuguga_03g00404	T. parva	21584	hypothetical protein	107.08	23	2	2	Mutation	0	0
1167	13949	TpMuguga_03g00407	T. parva	28767	Prohibitin-4 mitochondrial	220.87	33	8	8	Oxidation (M)	0	0
3252	14940	TpMuguga_03g00411	T. parva	56833	Endoplasmic Reticulum Oxidoreductin 1 (ERO1)	82.15	4	2	2		2	0
1289	13975	TpMuguga_03g00414	T. parva	57008	hypothetical protein	192.83	17	6	6	Deamidation (NQ); Oxidation (M)	0	0
2687	14498	TpMuguga_03g00415	T. parva	23516	hypothetical protein	141.65	23	3	3	Deamidation (NQ)	0	0
17	13371	TpMuguga_03g00419	T. parva	62144	Thioredoxin	323.04	73	49	49	Carbamidomethylation; Deamidation (NQ); Formylation; Methyl ester; Methylation; 5 more	1	0
4063	14902	TpMuguga_03g00421	T. parva	31088	Dehydrodolichyl diphosphate synthase	71.64	9	2	2		0	0
242	13437	TpMuguga_03g00422	T. parva	52378	hypothetical protein	257.12	62	20	20	Acetylation (Protein N-term); Deamidation (NQ); Oxidation (M)	0	0
3936	14719	TpMuguga_03g00425	T. parva	39085	Cytosolic Fe-S cluster assembly factor NBP35	79.06	8	2	2		0	0
1497	14322	TpMuguga_03g00428	T. parva	7546	Ribosomal protein S28e	165.09	57	5	5	Oxidation (M); Pyro-glu from E	0	0
3293	14767	TpMuguga_03g00429	T. parva	21067	U3 small nucleolar ribonucleoprotein protein IMP3	82.38	16	2	2		0	0
1560	14025	TpMuguga_03g00432	T. parva	36329	Replication factor C subunit 4	154.67	20	6	5		0	0
1696	13970	TpMuguga_03g00433	T. parva	65039	DEAD/DEAH box helicase	154.22	16	6	6		0	0
1570	14033	TpMuguga_03g00434	T. parva	30645	Sperm-associated antigen 1	130.06	25	7	7		0	0
1360	13750	TpMuguga_03g00436	T. parva	62664	Domain of unknown function (DUF382)	152.07	18	9	9		0	0
4150	15067	TpMuguga_03g00438	T. parva	78390	hypothetical protein	60.46	2	1	1		0	0
3948	14797	TpMuguga_03g00439	T. parva	77290	hypothetical protein	79.49	3	2	2		0	0
2456	15128	TpMuguga_03g00441	T. parva	49368	hypothetical protein	71.36	3	1	1		10	0
2212	14286	TpMuguga_03g00442	T. parva	27556	hypothetical protein	173.49	23	4	4		0	0
1006	13638	TpMuguga_03g00443	T. parva	51728	RuvB-like 2	203.8	29	11	11	Oxidation (M)	0	0
1933	14838	TpMuguga_03g00444	T. parva	21033	Transmembrane and coiled-coil domains protein 1	189.13	39	5	5	Carbamidomethylation; Acetylation (Protein N-term); Methylation; Oxidation (M)	2	0
807	13814	TpMuguga_03g00445	T. parva	30785	proliferating cell nuclear antigen (pcna)	171.73	50	12	12	Carbamidomethylation; Deamidation (NQ); Methyl ester; Oxidation (M)	0	0
1751	14133	TpMuguga_03g00446	T. parva	25623	Proteasome subunit	185.38	34	6	6	Oxidation (M)	0	0
322	13614	TpMuguga_03g00447	T. parva	33794	Nucleosome assembly protein (NAP)	273.71	55	18	18	Formylation; Oxidation (M)	0	0
2100	14906	TpMuguga_03g00448	T. parva	16683	Ubiquitin-conjugating enzyme	111.62	29	6	6	Carbamidomethylation; Methyl ester; Mutation	0	0
1922	14068	TpMuguga_03g00450	T. parva	122184	Protein of unknown function (DUF726)	140.2	8	6	6		0	0
3959	14701	TpMuguga_03g00451	T. parva	121830	hypothetical protein	69.16	2	2	2		0	0
2616	14359	TpMuguga_03g00452	T. parva	36126	hypothetical protein	102.71	14	4	4		0	0
5217	15253	TpMuguga_03g00458	T. parva	52590	hypothetical protein	62.37	3	1	1		2	0
3098	14460	TpMuguga_03g00460	T. parva	113910	hypothetical protein	99.72	4	3	3		0	0
3897	15182	TpMuguga_03g00463	T. parva	59984	hypothetical protein	95.45	5	2	2	Oxidation (M)	0	0
3300	14908	TpMuguga_03g00465	T. parva	92133	hypothetical protein	68.25	3	2	2		0	0
2586	14287	TpMuguga_03g00466	T. parva	216316	DmX-like protein 2	125.86	3	4	4		0	0
83	13361	TpMuguga_03g00467	T. parva	142800	Fibronectin-binding protein A N-terminus (FbpA)	304.71	30	36	36	Carbamidomethylation; Deamidation (NQ); Methyl ester; Oxidation (M); Phosphorylation (STY); Pyro-glu from Q	0	0
309	14140	TpMuguga_03g00469	T. parva	10446	High mobility group protein homolog NHP1	248.05	65	12	12	Deamidation (NQ); Formylation; Methyl ester; Oxidation (M); Oxidation (HW); 2 more	0	0
2834	14945	TpMuguga_03g00470	T. parva	72465	Origin recognition complex subunit 1	55.05	3	2	2		0	0
398	13518	TpMuguga_03g00471	T. parva	68115	hypothetical protein	227.17	30	19	8		0	0
4146	15242	TpMuguga_03g00474	T. parva	64547	Telomere recombination	60.28	3	1	1		0	0
3261	14706	TpMuguga_03g00476	T. parva	28950	hypothetical protein	105.18	13	2	2		0	0
5599	15529	TpMuguga_03g00477	T. parva	27350	hypothetical protein	29.36	3	1	1		0	0
262	13446	TpMuguga_03g00478	T. parva	83384	DEAD/DEAH box helicase	241.27	37	24	23	Oxidation (M)	0	0
607	13543	TpMuguga_03g00479	T. parva	150093	HAD ATPase P-type family IC	222.12	15	15	15	Oxidation (M); Pyro-glu from Q	10	0
144	13363	TpMuguga_03g00480	T. parva	194389	Clathrin heavy chain 1	295.21	25	33	32	Oxidation (M); Pyro-glu from Q	0	0
3999	14922	TpMuguga_03g00481	T. parva	46120	Ssl1-like	62.21	6	2	2		0	0
1737	14086	TpMuguga_03g00483	T. parva	39903	hypothetical protein	168.67	20	5	5		1	0
5189	15167	TpMuguga_03g00487	T. parva	26587	hypothetical protein	72.57	8	1	1		1	0
1778	14226	TpMuguga_03g00488	T. parva	16219	Ribosomal protein L34e	125.85	36	5	5		0	0
536	13525	TpMuguga_03g00489	T. parva	69959	Aspartate--tRNA ligase cytoplasmic	219.88	28	14	13	Oxidation (M)	0	0
1158	14233	TpMuguga_03g00490	T. parva	103422	Cell division cycle protein 48 homolog	150.92	11	8	6	Carbamidomethylation; Mutation	1	0
2257	14348	TpMuguga_03g00492	T. parva	201861	hypothetical protein	135.49	3	4	4		0	0
5635	15539	TpMuguga_03g00496	T. parva	42108	Ribosomal RNA small subunit methyltransferase F	24.03	2	1	1		0	0
5307	15042	TpMuguga_03g00500	T. parva	37215	Prenyltransferase and squalene oxidase repeat	56.09	4	1	1		0	0
4177	15105	TpMuguga_03g00501	T. parva	43516	hypothetical protein	79.17	4	1	1		0	0
5420	15283	TpMuguga_03g00504	T. parva	23967	hypothetical protein	47.57	5	1	1		2	0
1617	14371	TpMuguga_03g00506	T. parva	31623	DDRGK domain	111.12	18	5	5		1	0
1244	13858	TpMuguga_03g00507	T. parva	70433	CCA tRNA nucleotidyltransferase mitochondrial	166.78	14	7	7		1	0
2608	14595	TpMuguga_03g00508	T. parva	19790	hypothetical protein	126.57	31	4	4	Carbamidomethylation; Methyl ester	0	0
2873	14835	TpMuguga_03g00509	T. parva	20729	hypothetical protein	95.11	17	2	2	Pyro-glu from Q	0	0
5238	15231	TpMuguga_03g00510	T. parva	40098	DHHC palmitoyltransferase	64.45	3	1	1		4	0
495	13546	TpMuguga_03g00511	T. parva	102239	Protein tyrosine kinase	197.54	20	15	15	Acetylation (Protein N-term); Deamidation (NQ); Oxidation (M)	0	0
749	13826	TpMuguga_03g00512	T. parva	45456	Tartrate-resistant acid phosphatase type 5	212.65	38	12	12	Deamidation (NQ)	2	1
5372	15292	TpMuguga_03g00514	T. parva	34236	50S ribosomal protein L3 chloroplastic	51.33	5	1	1		0	0
287	13529	TpMuguga_03g00515	T. parva	48689	RNA recognition motif. (a.k.a. RRM RBD or RNP domain)	227.68	41	15	15	Pyro-glu from Q	0	0
3415	15020	TpMuguga_03g00516	T. parva	13319	Probable U6 snRNA-associated Sm-like protein LSm4	113.49	20	3	3		0	0
2621	14388	TpMuguga_03g00517	T. parva	96164	hypothetical protein	109.34	7	4	4		0	0
2588	14907	TpMuguga_03g00520	T. parva	19272	hypothetical protein	114.45	31	4	4	Oxidation (M); Propionamide	0	0
3378	14926	TpMuguga_03g00522	T. parva	13273	hypothetical protein	76.29	25	2	2		0	0
2602	14543	TpMuguga_03g00527	T. parva	18124	hypothetical protein	125.62	27	4	4	Propionamide	0	0
786	13616	TpMuguga_03g00528	T. parva	102329	Ribonucleoside-diphosphate reductase large subunit	230.91	17	12	12	Acetylation (Protein N-term); Oxidation (M)	0	0
3351	15263	TpMuguga_03g00531	T. parva	19385	Bis(5'-nucleosyl)-tetraphosphatase [asymmetrical]	88.37	14	3	3	Oxidation (M)	0	0
1144	13845	TpMuguga_03g00532	T. parva	99436	DEAD/DEAH box helicase	196.64	11	7	7		0	0
5206	15201	TpMuguga_03g00533	T. parva	13386	hypothetical protein	66.25	10	1	1		0	0
1490	14362	TpMuguga_03g00536	T. parva	38980	Triose phosphate/phosphate translocator TPT chloroplastic	133	17	6	6	Acetylation (Protein N-term); Oxidation (M); Ethylation	8	0
937	13658	TpMuguga_03g00537	T. parva	42881	hypothetical protein	202	33	11	11		0	0
2450	15408	TpMuguga_03g00538	T. parva	136451	Ankyrin-1	48	1	2	2		0	0
953	13752	TpMuguga_03g00539	T. parva	60756	External alternative NAD(P)H-ubiquinone oxidoreductase B1 mitochondrial	161.5	16	9	9		0	0
5383	15297	TpMuguga_03g00540	T. parva	18546	Ubiquitin-conjugating enzyme	57.5	6	1	1		0	0
1579	14212	TpMuguga_03g00543	T. parva	62108	hypothetical protein	133.5	12	6	6	Oxidation (M)	10	0
5589	15349	TpMuguga_03g00547	T. parva	38304	hypothetical protein	36.46	4	1	1		0	0
1530	14020	TpMuguga_03g00550	T. parva	42585	hypothetical protein	150.1	23	7	7	Oxidation (M)	0	0
2623	14385	TpMuguga_03g00551	T. parva	26961	hypothetical protein	100.08	27	4	4		0	0
5337	15267	TpMuguga_03g00559	T. parva	37863	hypothetical protein	53.62	4	1	1		0	0
5752	15516	TpMuguga_03g00560	T. parva	80505	hypothetical protein	21.34	1	1	1		0	0
2206	14409	TpMuguga_03g00561	T. parva	70886	hypothetical protein	117.44	8	5	5	Oxidation (M)	7	0
3329	14840	TpMuguga_03g00564	T. parva	18456	hypothetical protein	113.99	16	2	2		4	0
4281	15295	TpMuguga_03g00566	T. parva	6755	40S ribosomal protein S30	66.31	15	2	2		0	0
195	13422	TpMuguga_03g00569	T. parva	59763	ATP synthase subunit alpha mitochondrial	253.52	39	19	15	Oxidation (M)	0	0
2271	14584	TpMuguga_03g00577	T. parva	24102	Cwf15/Cwc15 cell cycle control protein	110.92	32	4	4	Acetylation (Protein N-term)	0	0
1237	14043	TpMuguga_03g00578	T. parva	44656	Protein of unknown function (DUF933)	139.16	29	8	8		0	0
3076	14466	TpMuguga_03g00586	T. parva	47202	Queuine tRNA-ribosyltransferase	133.09	11	3	3		0	0
96	13375	TpMuguga_03g00587	T. parva	62131	TPR repeat	291.62	62	34	34	Carbamidomethylation; Acetylation (Protein N-term); Oxidation (M)	0	0
1341	14336	TpMuguga_03g00592	T. parva	29966	hypothetical protein	122.72	22	4	4	Oxidation (M)	0	0
1219	13961	TpMuguga_03g00593	T. parva	48809	Metallopeptidase family M24	178.22	24	9	9	Deamidation (NQ)	0	0
1130	13912	TpMuguga_03g00596	T. parva	21804	hypothetical protein	198.27	57	9	9	Acetylation (Protein N-term)	0	0
545	13685	TpMuguga_03g00597	T. parva	173402	hypothetical protein	192.13	8	11	11	Mutation	0	0
5522	15345	TpMuguga_03g00601	T. parva	38225	CobW/HypB/UreG nucleotide-binding domain	36.57	3	1	1		0	0
77	13481	TpMuguga_03g00602	T. parva	33664	hypothetical protein	271.29	67	19	19	Deamidation (NQ); Formylation; Methyl ester; Oxidation (M); Oxidation (HW); Propionamide	0	0
1299	14164	TpMuguga_03g00603	T. parva	13473	Ribosomal protein L35Ae	131.98	49	8	8	Acetylation (Protein N-term)	0	0
1124	13921	TpMuguga_03g00604	T. parva	16048	hypothetical protein	193.81	73	9	9	Carbamidomethylation; Methyl ester	0	0
3333	14743	TpMuguga_03g00605	T. parva	17218	hypothetical protein	84.78	16	2	2	Oxidation (M)	0	0
1068	14035	TpMuguga_03g00608	T. parva	133560	hypothetical protein	158.74	7	7	7	Carbamidomethylation	4	0
1746	14509	TpMuguga_03g00609	T. parva	18996	Caltractin ICL1e	171.84	47	6	6	Oxidation (M); Propionamide	0	0
4318	15423	TpMuguga_03g00610	T. parva	27689	hypothetical protein	33.29	3	1	1		1	0
5195	15097	TpMuguga_03g00619	T. parva	31171	EMG1/NEP1 methyltransferase	70.57	5	1	1		0	0
3095	14514	TpMuguga_03g00620	T. parva	53619	hypothetical protein	111.92	8	3	3		0	0
5373	15068	TpMuguga_03g00624	T. parva	37565	hypothetical protein	49.86	5	1	1		0	0
1711	14186	TpMuguga_03g00627	T. parva	42977	hypothetical protein	145.03	17	6	6	Deamidation (NQ)	0	0
927	13719	TpMuguga_03g00629	T. parva	91741	E3 UFM1-protein ligase 1	174.79	15	11	11	Oxidation (M); Pyro-glu from Q	0	0
1495	14790	TpMuguga_03g00632	T. parva	16201	hypothetical protein	137.44	29	5	5	Carbamidomethylation; Methyl ester; Oxidation (M)	0	0
3968	14898	TpMuguga_03g00633	T. parva	36669	hypothetical protein	72.36	6	2	2		0	0
5191	15029	TpMuguga_03g00635	T. parva	33520	hypothetical protein	71.05	6	2	1		0	0
5191	15028	TpMuguga_03g00637	T. parva	15212	hypothetical protein	71.05	12	2	1		0	0
5220	15069	TpMuguga_03g00638	T. parva	27652	hypothetical protein	65.7	7	1	1		0	0
949	13756	TpMuguga_03g00640	T. parva	58642	hypothetical protein	198.99	25	10	10		0	0
1400	13906	TpMuguga_03g00644	T. parva	86452	Helicase C-terminal domain	139	10	7	7		0	0
310	13429	TpMuguga_03g00649	T. parva	141769	hypothetical protein	257.34	22	24	24	Deamidation (NQ); Oxidation (M)	0	0
5542	15377	TpMuguga_03g00650	T. parva	11092	RNA-binding protein 8A	36.91	8	1	1		0	0
390	13444	TpMuguga_03g00651	T. parva	234075	Transcription elongation factor SPT6	256.67	12	20	20		0	0
525	13457	TpMuguga_03g00654	T. parva	135172	AAA domain	248.74	20	17	17	Pyro-glu from Q	0	0
217	13910	TpMuguga_03g00655	T. parva	17250	hypothetical protein	245.39	62	13	13	Acetylation (Protein N-term); Acetylation (N-term); Deamidation (NQ); Dehydration; Formylation; 2 more	0	0
1790	14204	TpMuguga_03g00656	T. parva	35586	3-oxo-5-alpha-steroid 4-dehydrogenase	179.81	22	6	6	Deamidation (NQ)	4	0
332	13436	TpMuguga_03g00663	T. parva	178611	hypothetical protein	279.86	14	19	19	Oxidation (M)	0	0
1807	14533	TpMuguga_03g00665	T. parva	24033	Rer1 family	158.73	27	4	4	Carbamidomethylation; Deamidation (NQ); Methyl ester	4	0
1060	13958	TpMuguga_03g00666	T. parva	24016	Ras family	222.95	41	8	7	Oxidation (M)	0	0
175	13385	TpMuguga_03g00667	T. parva	271345	Probable ATP-dependent RNA helicase DDX60	283.61	15	29	29		0	0
2843	14716	TpMuguga_03g00672	T. parva	67229	Apoptosis-inducing factor 3	121.63	5	3	3		0	0
5320	15237	TpMuguga_03g00673	T. parva	26739	hypothetical protein	64.67	4	1	1		0	0
1101	13767	TpMuguga_03g00675	T. parva	141822	Ubiquitin carboxyl-terminal hydrolase	192.83	13	10	10	Oxidation (M)	0	0
726	13521	TpMuguga_03g00677	T. parva	66803	Regulator of chromosome condensation (RCC1) repeat	237.75	32	14	14	Hydroxylation	0	0
4253	15142	TpMuguga_03g00678	T. parva	21935	hypothetical protein	70.67	10	2	2		1	0
601	14236	TpMuguga_03g00679	T. parva	23129	hypothetical protein	192.11	41	8	8	Acetylation (Protein N-term); Deamidation (NQ); Oxidation (M)	4	0
3998	14949	TpMuguga_03g00680	T. parva	20791	hypothetical protein	68.77	11	2	2		0	0
2057	14390	TpMuguga_03g00681	T. parva	43283	hypothetical protein	127.11	14	5	5		0	0
4083	14937	TpMuguga_03g00682	T. parva	51193	hypothetical protein	84.29	5	2	2		0	0
829	14145	TpMuguga_03g00683	T. parva	17141	60S ribosomal protein L23a	235.24	51	8	8	Dehydration; Oxidation (M)	0	0
3471	15228	TpMuguga_03g00689	T. parva	34631	hypothetical protein	74.94	4	2	2		6	0
2405	14688	TpMuguga_03g00691	T. parva	74745	RNA recognition motif. (a.k.a. RRM RBD or RNP domain)	101.34	5	3	3		0	0
3389	14971	TpMuguga_03g00693	T. parva	74238	hypothetical protein	46.21	3	2	2		0	0
5468	15152	TpMuguga_03g00696	T. parva	203317	hypothetical protein	43.82	1	1	1		0	0
256	13608	TpMuguga_03g00697	T. parva	29561	Ribosomal S3Ae family	260.26	66	22	22	Carbamidomethylation; Methyl ester; Methylation; Oxidation (M)	0	0
1279	14247	TpMuguga_03g00698	T. parva	48874	Elongation factor Tu GTP binding domain	140.32	18	6	6	Oxidation (M)	0	0
290	13718	TpMuguga_03g00700	T. parva	23952	hypothetical protein	229.55	50	16	16	Acetylation (Protein N-term); Deamidation (NQ); Oxidation (M)	0	0
1539	14078	TpMuguga_03g00703	T. parva	64294	ATPase family AAA domain-containing protein 3-A	150.99	15	6	6	Oxidation (M)	0	0
4228	15206	TpMuguga_03g00704	T. parva	27165	Protein mak16	68.03	6	1	1		0	0
718	13986	TpMuguga_03g00710	T. parva	15318	Ribosomal S17	191.7	65	9	9	Formylation; Oxidation (M); Pyro-glu from Q	0	0
915	14393	TpMuguga_03g00711	T. parva	57222	hypothetical protein	140.38	16	6	6	Carbamidomethylation; Deamidation (NQ); Methylation	11	0
1018	13763	TpMuguga_03g00714	T. parva	65604	SWIRM domain	168.99	23	10	10		0	0
730	13536	TpMuguga_03g00715	T. parva	51455	Rab GDP dissociation inhibitor beta	245.42	41	15	15	Oxidation (M)	0	0
474	13927	TpMuguga_03g00716	T. parva	19549	Ribosomal protein S19e	233.98	64	14	14	Carbamidomethylation; Methyl ester; Methylation; Oxidation (M); Oxidation (HW); Mutation	0	0
888	14067	TpMuguga_03g00717	T. parva	15509	40S ribosomal protein S12	210	73	8	8	Carbamidomethylation; Methyl ester; Methylation; Oxidation (M); Mutation	0	0
566	13545	TpMuguga_03g00722	T. parva	63888	hypothetical protein	187.09	31	14	14	Oxidation (M); Pyro-glu from Q	0	0
428	13515	TpMuguga_03g00723	T. parva	60156	T-complex protein 1 subunit beta	253	41	17	17	Acetylation (Protein N-term); Oxidation (M)	0	0
2275	14622	TpMuguga_03g00725	T. parva	31308	hypothetical protein	106.53	27	4	4	Oxidation (M)	1	0
683	13584	TpMuguga_03g00728	T. parva	61793	hypothetical protein	176.45	27	12	12		0	0
281	13427	TpMuguga_03g00730	T. parva	69284	FAD dependent oxidoreductase	247.39	40	22	22	Deamidation (NQ); Oxidation (M); Ammonia-loss (N)	0	0
2367	14607	TpMuguga_03g00732	T. parva	11457	U6 snRNA-associated Sm-like protein LSm7	136.95	38	3	3	Oxidation (M)	0	0
3334	14858	TpMuguga_03g00735	T. parva	14271	Uncharacterised protein family (UPF0041)	100.15	19	3	3		0	0
1086	14203	TpMuguga_03g00740	T. parva	55085	hypothetical protein	176.86	11	7	7		11	0
821	13966	TpMuguga_03g00742	T. parva	27216	Uncharacterized protein At4g15545	228.01	42	11	11	Oxidation (M); Pyro-glu from Q	0	0
698	13681	TpMuguga_03g00744	T. parva	29936	60S ribosomal protein L7	187.97	40	12	12	Deamidation (NQ)	0	0
1562	14405	TpMuguga_03g00745	T. parva	16161	Ribosomal protein S12/S23	174.07	46	7	5	Carbamidomethylation; Methyl ester; Pyro-glu from Q	0	0
2323	14454	TpMuguga_03g00746	T. parva	139914	RNA polymerase beta subunit	118.54	3	3	3		0	0
61	13366	TpMuguga_03g00747	T. parva	258849	DEAD/DEAH box helicase	321.87	22	39	39	Acetylation (Protein N-term); Pyro-glu from Q	0	0
2180	14181	TpMuguga_03g00754	T. parva	92966	hypothetical protein	125.76	9	5	5		0	0
1330	14208	TpMuguga_03g00755	T. parva	24352	60S ribosomal protein L15	133.23	20	5	5	Deamidation (NQ); Ammonia-loss (N)	0	0
3922	14753	TpMuguga_03g00756	T. parva	20872	Coatomer subunit zeta-2	89.8	18	2	2		0	0
1247	13893	TpMuguga_03g00758	T. parva	55983	Probable malate:quinone oxidoreductase	136.49	18	8	8		0	0
2187	14255	TpMuguga_03g00761	T. parva	31637	hypothetical protein	160.12	31	5	5		0	0
1102	13694	TpMuguga_03g00762	T. parva	51813	SWI/SNF complex component SNF12 homolog	188.54	30	9	9	Oxidation (M)	0	0
295	13415	TpMuguga_03g00763	T. parva	289407	hypothetical protein	268.05	10	23	23	Pyro-glu from Q	0	0
5428	15277	TpMuguga_03g00765	T. parva	37226	ZIP Zinc transporter	47.77	3	1	1		8	0
3179	14975	TpMuguga_03g00766	T. parva	23716	hypothetical protein	66.66	21	3	3	Oxidation (M)	0	0
3079	14503	TpMuguga_03g00768	T. parva	38784	hypothetical protein	110.49	12	3	3		0	0
3265	14758	TpMuguga_03g00770	T. parva	52729	hypothetical protein	83.84	6	2	2		5	0
1030	13737	TpMuguga_03g00773	T. parva	54334	Lyase	173.58	21	11	11		0	0
479	13978	TpMuguga_03g00775	T. parva	25350	Ras family	270.15	48	11	10	Deamidation (NQ); Formylation; Oxidation (M)	0	0
1951	14175	TpMuguga_03g00778	T. parva	28118	hypothetical protein	174.06	24	6	6		0	0
3088	14546	TpMuguga_03g00782	T. parva	54882	Pre-rRNA-processing protein ESF1	103.47	8	3	3		0	0
860	13723	TpMuguga_03g00786	T. parva	131694	Calcium-independent phospholipase A2-gamma	195.21	12	11	11	Pyro-glu from Q	0	0
944	13864	TpMuguga_03g00787	T. parva	68449	Eukaryotic translation initiation factor 3 subunit D	134	20	12	12	Oxidation (M); Pyro-glu from Q	0	0
1240	13866	TpMuguga_03g00788	T. parva	102448	Inositol polyphosphate kinase	190.76	10	7	7		0	0
804	13713	TpMuguga_03g00791	T. parva	25598	hypothetical protein	207.76	47	13	12	Oxidation (M)	0	0
1610	14230	TpMuguga_03g00792	T. parva	22016	hypothetical protein	139.28	27	6	6	Acetylation (Protein N-term)	2	0
1814	14577	TpMuguga_03g00804	T. parva	20881	Signal peptidase complex catalytic subunit SEC11C	126.37	28	5	5	Acetylation (Protein N-term); Oxidation (M)	1	0
1588	14050	TpMuguga_03g00808	T. parva	50838	Sorting and assembly machinery component 50 homolog	136.34	15	5	5		0	0
1084	14334	TpMuguga_03g00809	T. parva	26180	Proteasome subunit	201.56	30	5	5	Acetylation (Protein N-term); Deamidation (NQ); Oxidation (M)	0	0
4051	14920	TpMuguga_03g00821	T. parva	30325	Ribosomal protein S8e	71.56	8	2	2		0	0
3366	14768	TpMuguga_03g00824	T. parva	48199	hypothetical protein	88.77	6	2	2	Deamidation (NQ)	0	0
697	13677	TpMuguga_03g00827	T. parva	94353	hypothetical protein	192.66	14	11	11	Oxidation (M)	0	0
142	13330	TpMuguga_03g00828	T. parva	103367	Transcription elongation factor SPT5	303.11	33	23	23	Dehydration; Oxidation (M); Phosphorylation (STY)	0	0
2656	14700	TpMuguga_03g00829	T. parva	49540	hypothetical protein	102.77	11	4	4	Acetylation (Protein N-term)	0	0
122	13428	TpMuguga_03g00830	T. parva	75961	DEAD/DEAH box helicase	258.69	43	26	23	Deamidation (NQ); Oxidation (M); Pyro-glu from Q	0	0
617	13555	TpMuguga_03g00834	T. parva	101424	hypothetical protein	208.25	22	13	13		3	0
161	13474	TpMuguga_03g00835	T. parva	40850	hypothetical protein	301.92	59	18	18	Deamidation (NQ); Formylation; Phosphorylation (STY); Dihydroxy	0	0
3163	14617	TpMuguga_03g00836	T. parva	29735	hypothetical protein	94.05	11	3	3		0	0
1977	14229	TpMuguga_03g00840	T. parva	62100	hypothetical protein	143.74	11	5	5		0	0
3268	14749	TpMuguga_03g00842	T. parva	48192	Protein kinase domain	65.79	4	2	2		0	0
4226	15212	TpMuguga_03g00844	T. parva	13259	hypothetical protein	100.35	14	2	2		1	0
2281	14370	TpMuguga_03g00846	T. parva	53355	GPI-anchor transamidase	124.42	11	4	4		1	0
2201	14260	TpMuguga_03g00847	T. parva	68058	hypothetical protein	112.43	9	5	5		0	0
4213	15175	TpMuguga_03g00848	T. parva	36699	ParA/MinD ATPase like	47.7	3	1	1		0	0
537	13634	TpMuguga_03g00849	T. parva	61435	hypothetical protein	209.95	28	14	14	Oxidation (M); Pyro-glu from E; Pyro-glu from Q	1	0
554	14132	TpMuguga_03g00852	T. parva	52859	Protein transport protein Sec61 subunit alpha	154.42	13	7	7	Oxidation (M)	8	0
2027	14553	TpMuguga_03g00853	T. parva	26243	ATP synthase (E/31 kDa) subunit	136.79	24	4	4	Acetylation (Protein N-term); Oxidation (M)	0	0
2744	14511	TpMuguga_03g00855	T. parva	17935	hypothetical protein	110.85	28	3	3		3	0
3393	15017	TpMuguga_03g00857	T. parva	41099	Polyprenyl synthetase	77.33	6	2	2		0	0
1808	14515	TpMuguga_03g00858	T. parva	16399	Multiprotein-bridging factor 1c	118.33	30	5	5	Acetylation (Protein N-term); Oxidation (M)	0	0
2760	14610	TpMuguga_03g00859	T. parva	28257	hypothetical protein	110.24	18	4	4	Acetylation (Protein N-term); Oxidation (M)	0	0
754	14151	TpMuguga_03g00860	T. parva	21729	Ribosomal protein S7p/S5e	199.24	45	12	8	Carbamidomethylation; Methyl ester; Pyro-glu from Q	0	0
44	13331	TpMuguga_03g00861	T. parva	164955	hypothetical protein	360.97	44	48	48	Carbamidomethylation; Deamidation (NQ); Formylation; Methyl ester; Methylation; 3 more	0	0
1859	14619	TpMuguga_03g00865	T. parva	90742	Domain of unknown function DUF529	116.46	5	3	3		0	0
5369	15268	TpMuguga_03g00866	T. parva	41277	hypothetical protein	49.41	5	1	1		0	0
3990	14744	TpMuguga_03g00871	T. parva	78851	hypothetical protein	91.72	3	2	1		0	0
1146	13855	TpMuguga_03g00882	T. parva	72202	hypothetical protein	195.24	19	8	7		0	0
2369	14599	TpMuguga_03g00883	T. parva	63369	hypothetical protein	80.63	8	3	3		0	0
3990	14745	TpMuguga_03g00884	T. parva	78851	hypothetical protein	91.72	3	2	1		0	0
1338	14277	TpMuguga_03g00885	T. parva	57573	hypothetical protein	163.24	13	5	5		0	0
5340	15254	TpMuguga_03g00888	T. parva	51110	hypothetical protein	52.34	4	1	1		0	0
1857	14958	TpMuguga_03g00895	T. parva	51376	BT1 family	111.6	7	4	4	Acetylation (Protein N-term); Oxidation (M)	12	0
2261	14367	TpMuguga_03g00898	T. parva	59915	hypothetical protein	113.56	9	4	4		0	0
1555	14000	TpMuguga_03g02010	T. parva	54868	hypothetical protein	174.36	13	6	6		0	0
5558	15415	TpMuguga_03g02020	T. parva	89910	Vps52 / Sac2 family	33.39	1	1	1		0	0
715	13801	TpMuguga_03g02030	T. parva	441945	N-terminal region of Chorein a TM vesicle-mediated sorter	170.5	3	8	8		0	0
3438	15021	TpMuguga_03g02035	T. parva	230265	hypothetical protein	63.94	1	1	1		0	0
3214	14963	TpMuguga_03g02055	T. parva	100606	SAC3/GANP/Nin1/mts3/eIF-3 p25 family	73.93	5	3	3	Pyro-glu from Q	0	0
2055	14837	TpMuguga_03g02085	T. parva	19400	hypothetical protein	128.65	31	5	5	Acetylation (Protein N-term); Oxidation (M); Mutation	0	0
3213	14668	TpMuguga_03g02095	T. parva	86905	hypothetical protein	90.83	5	3	3		1	0
2638	14403	TpMuguga_03g02120	T. parva	26656	hypothetical protein	114.13	22	4	4		0	0
1999	14802	TpMuguga_03g02125	T. parva	12964	Probable nicotinate-nucleotide adenylyltransferase	94.82	40	4	4	Acetylation (Protein N-term); Oxidation (M)	0	0
690	13753	TpMuguga_03g02135	T. parva	22338	hypothetical protein	226.44	66	11	11	Acetylation (Protein N-term); Deamidation (NQ); Dehydration; Oxidation (M)	5	0
3256	14687	TpMuguga_03g02145	T. parva	26007	hypothetical protein	106.17	11	2	2		0	0
2748	14904	TpMuguga_03g02175	T. parva	21354	hypothetical protein	104.31	16	3	3	Oxidation (M)	0	0
3957	14854	TpMuguga_03g02215	T. parva	34181	hypothetical protein	76.72	11	2	2		0	0
3394	15018	TpMuguga_03g02240	T. parva	42461	hypothetical protein	81.23	9	2	2		0	0
5588	15505	TpMuguga_03g02260	T. parva	187316	Citrate synthase	30.82	0	1	1		0	0
4038	15177	TpMuguga_03g02270	T. parva	10084	hypothetical protein	107.52	32	2	2	Carbamidomethylation; Methylation	0	0
5316	15264	TpMuguga_03g02295	T. parva	18009	hypothetical protein	56.4	7	1	1		1	0
1771	14188	TpMuguga_03g02320	T. parva	64256	hypothetical protein	134.65	10	6	6		3	0
1728	14063	TpMuguga_03g02350	T. parva	66227	RF-1 domain	113.4	11	6	6		0	0
3972	14901	TpMuguga_03g02360	T. parva	58669	hypothetical protein	65.58	5	2	2		0	0
1585	14087	TpMuguga_03g02405	T. parva	118008	hypothetical protein	156.44	7	6	6		1	1
1844	14484	TpMuguga_03g02450	T. parva	63866	hypothetical protein	100.58	6	3	3		0	0
204	13359	TpMuguga_03g02460	T. parva	120227	DNA-directed RNA polymerases II IV and V subunit 12	293.91	35	25	25	Deamidation (NQ)	0	0
498	13539	TpMuguga_03g02475	T. parva	60437	DNA-(apurinic or apyrimidinic site) lyase	229.56	34	17	17	Deamidation (NQ)	0	0
5404	15328	TpMuguga_03g02540	T. parva	2939	hypothetical protein	45.63	42	1	1		0	0
5239	15190	TpMuguga_03g02550	T. parva	27257	Cathepsin D	60.6	5	1	1		0	0
4143	15083	TpMuguga_03g02555	T. parva	21161	Chymosin	55.59	6	1	1		0	0
2171	14114	TpMuguga_03g02560	T. parva	58274	SYF2 splicing factor	150.47	15	5	5		0	0
1116	13785	TpMuguga_03g02575	T. parva	102715	hypothetical protein	201.42	13	9	9	Deamidation (NQ)	0	0
1020	13692	TpMuguga_03g02580	T. parva	183396	Ubiquitin carboxyl-terminal hydrolase	198.22	7	9	9		0	0
1911	14015	TpMuguga_03g02585	T. parva	108136	hypothetical protein	158.48	7	6	6		0	0
5253	15123	TpMuguga_03g02620	T. parva	24216	GPI transamidase subunit PIG-U	73.07	5	1	1		8	0
1994	14339	TpMuguga_03g02625	T. parva	59734	Cactus-binding C-terminus of cactin protein	108.14	12	6	6	Carbamidomethylation	0	0
1773	14603	TpMuguga_03g02640	T. parva	73510	PPR repeat family	120.55	11	6	6	Oxidation (M)	0	0
5465	15321	TpMuguga_03g02645	T. parva	13093	Probable DNA primase large subunit	44.17	8	1	1		0	0
99	13369	TpMuguga_03g02650	T. parva	193133	hypothetical protein	298.68	23	32	32	Oxidation (M); Phosphorylation (STY); Pyro-glu from Q	0	0
800	13653	TpMuguga_03g02660	T. parva	97854	hypothetical protein	178.86	14	10	10		1	0
1974	14215	TpMuguga_03g02680	T. parva	22242	hypothetical protein	129	25	5	5		1	0
5548	15356	TpMuguga_03g02690	T. parva	32272	BEACH domain-containing protein lvsA	35.81	3	1	1		0	0
5552	15419	TpMuguga_03g02695	T. parva	48354	BT1 family	34.4	2	1	1		12	0
1179	14052	TpMuguga_03g02700	T. parva	58122	Midasin	147.19	16	6	6		0	0
2582	14150	TpMuguga_03g02710	T. parva	79260	hypothetical protein	123.74	10	4	4		0	0
5390	15258	TpMuguga_03g02720	T. parva	42864	hypothetical protein	46.76	3	1	1		0	0
5442	15307	TpMuguga_03g02760	T. parva	63197	hypothetical protein	48.69	2	1	1		0	0
4155	14933	TpMuguga_03g02765	T. parva	128753	hypothetical protein	68.99	2	2	2		0	0
5437	15282	TpMuguga_03g02770	T. parva	54352	hypothetical protein	43.9	2	1	1		0	0
3200	14633	TpMuguga_03g02775	T. parva	71626	hypothetical protein	66.14	5	3	3		0	0
847	13568	TpMuguga_03g02780	T. parva	110220	hypothetical protein	234.46	16	13	13		0	0
5527	15348	TpMuguga_04g00010	T. parva	56398	hypothetical protein	37.06	2	1	1		0	0
1716	14217	TpMuguga_04g00014	T. parva	66876	hypothetical protein	128.25	12	6	5	Oxidation (M); Pyro-glu from Q	0	0
1943	14139	TpMuguga_04g00019	T. parva	41592	hypothetical protein	138.79	21	5	5		0	0
532	13501	TpMuguga_04g00027	T. parva	116579	SNF2 family N-terminal domain	265	18	15	15	Oxidation (M)	0	0
2372	14631	TpMuguga_04g00029	T. parva	78516	hypothetical protein	108.19	6	3	3		1	0
353	13514	TpMuguga_04g00031	T. parva	44808	ATPase family associated with various cellular activities (AAA)	233.92	50	21	12	Deamidation (NQ); Oxidation (M)	0	0
1389	13861	TpMuguga_04g00032	T. parva	27072	60S ribosomal protein L7	214.31	37	8	8	Oxidation (M)	0	0
2642	14482	TpMuguga_04g00035	T. parva	42846	RNA recognition motif. (a.k.a. RRM RBD or RNP domain)	108.69	12	4	4		0	0
164	13773	TpMuguga_04g00036	T. parva	21849	AhpC/TSA family	282.3	71	17	17	Carbamidomethylation; Acetylation (N-term); Deamidation (NQ); Formylation; Methyl ester; 4 more	0	0
4059	14947	TpMuguga_04g00039	T. parva	85715	T-cell immunomodulatory protein homolog	60.5	2	2	2		2	0
4160	15099	TpMuguga_04g00041	T. parva	32085	hypothetical protein	52.33	4	1	1		0	0
1226	13938	TpMuguga_04g00048	T. parva	52734	Cytidylyltransferase family	167.87	19	9	9	Phosphorylation (STY)	7	0
292	13884	TpMuguga_04g00050	T. parva	17161	Ribosomal protein S19	213.84	54	11	11	Deamidation (NQ); Methyl ester; Oxidation (M)	0	0
4036	14919	TpMuguga_04g00053	T. parva	23142	hypothetical protein	82.6	18	2	2		4	0
2601	14293	TpMuguga_04g00054	T. parva	68906	hypothetical protein	103.72	8	4	4		0	0
2052	14456	TpMuguga_04g00055	T. parva	45349	hypothetical protein	92.86	14	4	4		0	0
4203	15092	TpMuguga_04g00057	T. parva	104171	DNA replication licensing factor MCM4	64.71	1	1	1		0	0
285	13612	TpMuguga_04g00059	T. parva	22286	RNA recognition motif. (a.k.a. RRM RBD or RNP domain)	240.02	76	21	21	Carbamidomethylation; Dehydration; Methylation; Oxidation (M); Phosphorylation (STY); 2 more	0	0
3125	14569	TpMuguga_04g00060	T. parva	20725	hypothetical protein	102.41	18	3	3		0	0
1968	14207	TpMuguga_04g00063	T. parva	42756	Metallopeptidase family M24	127.64	21	5	5		0	0
208	13411	TpMuguga_04g00066	T. parva	61514	Chaperonin CPN60 mitochondrial	259.59	50	23	22	Deamidation (NQ); Oxidation (M); Pyro-glu from Q	0	0
2172	14118	TpMuguga_04g00068	T. parva	26731	hypothetical protein	162.86	26	5	5		1	0
190	13802	TpMuguga_04g00071	T. parva	13691	Histone H2B	222.88	82	17	14	Acetylation (K); Acetylation (Protein N-term); Deamidation (NQ); Methyl ester; Oxidation (M); Pyro-glu from Q	0	0
2847	14717	TpMuguga_04g00075	T. parva	81616	hypothetical protein	94.38	4	2	2		0	0
1195	15009	TpMuguga_04g00076	T. parva	11314	hypothetical protein	105.9	22	3	3	Deamidation (NQ); Oxidation (M)	2	0
1761	14144	TpMuguga_04g00080	T. parva	89296	hypothetical protein	157.29	8	6	6		0	0
920	13642	TpMuguga_04g00081	T. parva	108092	hypothetical protein	229.59	14	11	11	Deamidation (NQ)	7	0
5500	15334	TpMuguga_04g00083	T. parva	31701	hypothetical protein	42.61	3	1	1		0	0
3307	14810	TpMuguga_04g00085	T. parva	23010	hypothetical protein	137.04	14	3	3		0	0
1836	14649	TpMuguga_04g00086	T. parva	25752	hypothetical protein	114.98	28	5	5	Oxidation (M)	0	0
1957	14352	TpMuguga_04g00087	T. parva	37705	hypothetical protein	140.44	22	5	5	Acetylation (Protein N-term); Oxidation (M)	0	0
2818	14978	TpMuguga_04g00088	T. parva	94861	SNF2 family N-terminal domain	59.13	3	2	2		0	0
672	13569	TpMuguga_04g00089	T. parva	62833	T-complex protein 1 subunit gamma	190.41	27	14	14	Oxidation (M)	0	0
967	13919	TpMuguga_04g00093	T. parva	49098	Tubulin C-terminal domain	171.6	25	8	4	Carbamidomethylation; Methylation	0	0
892	13940	TpMuguga_04g00094	T. parva	15377	Ribosomal protein L32	178.17	58	10	10	Methyl ester	0	0
921	13622	TpMuguga_04g00105	T. parva	61085	hypothetical protein	183.7	31	13	13		0	0
4002	14785	TpMuguga_04g00106	T. parva	90469	Adaptin N terminal region	72.6	3	2	2		0	0
2718	14513	TpMuguga_04g00108	T. parva	18146	Signal peptidase complex subunit 3	131.82	25	4	4		0	0
656	13832	TpMuguga_04g00110	T. parva	19244	hypothetical protein	220.76	54	10	10	Formylation; Pyro-glu from E	0	0
4037	15060	TpMuguga_04g00112	T. parva	55083	hypothetical protein	65.99	6	2	2		0	0
2781	14611	TpMuguga_04g00115	T. parva	27883	hypothetical protein	85.92	16	3	3	Oxidation (M)	0	0
2208	14245	TpMuguga_04g00118	T. parva	35082	hypothetical protein	123.59	22	5	5		0	0
552	13877	TpMuguga_04g00125	T. parva	24263	Ribosomal protein L1p/L10e family	250.85	44	12	12	Deamidation (NQ)	0	0
70	13372	TpMuguga_04g00127	T. parva	62261	hypothetical protein	305.83	63	37	33	Deamidation (NQ); Oxidation (M); Pyro-glu from Q; Sulphone; Ammonia-loss (N)	0	0
69	13390	TpMuguga_04g00128	T. parva	67327	hypothetical protein	298.39	56	32	31	Carbamidomethylation; Acetylation (Protein N-term); Deamidation (NQ); Dehydration; Methyl ester; 5 more	0	0
669	13586	TpMuguga_04g00129	T. parva	55209	Structure-specific recognition protein (SSRP1)	209.95	33	15	15	Acetylation (Protein N-term); Oxidation (M)	0	0
3941	14871	TpMuguga_04g00134	T. parva	40323	tRNA wybutosine-synthesizing protein 4	84.48	6	2	2		0	0
709	13799	TpMuguga_04g00136	T. parva	27239	hypothetical protein	205.87	44	12	12	Carbamidomethylation; Methylation	0	0
3217	14661	TpMuguga_04g00137	T. parva	62529	hypothetical protein	96.04	7	3	3		0	0
2902	15024	TpMuguga_04g00140	T. parva	237775	hypothetical protein	69.85	1	1	1		0	0
2872	14820	TpMuguga_04g00142	T. parva	12250	Protein translation factor SUI1 homolog	129.64	28	3	3		0	0
2883	14855	TpMuguga_04g00143	T. parva	22914	hypothetical protein	156.5	14	3	3		0	0
3275	14915	TpMuguga_04g00144	T. parva	42485	hypothetical protein	66.83	8	2	2		0	0
1009	13731	TpMuguga_04g00146	T. parva	50931	hypothetical protein	172.82	29	11	11		0	0
2649	14411	TpMuguga_04g00149	T. parva	50686	hypothetical protein	136.42	10	4	4		0	0
2409	14739	TpMuguga_04g00151	T. parva	35534	WD domain G-beta repeat	108.09	9	2	2		0	0
546	13742	TpMuguga_04g00152	T. parva	46981	ATPase family associated with various cellular activities (AAA)	196.67	28	11	9	Deamidation (NQ)	0	0
411	13746	TpMuguga_04g00153	T. parva	285298	hypothetical protein	207.86	5	11	10		0	0
1491	14522	TpMuguga_04g00162	T. parva	13259	ribosomal protein S10	116.67	53	5	5	Carbamidomethylation; Methyl ester	0	0
1727	14650	TpMuguga_04g00163	T. parva	24050	Inner membrane complex protein	134.49	30	6	6	Hydroxylation; Pyro-glu from Q	0	0
2447	15133	TpMuguga_04g00164	T. parva	57856	hypothetical protein	80.94	3	1	1		0	0
1357	13709	TpMuguga_04g00165	T. parva	83423	Temperature dependent protein affecting M2 dsRNA replication	170.59	16	9	9		0	0
391	13434	TpMuguga_04g00166	T. parva	115717	Elongation factor Tu GTP binding domain	257.97	21	18	18	Oxidation (M)	0	0
2211	14263	TpMuguga_04g00173	T. parva	49709	Ulp1 protease family C-terminal catalytic domain	122.31	15	5	5		0	0
150	13381	TpMuguga_04g00174	T. parva	114301	AAA domain (Cdc48 subfamily)	283.74	29	28	28	Deamidation (NQ); Pyro-glu from Q	0	0
636	13652	TpMuguga_04g00175	T. parva	130344	AP2/ERF domain-containing protein PFD0985w	233.76	11	12	12	Phosphorylation (STY)	0	0
80	13388	TpMuguga_04g00179	T. parva	38949	RanBP1 domain	329.83	84	36	36	Acetylation (Protein N-term); Deamidation (NQ); Dehydration; Oxidation (M)	0	0
2866	15141	TpMuguga_04g00180	T. parva	9016	hypothetical protein	84.75	37	2	2	Oxidation (M)	0	0
328	13365	TpMuguga_04g00182	T. parva	137229	Splicing factor 3B subunit 3	292.12	21	22	22	Oxidation (M)	0	0
3254	14778	TpMuguga_04g00184	T. parva	68342	hypothetical protein	71.56	4	2	2		1	0
917	13597	TpMuguga_04g00187	T. parva	43778	cytidyltransferase-like domain	232.87	36	12	12	Deamidation (NQ); Oxidation (M)	0	0
2302	14638	TpMuguga_04g00201	T. parva	28489	hypothetical protein	104.37	13	5	5		6	0
3899	14866	TpMuguga_04g00207	T. parva	22733	hypothetical protein	118.29	17	2	2		0	0
641	13617	TpMuguga_04g00213	T. parva	94393	Adaptin N terminal region	235.03	16	12	12	Deamidation (NQ)	0	0
665	14126	TpMuguga_04g00217	T. parva	11273	Thioredoxin	213.24	74	8	8		0	0
1388	13872	TpMuguga_04g00218	T. parva	108700	Transportin-1	161.21	10	7	7		0	0
535	13560	TpMuguga_04g00219	T. parva	76262	Acetyl-coenzyme A synthetase	241.38	32	16	16	Deamidation (NQ)	0	0
1452	14081	TpMuguga_04g00220	T. parva	40077	hypothetical protein	144.93	20	6	6		0	0
806	13726	TpMuguga_04g00222	T. parva	53176	hypothetical protein	197.16	24	10	10		0	0
3164	14596	TpMuguga_04g00225	T. parva	17579	Protein mago nashi homolog	93.35	19	3	3		0	0
925	13635	TpMuguga_04g00227	T. parva	203038	hypothetical protein	208.82	9	10	10		0	0
1907	14018	TpMuguga_04g00228	T. parva	106554	Mechanosensitive ion channel protein 10	181.42	8	6	6		6	0
1631	14302	TpMuguga_04g00229	T. parva	52175	Pescadillo N-terminus	142.04	10	4	4		0	0
1712	14057	TpMuguga_04g00231	T. parva	137486	Mechanosensitive ion channel protein 10	126.52	8	6	6		7	0
2394	14626	TpMuguga_04g00233	T. parva	37862	Protein IWS1 homolog	113.88	14	3	3		0	0
1105	13716	TpMuguga_04g00235	T. parva	27777	Chaperone protein dnaJ 6	234.8	45	10	10		0	0
2730	14540	TpMuguga_04g00236	T. parva	33901	Maintenance of mitochondrial structure and function	99.54	10	3	3		0	0
2686	14499	TpMuguga_04g00237	T. parva	18544	hypothetical protein	158.79	31	4	4		0	0
1180	14062	TpMuguga_04g00238	T. parva	13013	Ribosomal protein L36e	190.21	50	7	7	Hydroxylation; Oxidation (M)	0	0
3373	14791	TpMuguga_04g00239	T. parva	44695	Bystin	58.18	6	2	2	Oxidation (M)	0	0
106	13362	TpMuguga_04g00241	T. parva	162390	Eukaryotic translation initiation factor 4 gamma	312.9	29	37	37	Oxidation (M); Phosphorylation (STY)	0	0
1789	14410	TpMuguga_04g00243	T. parva	23833	hypothetical protein	156.89	28	5	5	Oxidation (M)	0	0
3879	14830	TpMuguga_04g00245	T. parva	108346	hypothetical protein	83.89	3	2	2		0	0
1044	13810	TpMuguga_04g00247	T. parva	99217	hypothetical protein	170.47	11	8	8		0	0
5353	15272	TpMuguga_04g00248	T. parva	59206	Nucleolar protein 10	51.25	2	1	1		0	0
222	13441	TpMuguga_04g00252	T. parva	69451	hypothetical protein	271.82	36	27	25	Oxidation (M)	0	0
2070	14709	TpMuguga_04g00255	T. parva	80923	hypothetical protein	137.99	5	4	4	Phosphorylation (STY)	0	0
1583	14185	TpMuguga_04g00256	T. parva	57978	hypothetical protein	144.22	9	6	6		7	0
2801	14656	TpMuguga_04g00257	T. parva	24001	AMMECR1	97.61	15	3	3		0	0
932	13636	TpMuguga_04g00260	T. parva	110800	hypothetical protein	191.88	15	11	11	Oxidation (M)	0	0
1906	14012	TpMuguga_04g00261	T. parva	31269	hypothetical protein	126.49	22	6	6		0	0
1993	14389	TpMuguga_04g00264	T. parva	63150	WD domain G-beta repeat	130.6	11	5	5		0	0
1384	13840	TpMuguga_04g00265	T. parva	86089	DEAD/DEAH box helicase	161.02	13	7	7		0	0
1074	13997	TpMuguga_04g00266	T. parva	15378	Ribosomal protein S24e	211.71	41	9	9	Pyro-glu from Q	0	0
457	13476	TpMuguga_04g00268	T. parva	85304	Eukaryotic translation initiation factor eIF2A	234.22	27	19	19	Oxidation (M)	0	0
4294	15154	TpMuguga_04g00270	T. parva	63317	hypothetical protein	40.97	1	1	1		0	0
3856	14816	TpMuguga_04g00271	T. parva	31599	Nitric oxide synthase-interacting protein homolog	102.58	9	2	2		0	0
3895	14841	TpMuguga_04g00272	T. parva	60543	hypothetical protein	89.11	4	2	2		0	0
1186	14097	TpMuguga_04g00273	T. parva	38875	hypothetical protein	176.66	18	5	5		6	0
3063	16142	TpMuguga_04g00275	T. parva	246300	hypothetical protein	20.51	0	1	1		0	0
481	13952	TpMuguga_04g00277	T. parva	16053	Ribosomal protein S11	262.11	60	12	11	Oxidation (M)	1	0
4291	15380	TpMuguga_04g00280	T. parva	124710	Translation initiation factor IF-2	38.88	2	1	1		0	0
516	13818	TpMuguga_04g00282	T. parva	18184	60S ribosomal protein L12-3	208.27	70	13	12	Carbamidomethylation; Deamidation (NQ); Methyl ester; Oxidation (M); Pyro-glu from Q; 2 more	4	0
1806	14301	TpMuguga_04g00283	T. parva	37960	hypothetical protein	159.08	14	4	4	Oxidation (M)	0	0
2784	14585	TpMuguga_04g00285	T. parva	54897	Notchless protein homolog 1	113.82	7	3	3		0	0
1758	14135	TpMuguga_04g00287	T. parva	139012	hypothetical protein	135.93	5	5	5		0	0
693	13662	TpMuguga_04g00288	T. parva	36504	Guanine nucleotide-binding protein subunit beta-like protein	234.03	41	12	12	Deamidation (NQ)	0	0
438	13598	TpMuguga_04g00289	T. parva	36021	Leucine Rich repeats (2 copies)	244.74	55	15	15		0	0
3111	14567	TpMuguga_04g00291	T. parva	26639	hypothetical protein	112.5	16	3	3		0	0
2293	14431	TpMuguga_04g00292	T. parva	43525	26S proteasome non-ATPase regulatory subunit 13	114.66	13	4	4		0	0
3396	14950	TpMuguga_04g00293	T. parva	40177	Probable tRNA N6-adenosine threonylcarbamoyltransferase	52.17	6	2	2		0	0
348	13452	TpMuguga_04g00295	T. parva	88425	Dynamin family	243.72	31	19	19	Deamidation (NQ); Pyro-glu from Q	0	0
735	13566	TpMuguga_04g00297	T. parva	105006	Adaptin N terminal region	206.09	16	12	12		0	0
5345	15291	TpMuguga_04g00298	T. parva	10755	hypothetical protein	55.03	11	1	1		0	0
2577	14299	TpMuguga_04g00302	T. parva	52887	RNA pol II accessory factor Cdc73 family	133.6	10	4	4		0	0
825	14116	TpMuguga_04g00303	T. parva	17348	Bis(5'-nucleosyl)-tetraphosphatase [asymmetrical]	251.82	64	9	9	Carbamidomethylation; Acetylation (Protein N-term); Methyl ester; Oxidation (M)	0	0
3215	14641	TpMuguga_04g00304	T. parva	11781	U6 snRNA-associated Sm-like protein LSm2	100.16	30	3	3		0	0
909	14036	TpMuguga_04g00307	T. parva	17720	hypothetical protein	207.7	47	7	7	Oxidation (M)	0	0
713	13793	TpMuguga_04g00309	T. parva	22171	ribosomal protein S4	212.71	53	13	12	Oxidation (M)	0	0
1540	14072	TpMuguga_04g00313	T. parva	30569	RNA recognition motif. (a.k.a. RRM RBD or RNP domain)	142.25	26	7	7	Carbamidomethylation; Methylation	0	0
2445	15001	TpMuguga_04g00315	T. parva	24483	Proteasome subunit	88.2	15	2	2	Carbamidomethylation; Deamidation (NQ); Methyl ester	0	0
1657	15176	TpMuguga_04g00317	T. parva	17101	V-type ATPase C subunit	78.69	11	1	1	Oxidation (M)	4	0
113	13929	TpMuguga_04g00321	T. parva	15363	Core histone H2A/H2B/H3/H4	165.93	60	14	3	Acetylation (K); Acetylation (Protein N-term); Acetylation (N-term); Dehydration; Formylation; 3 more	0	0
85	14258	TpMuguga_04g00322	T. parva	13506	Histone H2A	245.67	46	10	9	Acetylation (K); Deamidation (NQ); Formylation; Oxidation (M); Propionamide (K X@N-term); Carboxylation (DKW)	0	0
2207	14231	TpMuguga_04g00323	T. parva	106668	General transcription factor 3C polypeptide 3	135.36	6	5	5		0	0
1098	13648	TpMuguga_04g00334	T. parva	140254	RNA polymerase beta subunit	198.09	9	10	10		1	0
259	13401	TpMuguga_04g00340	T. parva	136571	RNA polymerase beta subunit	320.53	24	26	26	Acetylation (Protein N-term); Oxidation (M)	0	0
799	13735	TpMuguga_04g00341	T. parva	27461	hypothetical protein	239.89	47	13	13	Acetylation (Protein N-term); Oxidation (M)	3	0
628	13583	TpMuguga_04g00343	T. parva	61172	Kelch motif	198.37	27	12	12	Acetylation (Protein N-term); Oxidation (M)	0	0
2625	14321	TpMuguga_04g00344	T. parva	144082	hypothetical protein	95.24	3	4	4		0	0
1369	13805	TpMuguga_04g00345	T. parva	84578	hypothetical protein	153.56	12	8	8		0	0
2441	15215	TpMuguga_04g00347	T. parva	11425	hypothetical protein	120.15	32	3	3	Acetylation (Protein N-term)	0	0
1019	13734	TpMuguga_04g00348	T. parva	70604	pre-mRNA processing factor 3 (PRP3)	178.71	18	9	9		0	0
1709	14170	TpMuguga_04g00353	T. parva	54621	hypothetical protein	130.56	15	6	6	Carbamidomethylation; Methyl ester	0	0
1606	14241	TpMuguga_04g00354	T. parva	248230	hypothetical protein	116.93	3	5	5		2	0
2230	14295	TpMuguga_04g00357	T. parva	56183	hypothetical protein	159.63	13	5	5		0	0
2692	14493	TpMuguga_04g00358	T. parva	13089	Small nuclear ribonucleoprotein Sm D3	143.86	38	3	3	Oxidation (M)	0	0
3428	15203	TpMuguga_04g00362	T. parva	65027	Gastrulation defective protein 1	66.8	2	1	1		0	0
211	13425	TpMuguga_04g00363	T. parva	128951	Exportin-7	242.78	24	23	23	Deamidation (NQ); Oxidation (M); Oxidation (HW); Pyro-glu from Q	0	0
1580	14102	TpMuguga_04g00366	T. parva	30459	Proteasome subunit alpha type-6	166.74	24	5	5		0	0
3197	14977	TpMuguga_04g00367	T. parva	48865	tRNA synthetases class I (W and Y)	96.26	9	3	3	Oxidation (M)	0	0
1804	14397	TpMuguga_04g00368	T. parva	34899	26S proteasome non-ATPase regulatory subunit 4 homolog	127.08	25	6	6	Mutation	0	0
1476	14253	TpMuguga_04g00369	T. parva	112269	5'-3' exoribonuclease 3	119.52	6	5	5		0	0
1467	14261	TpMuguga_04g00370	T. parva	195638	non-SMC mitotic condensation complex subunit 1	132.71	4	5	5	Mutation	0	0
3932	14777	TpMuguga_04g00371	T. parva	23118	hypothetical protein	91.19	12	2	2		0	0
950	13749	TpMuguga_04g00373	T. parva	64390	Probable nucleoredoxin 2	175.56	21	10	10		0	0
3237	15492	TpMuguga_04g00375	T. parva	34197	hypothetical protein	45.02	15	3	3		0	0
2276	14355	TpMuguga_04g00380	T. parva	39144	Probable replication factor C subunit 5	132.2	17	4	4		0	0
55	13408	TpMuguga_04g00383	T. parva	36678	Glyceraldehyde 3-phosphate dehydrogenase NAD binding domain	319.57	85	27	26	Carbamidomethylation; Deamidation (NQ); Formylation; Methyl ester; Oxidation (M); 3 more	0	0
938	13722	TpMuguga_04g00384	T. parva	45645	Cytochrome c1 heme protein mitochondrial	196.42	32	10	10	Deamidation (NQ); Oxidation (M)	1	0
3857	14825	TpMuguga_04g00386	T. parva	34357	Syntaxin-41	100.09	9	2	2		1	0
1959	14155	TpMuguga_04g00387	T. parva	137591	Phosphatidylinositol 4-kinase alpha 1	133.29	6	5	5		0	0
1327	14381	TpMuguga_04g00388	T. parva	22995	ribosomal protein L13	119.69	24	6	6	Dehydration; Oxidation (M)	0	0
1251	13878	TpMuguga_04g00389	T. parva	69033	Arginine--tRNA ligase	156.92	14	8	8		0	0
1190	14284	TpMuguga_04g00393	T. parva	30154	Serine/arginine-rich splicing factor 33	181.66	24	7	7	Pyro-glu from Q	0	0
1483	14527	TpMuguga_04g00394	T. parva	14262	Ribosomal L22e protein family	217.29	46	8	8	Carbamidomethylation; Methyl ester; Methylation	0	0
1108	13754	TpMuguga_04g00395	T. parva	45815	26S proteasome subunit RPN7	181.61	26	11	11		0	0
1165	13962	TpMuguga_04g00396	T. parva	50139	Eukaryotic translation initiation factor 3 subunit M	172.4	21	7	7	Oxidation (M)	0	0
2591	14344	TpMuguga_04g00397	T. parva	31662	hypothetical protein	119.75	26	4	4		0	0
736	13624	TpMuguga_04g00398	T. parva	159180	Symplekin tight junction protein C terminal	198.94	10	13	13	Oxidation (M)	0	0
155	13503	TpMuguga_04g00399	T. parva	41112	hypothetical protein	295.99	59	21	21	Deamidation (NQ); Dehydration; Oxidation (M); Pyro-glu from Q	2	0
3106	14594	TpMuguga_04g00402	T. parva	77959	DnaJ homolog subfamily C member 2	92.72	7	3	3		0	0
4087	14974	TpMuguga_04g00403	T. parva	21745	hypothetical protein	64.36	15	2	2		0	0
59	13593	TpMuguga_04g00404	T. parva	11990	Histone H2B.1	281.98	87	19	16	Carbamidomethylation; Acetylation (N-term); Deamidation (NQ); Formylation; Methyl ester; 3 more	0	0
3190	14959	TpMuguga_04g00407	T. parva	56742	hypothetical protein	73.53	7	3	3		0	0
4218	15125	TpMuguga_04g00408	T. parva	27539	hypothetical protein	81.34	7	1	1	Deamidation (NQ)	0	0
1801	14280	TpMuguga_04g00409	T. parva	142618	RecF/RecN/SMC N terminal domain	128.43	4	4	4		0	0
1605	14209	TpMuguga_04g00410	T. parva	37029	Protein phosphatase 2C	162.21	20	6	6		0	0
1556	14011	TpMuguga_04g00413	T. parva	26800	hypothetical protein	154.46	32	7	7	Oxidation (M)	1	0
3345	14885	TpMuguga_04g00415	T. parva	33061	hypothetical protein	104.2	11	2	2		0	0
440	13721	TpMuguga_04g00421	T. parva	24087	40S ribosomal protein S3-1	232.28	61	12	12	Carbamidomethylation; Deamidation (NQ); Dehydration; Methylation	0	0
1012	13664	TpMuguga_04g00423	T. parva	89931	Calcineurin-like phosphoesterase	178.04	18	10	10		0	0
564	13523	TpMuguga_04g00424	T. parva	113693	26S proteasome non-ATPase regulatory subunit 1	223.51	16	15	15	Oxidation (M)	0	0
3974	14793	TpMuguga_04g00431	T. parva	69221	hypothetical protein	80.05	4	2	2		0	0
3848	14813	TpMuguga_04g00432	T. parva	69221	hypothetical protein	103.33	5	2	2		0	0
1128	13800	TpMuguga_04g00435	T. parva	209269	hypothetical protein	174.6	6	9	9		5	0
1531	13895	TpMuguga_04g00436	T. parva	44021	ATP synthase (C/AC39) subunit	167.64	18	7	7		0	0
2	13326	TpMuguga_04g00437	T. parva	103626	104 kDa microneme/rhoptry antigen	457.67	53	60	60	Carbamidomethylation; Acetylation (K); Acetylation (N-term); Deamidation (NQ); Dehydration; 16 more	1	1
625	13582	TpMuguga_04g00438	T. parva	58900	26S proteasome non-ATPase regulatory subunit 3	211.3	27	13	13		0	0
5740	15400	TpMuguga_04g00439	T. parva	65602	hypothetical protein	21.19	3	1	1		0	0
421	13488	TpMuguga_04g00440	T. parva	86777	hypothetical protein	201.03	31	19	19	Deamidation (NQ); Methyl ester; Ammonia-loss (N)	0	0
563	13577	TpMuguga_04g00441	T. parva	55209	ATP synthase alpha/beta family nucleotide-binding domain	227.62	40	15	15	Carbamidomethylation; Acetylation (Protein N-term); Methyl ester; Oxidation (M)	0	0
5436	15374	TpMuguga_04g00442	T. parva	45391	hypothetical protein	45.21	3	1	1		0	0
2029	14265	TpMuguga_04g00444	T. parva	35709	Eukaryotic translation initiation factor 3 subunit F	160.39	17	4	4		0	0
241	13419	TpMuguga_04g00448	T. parva	91012	hypothetical protein	245.53	33	25	24	Oxidation (M)	8	0
1613	14256	TpMuguga_04g00454	T. parva	114286	TBC1 domain family member 24	159.8	6	5	5		2	0
4085	14985	TpMuguga_04g00455	T. parva	63578	hypothetical protein	45.56	4	2	2		10	0
1236	14197	TpMuguga_04g00456	T. parva	34373	Inner membrane complex protein	125.06	32	7	7	Hydroxylation	0	0
859	13700	TpMuguga_04g00457	T. parva	46657	2-oxoacid dehydrogenases acyltransferase (catalytic domain)	239.38	29	13	13	Carbamidomethylation; Methyl ester	0	0
2885	14878	TpMuguga_04g00459	T. parva	76600	Palmitoyltransferase AKR1	67.7	5	2	2		4	0
1905	14002	TpMuguga_04g00460	T. parva	66922	LNS2 (Lipin/Ned1/Smp2)	139.28	13	6	6		0	0
5729	15568	TpMuguga_04g00463	T. parva	79400	hypothetical protein	22.34	2	1	1		0	0
574	13611	TpMuguga_04g00464	T. parva	27906	Triosephosphate isomerase	242.28	62	14	13	Carbamidomethylation; Methyl ester; Methylation; Oxidation (M); Pyro-glu from Q	0	0
2851	14786	TpMuguga_04g00465	T. parva	46291	Pre-mRNA-splicing factor CWC2	76.2	5	2	2		0	0
3323	14846	TpMuguga_04g00466	T. parva	17475	hypothetical protein	109.66	24	3	3		0	0
2440	14696	TpMuguga_04g00469	T. parva	12847	Prefoldin subunit 2	118.36	28	3	3	Oxidation (M)	0	0
3263	14748	TpMuguga_04g00472	T. parva	100064	hypothetical protein	90.09	3	2	2		0	0
3457	15364	TpMuguga_04g00474	T. parva	74182	Serine/threonine-protein phosphatase 2A 65 kDa regulatory subunit A gamma isoform	42.72	1	1	1		0	0
369	13450	TpMuguga_04g00477	T. parva	91335	Protein SEY1 homolog	245.81	27	17	17	Oxidation (M)	2	0
3928	14756	TpMuguga_04g00478	T. parva	124843	Metacaspase-1	80.13	2	2	2		0	0
3379	14925	TpMuguga_04g00481	T. parva	11855	Ribosomal protein L44	91.96	19	2	2		0	0
4274	15298	TpMuguga_04g00483	T. parva	118836	hypothetical protein	43.91	1	1	1		0	0
2679	14486	TpMuguga_04g00485	T. parva	106430	WD domain G-beta repeat	101.22	3	3	3		0	0
3142	14914	TpMuguga_04g00487	T. parva	43257	hypothetical protein	70.32	10	3	3	Oxidation (M)	0	0
60	13409	TpMuguga_04g00492	T. parva	44225	Elongation factor 1 gamma conserved domain	303.58	65	32	32	Deamidation (NQ); Formylation; Oxidation (M); Pyro-glu from E; Ammonia-loss (N)	0	0
307	13655	TpMuguga_04g00493	T. parva	23890	Ribosomal protein L6e	279.26	62	15	15	Deamidation (NQ); Formylation; Oxidation (M)	0	0
3221	14681	TpMuguga_04g00496	T. parva	63615	Protein KRI1 homolog	92.43	8	3	3		0	0
848	13626	TpMuguga_04g00500	T. parva	125734	Structural maintenance of chromosomes protein 5	236.6	16	13	13	Ubiquitin; Mutation	0	0
3080	14502	TpMuguga_04g00501	T. parva	118343	ATP-dependent DNA helicase Q-like 4A	104.12	5	3	3		0	0
1204	13761	TpMuguga_04g00502	T. parva	84413	hypothetical protein	151.53	14	10	10	Oxidation (M)	0	0
1284	13957	TpMuguga_04g00503	T. parva	28705	hypothetical protein	205.62	38	6	6	Oxidation (M)	0	0
400	13553	TpMuguga_04g00504	T. parva	58914	Bifunctional dihydrofolate reductase-thymidylate synthase	212.45	29	16	16	Deamidation (NQ); Oxidation (M)	0	0
689	13671	TpMuguga_04g00507	T. parva	183440	hypothetical protein	201.48	10	11	11	Pyro-glu from Q	0	0
509	13625	TpMuguga_04g00514	T. parva	60650	Elongation factor Tu GTP binding domain	199.1	24	12	11		0	0
5474	15324	TpMuguga_04g00517	T. parva	44405	hypothetical protein	41.77	3	1	1		0	0
1738	14130	TpMuguga_04g00518	T. parva	129202	Protein tyrosine kinase	134.22	6	5	5		0	0
5735	15680	TpMuguga_04g00527	T. parva	42517	hypothetical protein	20.85	4	1	1		0	0
2421	14761	TpMuguga_04g00528	T. parva	83587	hypothetical protein	98.67	4	2	2		0	0
3910	14718	TpMuguga_04g00536	T. parva	115601	hypothetical protein	87.38	2	2	2		1	0
4300	15387	TpMuguga_04g00539	T. parva	12388	hypothetical protein	43.7	20	2	2		0	0
4141	15146	TpMuguga_04g00540	T. parva	54785	RNA recognition motif. (a.k.a. RRM RBD or RNP domain)	62.94	3	1	1		0	0
581	13613	TpMuguga_04g00541	T. parva	138131	CAS/CSE protein C-terminus	197.85	12	12	12	Deamidation (NQ)	0	0
712	13851	TpMuguga_04g00542	T. parva	22058	ADP-ribosylation factor family	245.57	59	10	10	Acetylation (Protein N-term); Deamidation (NQ); Oxidation (M)	0	0
1633	14422	TpMuguga_04g00543	T. parva	20245	hypothetical protein	103.53	30	5	5		0	0
1536	13933	TpMuguga_04g00548	T. parva	44304	Random slug protein 5	141.85	20	7	6	Oxidation (M)	0	0
1952	14154	TpMuguga_04g00549	T. parva	80936	LETM1-like protein	143.2	10	5	5		1	0
2282	14338	TpMuguga_04g00550	T. parva	32493	AmmeMemoRadiSam system protein B	122.04	15	4	4		0	0
4054	14957	TpMuguga_04g00552	T. parva	32879	Mitochondrial carrier protein	87.73	10	2	2		4	0
4058	14788	TpMuguga_04g00553	T. parva	30143	hypothetical protein	70.9	7	2	2		0	0
2326	14479	TpMuguga_04g00556	T. parva	106372	hypothetical protein	96.22	3	3	3		0	0
2073	14439	TpMuguga_04g00557	T. parva	180935	Formin Homology 2 Domain	127.28	2	3	3		0	0
3971	14865	TpMuguga_04g00560	T. parva	41167	hypothetical protein	81.39	9	2	2		0	0
244	13433	TpMuguga_04g00561	T. parva	58052	Probable cytosol aminopeptidase	244.07	47	20	20	Acetylation (Protein N-term); Deamidation (NQ); Oxidation (M)	0	0
127	13405	TpMuguga_04g00562	T. parva	71727	DEAD/DEAH box helicase	253	50	30	27	Oxidation (M)	0	0
442	13696	TpMuguga_04g00563	T. parva	37055	hypothetical protein	233.38	35	12	12	Oxidation (M); Pyro-glu from Q	0	0
2442	14872	TpMuguga_04g00570	T. parva	11217	hypothetical protein	110.52	28	4	4		2	0
1901	14090	TpMuguga_04g00571	T. parva	83123	Phosphatidylinositol 3- and 4-kinase	170.53	12	6	6	Pyro-glu from Q	0	0
3327	14757	TpMuguga_04g00573	T. parva	157041	PHD-zinc-finger like domain	106.82	2	3	3		0	0
2667	14564	TpMuguga_04g00575	T. parva	33658	Ras family	99.7	13	3	3		0	0
3458	15096	TpMuguga_04g00577	T. parva	35681	Cyclin mcs2	75.96	6	1	1		0	0
1017	13690	TpMuguga_04g00578	T. parva	71482	UPF0652 protein	181.5	18	10	10	Oxidation (M)	0	0
2766	14653	TpMuguga_04g00580	T. parva	62487	CAF1 family ribonuclease	103.82	7	3	3		0	0
5207	15049	TpMuguga_04g00589	T. parva	38219	hypothetical protein	66.38	5	1	1		0	0
559	13517	TpMuguga_04g00592	T. parva	134182	tRNA synthetases class I (I L M and V)	252.06	19	17	17	Carbamidomethylation; Deamidation (NQ); Methylation; Oxidation (M)	0	0
1133	13812	TpMuguga_04g00595	T. parva	211273	hypothetical protein	169.63	5	8	8		0	0
4204	15178	TpMuguga_04g00603	T. parva	43585	hypothetical protein	84.74	4	1	1		0	0
1328	14214	TpMuguga_04g00605	T. parva	46060	Dehydrogenase/reductase SDR family member on chromosome X	126.62	15	6	6		3	0
320	13630	TpMuguga_04g00607	T. parva	56645	Pyruvate kinase	226.62	34	16	16	Oxidation (M)	0	0
2309	14476	TpMuguga_04g00609	T. parva	105529	Ankyrin repeats (3 copies)	115.43	4	3	3		0	0
5163	15179	TpMuguga_04g00610	T. parva	20518	NifU-like protein 4 mitochondrial	87.74	11	1	1		0	0
1107	13743	TpMuguga_04g00611	T. parva	64468	hypothetical protein	153.83	18	9	9		0	0
64	13338	TpMuguga_04g00614	T. parva	232930	SNF2 family N-terminal domain	314.26	20	33	33	Oxidation (M); Pyro-glu from Q; Dihydroxy; Mutation	0	0
3402	14979	TpMuguga_04g00615	T. parva	28620	Probable N-acetylglucosaminyl-phosphatidylinositol de-N-acetylase	45.04	7	2	2		0	1
5234	15232	TpMuguga_04g00616	T. parva	14012	hypothetical protein	58.14	11	1	1		0	0
3841	14805	TpMuguga_04g00618	T. parva	22370	Proteasome subunit	123.34	14	2	2		0	0
3210	14680	TpMuguga_04g00619	T. parva	68149	hypothetical protein	73.76	6	3	3		0	0
233	13467	TpMuguga_04g00620	T. parva	51795	Isocitrate dehydrogenase [NADP] mitochondrial	253.94	41	20	20	Oxidation (M)	0	0
2858	14728	TpMuguga_04g00622	T. parva	58638	Probable phenylalanine--tRNA ligase alpha subunit	119.91	5	3	3		0	0
3418	15050	TpMuguga_04g00623	T. parva	14951	hypothetical protein	85.43	19	2	2		0	0
1766	14153	TpMuguga_04g00624	T. parva	28507	N-alpha-acetyltransferase 20	191	26	5	5	Oxidation (M)	0	0
4042	14782	TpMuguga_04g00630	T. parva	39517	hypothetical protein	79.89	8	2	2		0	0
702	13686	TpMuguga_04g00631	T. parva	46075	hypothetical protein	189.96	23	10	10	Deamidation (NQ)	6	0
2706	14510	TpMuguga_04g00635	T. parva	21840	hypothetical protein	125.13	25	3	3	Oxidation (M)	0	0
547	13798	TpMuguga_04g00641	T. parva	36735	hypothetical protein	195.76	40	12	12	Oxidation (M)	0	0
112	13471	TpMuguga_04g00643	T. parva	51915	hypothetical protein	275.6	49	21	21	Acetylation (Protein N-term); Oxidation (M); Pyro-glu from Q	0	0
1975	14227	TpMuguga_04g00645	T. parva	91124	Protein kinase domain	140.01	8	5	5		0	0
389	13399	TpMuguga_04g00646	T. parva	103814	Heat shock-like 85 kDa protein	274.78	29	20	20	Oxidation (M)	1	0
4164	15039	TpMuguga_04g00647	T. parva	91753	hypothetical protein	57.7	2	1	1		0	0
1431	14038	TpMuguga_04g00648	T. parva	182986	RNA polymerase Rpb1 domain 2	135.6	4	6	5		0	0
1424	14024	TpMuguga_04g00649	T. parva	67516	hypothetical protein	166.48	14	7	7	Oxidation (M)	1	0
3917	14849	TpMuguga_04g00651	T. parva	12784	hypothetical protein	83.85	27	2	2		1	0
5524	15040	TpMuguga_04g00654	T. parva	68838	hypothetical protein	36.32	2	1	1		6	0
5585	15046	TpMuguga_04g00658	T. parva	85654	hypothetical protein	37.97	1	1	1		0	0
2075	14442	TpMuguga_04g00659	T. parva	50244	Casein kinase II subunit alpha	119.44	9	3	3		0	0
1955	14178	TpMuguga_04g00660	T. parva	34900	Probable succinyl-CoA ligase [ADP-forming] subunit alpha mitochondrial	154.86	25	6	6		0	0
2694	14450	TpMuguga_04g00661	T. parva	55862	tRNA-splicing ligase RtcB homolog	124.46	8	4	4		1	0
384	13769	TpMuguga_04g00662	T. parva	28451	hypothetical protein	247.2	46	12	12	Methyl ester; Oxidation (M)	1	0
1100	13666	TpMuguga_04g00663	T. parva	57257	RuvB-like protein 1	185.27	25	10	10	Oxidation (M)	0	0
630	13603	TpMuguga_04g00665	T. parva	457271	Transformation/transcription domain-associated protein	207.69	4	13	13		1	0
1141	13944	TpMuguga_04g00668	T. parva	46382	Protein of unknown function (DUF1682)	175.53	24	8	8	Acetylation (K); Methyl ester	0	0
1109	13766	TpMuguga_04g00672	T. parva	56264	hypothetical protein	184.56	22	10	10	Deamidation (NQ)	0	0
27	13969	TpMuguga_04g00675	T. parva	11369	Histone H4	260.2	76	21	21	Acetylation (K); Acetylation (Protein N-term); Acetylation (N-term); Deamidation (NQ); Dehydration; 9 more	0	0
27	13968	TpMuguga_04g00677	T. parva	11369	Histone H4	260.2	76	21	21	Acetylation (K); Acetylation (Protein N-term); Acetylation (N-term); Deamidation (NQ); Dehydration; 9 more	0	0
5194	15194	TpMuguga_04g00678	T. parva	57698	Protein kinase domain	71.72	3	1	1		0	0
646	13699	TpMuguga_04g00680	T. parva	29747	40S ribosomal protein S4	220.75	48	13	13	Carbamidomethylation; Dehydration; Methyl ester; Oxidation (M)	0	0
1176	14060	TpMuguga_04g00681	T. parva	33088	Putative calmodulin-like protein 6	175.78	44	8	8		0	0
25	13350	TpMuguga_04g00683	T. parva	72735	78 kDa glucose-regulated protein	321	58	42	41	Deamidation (NQ); Formylation; Methyl ester; Oxidation (M); Pyro-glu from E; 3 more	1	0
1205	13759	TpMuguga_04g00689	T. parva	37383	hypothetical protein	175.23	29	10	10	Pyro-glu from Q	0	0
92	13495	TpMuguga_04g00690	T. parva	29125	phosphoglycerate mutase 1 family	305.24	70	24	24	Acetylation (N-term); Deamidation (NQ); Formylation; Oxidation (M); Sulphone; Ammonia-loss (N)	0	0
1590	14065	TpMuguga_04g00696	T. parva	63189	hypothetical protein	157.71	17	5	5		0	0
42	13374	TpMuguga_04g00700	T. parva	48056	Enolase N-terminal domain	331.17	67	32	32	Carbamidomethylation; Deamidation (NQ); Dehydration; Formylation; Methyl ester; 5 more	0	0
956	13792	TpMuguga_04g00703	T. parva	172670	hypothetical protein	167.69	6	8	8		0	0
3127	14734	TpMuguga_04g00705	T. parva	28074	Maf-like protein	83.32	14	3	3	Oxidation (M)	0	0
1787	14239	TpMuguga_04g00706	T. parva	148982	hypothetical protein	142.49	6	5	5		0	0
1339	14296	TpMuguga_04g00711	T. parva	12449	60S acidic ribosomal protein P1	213.33	61	7	7	Oxidation (M)	0	0
1545	14096	TpMuguga_04g00712	T. parva	16507	Cytochrome c	211.72	62	6	6	Acetylation (Protein N-term); Oxidation (M); Pyro-glu from Q	0	0
3951	14879	TpMuguga_04g00713	T. parva	45237	hypothetical protein	72.93	6	2	2		0	0
392	13519	TpMuguga_04g00714	T. parva	68376	V-type proton ATPase catalytic subunit A	248.05	35	19	18	Carbamidomethylation; Acetylation (Protein N-term); Methylation; Oxidation (M); Mutation	0	0
4189	15112	TpMuguga_04g00716	T. parva	106059	AAA domain	55.36	2	1	1		0	0
3132	14551	TpMuguga_04g00718	T. parva	45481	hypothetical protein	117.68	8	3	3		1	0
417	13430	TpMuguga_04g00719	T. parva	52722	2-oxoisovalerate dehydrogenase subunit alpha mitochondrial	270.18	47	19	19	Oxidation (M)	0	0
5543	15430	TpMuguga_04g00724	T. parva	10530	hypothetical protein	36.38	9	1	1		0	0
1461	14157	TpMuguga_04g00725	T. parva	52594	Excitatory amino acid transporter 1	169.95	15	5	5		10	0
3176	14628	TpMuguga_04g00726	T. parva	45593	hypothetical protein	78.54	9	3	3		5	0
3843	14814	TpMuguga_04g00728	T. parva	28336	Transcription initiation factor TFIID subunit 14b	111.01	12	2	2		0	0
493	13513	TpMuguga_04g00731	T. parva	108217	V-type proton ATPase 116 kDa subunit a isoform 1	250.55	20	15	15	Oxidation (M); Phosphorylation (STY)	6	0
762	13755	TpMuguga_04g00735	T. parva	106348	Nucleoporin autopeptidase	198.79	17	12	12	Oxidation (M)	0	0
912	14142	TpMuguga_04g00736	T. parva	9117	Ribosomal protein S21e	186.7	87	7	7	Acetylation (Protein N-term); Oxidation (M); Pyro-glu from Q	0	0
734	13551	TpMuguga_04g00738	T. parva	74167	Metallopeptidase family M24	200.87	22	13	13		0	0
206	13398	TpMuguga_04g00739	T. parva	110173	Eukaryotic translation initiation factor 3 subunit C	291.03	28	26	25	Formylation; Oxidation (M)	0	0
250	13383	TpMuguga_04g00740	T. parva	114929	Anticodon-binding domain of tRNA	289.55	28	27	26	Oxidation (M); Pyro-glu from Q	0	0
3230	14678	TpMuguga_04g00746	T. parva	46250	hypothetical protein	76.74	8	3	3		0	0
473	13771	TpMuguga_04g00748	T. parva	31160	Ribosomal protein S2	215.97	46	11	11	Oxidation (M)	0	0
3196	14648	TpMuguga_04g00750	T. parva	21857	hypothetical protein	81.75	13	3	3		0	0
5418	15087	TpMuguga_04g00751	T. parva	83935	U2 snRNP-associated SURP motif-containing protein	45.92	1	1	1		0	0
1499	14654	TpMuguga_04g00752	T. parva	18327	hypothetical protein	109.95	22	4	3	Oxidation (M)	0	0
2580	14306	TpMuguga_04g00753	T. parva	45748	hypothetical protein	118.61	19	4	4		0	0
1568	14193	TpMuguga_04g00756	T. parva	152166	hypothetical protein	128.65	7	6	6	Deamidation (NQ); Oxidation (M)	0	0
2761	14435	TpMuguga_04g00757	T. parva	34209	mRNA-decapping enzyme-like protein	116.49	10	3	3		0	0
2363	14536	TpMuguga_04g00764	T. parva	30283	Der1-like family	110.11	11	3	3		4	0
271	13644	TpMuguga_04g00766	T. parva	52136	RNA recognition motif. (a.k.a. RRM RBD or RNP domain)	241.81	32	17	17	Oxidation (M)	0	0
1293	14109	TpMuguga_04g00767	T. parva	59796	Ubiquitin carboxyl-terminal hydrolase	140.21	12	6	6	Oxidation (M)	0	0
1076	14195	TpMuguga_04g00771	T. parva	16284	ribosomal protein L24	181.95	45	8	8	Pyro-glu from E; Pyro-glu from Q	0	0
441	13772	TpMuguga_04g00772	T. parva	49520	Domain of unknown function (DUF1900)	215.98	29	10	10	Carbamidomethylation; Methylation; Oxidation (M)	0	0
1526	13869	TpMuguga_04g00774	T. parva	65350	DEAD/DEAH box helicase	162.09	18	7	7	Deamidation (NQ)	0	0
1448	14071	TpMuguga_04g00775	T. parva	65875	hypothetical protein	134.67	13	5	5		0	0
3174	14640	TpMuguga_04g00783	T. parva	33974	Vacuolar protein sorting-associated protein 26	84.2	11	3	3		0	0
1618	14257	TpMuguga_04g00784	T. parva	186460	hypothetical protein	118.68	3	4	4		2	0
673	13540	TpMuguga_04g00785	T. parva	111011	Helicase C-terminal domain	222.94	17	12	12		0	0
1417	13983	TpMuguga_04g00786	T. parva	43388	hypothetical protein	183.61	20	7	7	Deamidation (NQ)	1	0
420	13485	TpMuguga_04g00787	T. parva	89362	hypothetical protein	249.27	25	17	17	Deamidation (NQ); Pyro-glu from Q	0	0
895	13973	TpMuguga_04g00790	T. parva	45814	hypothetical protein	173.17	19	7	7	Acetylation (Protein N-term); Oxidation (M)	0	0
1038	13776	TpMuguga_04g00794	T. parva	30977	hypothetical protein	227.88	43	10	10	Oxidation (M)	1	0
868	13736	TpMuguga_04g00795	T. parva	31002	Probable mediator of RNA polymerase II transcription subunit 36b	216.7	38	13	13	Oxidation (M)	0	0
5164	15180	TpMuguga_04g00799	T. parva	23410	Vacuolar protein sorting-associated protein 29	87.67	8	1	1		0	0
3326	14850	TpMuguga_04g00803	T. parva	48727	hypothetical protein	126	7	2	2		8	0
2228	14281	TpMuguga_04g00806	T. parva	35007	2-methoxy-6-polyprenyl-14-benzoquinol methylase mitochondrial	148.14	17	4	4		0	0
2862	14834	TpMuguga_04g00810	T. parva	48572	Ribosome biogenesis protein YTM1	98.14	5	2	2		0	0
5258	15244	TpMuguga_04g00817	T. parva	20538	hypothetical protein	61.23	8	1	1		1	0
1919	14042	TpMuguga_04g00820	T. parva	91726	hypothetical protein	107.88	10	6	6		0	0
2218	14453	TpMuguga_04g00821	T. parva	58910	DEAD/DEAH box helicase	117.32	9	4	4	Pyro-glu from Q	0	0
1241	14008	TpMuguga_04g00822	T. parva	90988	hypothetical protein	151.59	11	7	7	Oxidation (M); Pyro-glu from Q	0	0
5550	15389	TpMuguga_04g00823	T. parva	39505	General transcription factor IIH subunit 3	33.68	3	1	1		0	0
1768	14196	TpMuguga_04g00824	T. parva	26494	ER lumen protein retaining receptor	145.11	23	5	5		4	0
1275	13945	TpMuguga_04g00825	T. parva	126841	hypothetical protein	140.43	6	7	7		3	0
2879	14852	TpMuguga_04g00826	T. parva	18729	hypothetical protein	78.42	13	2	2		2	0
1319	14111	TpMuguga_04g00827	T. parva	28238	Proteasome subunit	173.39	34	5	5	Oxidation (M)	0	0
1920	14224	TpMuguga_04g00828	T. parva	26398	Proteasome subunit	159.21	33	6	6	Oxidation (M)	0	0
1612	14234	TpMuguga_04g00831	T. parva	103963	Spb1 C-terminal domain	132.05	7	5	5	Oxidation (M)	0	0
1850	14516	TpMuguga_04g00832	T. parva	19107	ATP synthase subunit C	133.16	17	4	4	Oxidation (M)	4	0
5182	15187	TpMuguga_04g00833	T. parva	30382	hypothetical protein	74.63	6	1	1		1	0
2859	14991	TpMuguga_04g00835	T. parva	82201	hypothetical protein	61.8	3	2	2		0	0
985	13982	TpMuguga_04g00836	T. parva	13156	Plectin/S10 domain	177.04	63	7	7	Oxidation (M)	0	0
1822	14993	TpMuguga_04g00837	T. parva	52565	Protein of unknown function (DUF890)	102.47	9	4	4	Deamidation (NQ); Oxidation (M)	0	0
1521	13917	TpMuguga_04g00838	T. parva	39165	RNA-binding protein 34	140.16	28	8	8		0	0
343	13717	TpMuguga_04g00844	T. parva	22078	Ribosomal protein S7e	252.96	55	14	14	Acetylation (Protein N-term); Oxidation (M); Pyro-glu from Q	0	0
2393	14686	TpMuguga_04g00848	T. parva	52864	RIO1 family	89.69	8	3	3		0	0
1861	14434	TpMuguga_04g00849	T. parva	31361	hypothetical protein	75.07	19	4	4		0	0
1772	14174	TpMuguga_04g00850	T. parva	42445	UPF0160 protein MYG1 mitochondrial	125.48	14	5	5		0	0
583	13661	TpMuguga_04g00855	T. parva	68982	ABC transporter	182.79	24	11	11	Deamidation (NQ)	0	0
3876	14863	TpMuguga_04g00857	T. parva	12744	hypothetical protein	91.17	24	2	2		0	0
2246	14531	TpMuguga_04g00862	T. parva	22019	Nascent polypeptide-associated complex subunit alpha	160.33	26	4	4	Pyro-glu from Q	0	0
5374	15302	TpMuguga_04g00863	T. parva	24981	hypothetical protein	50.99	5	1	1		0	0
1425	14105	TpMuguga_04g00868	T. parva	168725	Tubulin-specific chaperone D	142.4	5	6	6	Carbamidomethylation	0	0
2875	15098	TpMuguga_04g00869	T. parva	32295	hypothetical protein	94.26	9	2	2	Acetylation (Protein N-term)	0	0
2593	14316	TpMuguga_04g00870	T. parva	75861	hypothetical protein	107.83	7	4	4		0	0
2371	14598	TpMuguga_04g00871	T. parva	68346	Phenylalanine--tRNA ligase beta subunit	101.16	5	3	3		0	0
4245	15041	TpMuguga_04g00873	T. parva	76033	Geranylgeranyl transferase type-2 subunit alpha	59.14	2	1	1		0	0
2668	14441	TpMuguga_04g00879	T. parva	51401	Phosphomannose isomerase type I	119.26	8	3	3		0	0
975	13922	TpMuguga_04g00880	T. parva	81301	Protein kinase domain	181.83	12	7	7		0	0
2301	14428	TpMuguga_04g00881	T. parva	67870	Phosphatidylinositol N-acetylglucosaminyltransferase subunit Q	95.25	8	4	4	Deamidation (NQ)	6	0
5378	15275	TpMuguga_04g00882	T. parva	40018	Probable dihydroorotase	48.8	3	1	1		0	0
47	13329	TpMuguga_04g00883	T. parva	131748	Glutamate/Leucine/Phenylalanine/Valine dehydrogenase	376.58	45	50	50	Carbamidomethylation; Deamidation (NQ); Dehydration; Formylation; Methyl ester; 2 more	0	0
911	14080	TpMuguga_04g00885	T. parva	43946	hypothetical protein	191.02	19	7	7		6	0
1239	13936	TpMuguga_04g00886	T. parva	107514	SNF2 family N-terminal domain	135.18	11	8	8		0	0
5242	15213	TpMuguga_04g00891	T. parva	23225	Heme ligase	62.38	8	1	1		0	0
1867	15181	TpMuguga_04g00892	T. parva	13905	NHP2-like protein 1	151.22	33	3	3	Deamidation (NQ); Oxidation (M)	0	0
2214	14304	TpMuguga_04g00893	T. parva	45345	S-adenosylmethionine synthetase C-terminal domain	135.56	13	4	4		0	0
1563	14190	TpMuguga_04g00894	T. parva	58535	Glutamyl-tRNA(Gln) amidotransferase subunit A	133.94	14	6	6		0	0
349	13462	TpMuguga_04g00897	T. parva	91218	hypothetical protein	232.31	26	20	20		0	0
1268	13934	TpMuguga_04g00899	T. parva	46425	hypothetical protein	189.79	23	7	7		0	0
367	13435	TpMuguga_04g00901	T. parva	165183	hypothetical protein	225.92	16	20	20		0	0
1230	13825	TpMuguga_04g00906	T. parva	131008	Squamous cell carcinoma antigen recognized by T-cells 3	179.72	11	9	9		0	0
1291	13980	TpMuguga_04g00908	T. parva	60436	Importin subunit alpha-1b	170.32	14	7	7	Oxidation (M)	0	0
218	14490	TpMuguga_04g00909	T. parva	15237	hypothetical protein	227.91	55	8	8	Carbamidomethylation; Acetylation (Protein N-term); Deamidation (NQ); Dehydration; Methyl ester; 5 more	0	0
1692	14077	TpMuguga_04g00911	T. parva	24050	RNA polymerase Rpb5 C-terminal domain	132.36	36	7	7	Oxidation (M)	0	0
701	13680	TpMuguga_04g00913	T. parva	38530	ubiquinol-cytochrome c reductase iron-sulfur subunit	214.45	36	12	12	Oxidation (M)	1	0
2305	14542	TpMuguga_04g00916	T. parva	64786	hypothetical protein	88.9	6	3	3		0	0
1726	14059	TpMuguga_04g00917	T. parva	60178	hypothetical protein	143.12	21	6	5	Oxidation (M)	1	0
5178	15081	TpMuguga_04g00918	T. parva	52889	hypothetical protein	76.54	5	1	1		1	0
2890	14952	TpMuguga_04g00926	T. parva	14356	TRM112-like protein At1g78190	77.36	28	2	2	Oxidation (M)	0	0
1083	14088	TpMuguga_04g00927	T. parva	61923	hypothetical protein	201.92	14	7	7	Deamidation (NQ)	0	0
5199	15192	TpMuguga_04g00928	T. parva	34024	hypothetical protein	66.42	5	1	1		0	0
4222	15195	TpMuguga_04g02030	T. parva	19864	hypothetical protein	104.43	9	2	2	Pyro-glu from Q	0	0
3304	14804	TpMuguga_04g02035	T. parva	15806	RING finger protein 5	135.27	24	2	2		2	0
3340	14742	TpMuguga_04g02040	T. parva	20965	hypothetical protein	81.02	16	2	2		0	0
862	13727	TpMuguga_04g02045	T. parva	39143	MAC/Perforin domain	199.79	32	11	11	Pyro-glu from Q	0	0
1958	14184	TpMuguga_04g02085	T. parva	52237	hypothetical protein	102.46	16	5	5	Deamidation (NQ)	0	0
4222	15196	TpMuguga_04g02110	T. parva	19864	hypothetical protein	104.43	9	2	2	Pyro-glu from Q	0	0
4016	14909	TpMuguga_04g02125	T. parva	16470	DNA polymerase epsilon catalytic subunit A	60.09	12	2	2		0	0
2881	14861	TpMuguga_04g02165	T. parva	31192	Rab-GTPase-TBC domain	94.21	9	2	2		0	0
3086	14468	TpMuguga_04g02175	T. parva	67271	UPF0235 protein LHK_03181	100.45	7	3	3		0	0
3280	14910	TpMuguga_04g02200	T. parva	44179	hypothetical protein	90.85	6	2	2		0	0
143	13358	TpMuguga_04g02215	T. parva	116683	hypothetical protein	294.94	33	32	31	Deamidation (NQ); Oxidation (M); Pyro-glu from Q	0	0
5549	15436	TpMuguga_04g02225	T. parva	17058	hypothetical protein	35.32	12	1	1		0	0
1624	14289	TpMuguga_04g02235	T. parva	64924	Variant-silencing SET domain-containing protein	132.81	8	4	4		0	0
1444	14101	TpMuguga_04g02255	T. parva	136323	hypothetical protein	135.64	5	5	5		0	0
3138	14552	TpMuguga_04g02275	T. parva	69558	hypothetical protein	79.24	6	3	3		7	0
1965	14244	TpMuguga_04g02280	T. parva	72634	hypothetical protein	121.44	7	5	5		0	0
1971	14069	TpMuguga_04g02290	T. parva	65800	hypothetical protein	115.82	11	5	5		1	0
2681	14478	TpMuguga_04g02330	T. parva	74961	hypothetical protein	96.23	7	3	3		4	0
1402	14032	TpMuguga_04g02365	T. parva	40471	hypothetical protein	182.91	28	8	8	Acetylation (Protein N-term); Oxidation (M)	0	0
1261	13943	TpMuguga_04g02405	T. parva	49892	Leucine carboxyl methyltransferase 1	175.99	25	7	7		0	0
2226	14481	TpMuguga_04g02435	T. parva	86152	ARF guanine-nucleotide exchange factor GNL1	125.97	7	4	4	Pyro-glu from Q	0	0
3449	15127	TpMuguga_04g02445	T. parva	47767	Vesicle-associated protein 1-3	74.28	3	1	1		1	0
93	13367	TpMuguga_04g02485	T. parva	231159	hypothetical protein	313.74	21	36	36	Carbamidomethylation; Deamidation (NQ); Methyl ester; Methylation	0	0
2439	15274	TpMuguga_04g02490	T. parva	17430	hypothetical protein	109.8	22	4	4	Phosphorylation (STY); Mutation	1	0
379	13557	TpMuguga_04g02495	T. parva	25362	ATP-dependent RNA helicase DBP8	244.26	77	15	15	Pyro-glu from Q	0	0
624	13574	TpMuguga_04g02515	T. parva	70331	hypothetical protein	196.21	28	13	13	Oxidation (M)	0	0
490	13505	TpMuguga_04g02540	T. parva	296294	E3 ubiquitin-protein ligase UBR3	230.12	8	18	18	Pyro-glu from Q	0	0
1718	14064	TpMuguga_04g02555	T. parva	87797	hypothetical protein	120.02	11	7	7		0	0
5515	15129	TpMuguga_04g02570	T. parva	35480	Methyltransferase-like protein 13	38.02	4	1	1		0	0
5546	15469	TpMuguga_04g02575	T. parva	38729	hypothetical protein	33.99	4	1	1		0	0
2846	14721	TpMuguga_04g02590	T. parva	36926	hypothetical protein	98.71	9	3	3		0	0
1414	13979	TpMuguga_04g02595	T. parva	117992	hypothetical protein	161.28	7	6	6		0	0
4227	15132	TpMuguga_04g02620	T. parva	29338	hypothetical protein	67.61	7	1	1		2	0
[truncated: 2,783 more rows]
