# Supplementary material for: Characterization of the Theileria parva sporozoite proteome
Source: Int J Parasitol. 2018 Mar;48(3-4):265–73. doi: 10.1016/j.ijpara.2017.09.007 (PMC5854367; doi:10.1016/j.ijpara.2017.09.007)
Supplement: Supplementary Table S2 [file mmc2.xlsx]

## Sheet: supplemental table 5
Supplementary Table S2. Evidence of single peptide hit proteins identified from whole cell lysate of Theileria parva sporozoites
ORF locus tag	Peptide sequence	-10lgP	Peptide mass (Da)	Peptide length (amino acids)	ppm	m/z	RT	Area	Scan	#Spec
TpMuguga_01g00008	YQLQYTKPISK	41.37	1367.74	11	0.4	456.922	41.87	554000	F2:9583	1
TpMuguga_01g00019	SVEDEFNTFEK	57.77	1343.59	11	-0.7	672.801	53.4	1650000	F3:13638	1
TpMuguga_01g00039	NQSGVVQASLDLLDAK	71.59	1656.87	16	0.4	829.442	66.17	3550000	F4:19274	1
TpMuguga_01g00042	ISNLTESQLAPK	55.01	1299.7	12	1	650.86	44.5		F2:10628	1
TpMuguga_01g00057	ILFGLDDPLEIGR	57.16	1456.79	13	-0.6	729.403	74.42	703000	F4:22198	1
TpMuguga_01g00077	LQESPVSMFLK	42.33	1277.67	11	1.5	639.843	63.4		F4:18255	1
TpMuguga_01g00080	LNDTAGELTR	44.05	1088.55	10	1.2	545.281	35.66	888000	F4:7420	1
TpMuguga_01g00093	YATDGFHWYDAYTDVPK	37.34	2047.9	17	-0.3	683.639	61.33		F4:17487	1
TpMuguga_01g00100	SFNLLFNNR	45.12	1123.58	9	0.8	562.796	61.48		F2:17093	1
TpMuguga_01g00149	LGPSLYDFLEK	52.07	1280.67	11	1	641.341	69.63	349000	F2:20009	1
TpMuguga_01g00150	YVIQQLQSESIK	60.73	1434.77	12	1.1	718.394	52.4	788000	F3:13268	1
TpMuguga_01g00160	GLGEIYEDKYK	53.17	1313.65	11	0.2	657.832	45.54	1710000	F2:11040	1
TpMuguga_01g00173	NFYVDGHTPTPH	52.34	1383.62	12	-0.8	692.817	40.84	695000	F4:9463	1
TpMuguga_01g00191	FLITLTSNPGFQQK	63.43	1592.86	14	-0.4	797.435	62.04	1990000	F4:17753	1
TpMuguga_01g00193	WTVQDAFDR	53.93	1136.53	9	0.7	569.27	56.9	1120000	F3:14934	1
TpMuguga_01g00225	LGFFAQAGPLK	53.39	1147.64	11	0.1	574.827	62.57	1250000	F1:17710	2
TpMuguga_01g00237	MYFENILLDNPK	60.19	1495.74	12	0.1	748.876	67.93	1710000	F3:18961	1
TpMuguga_01g00298	NSGYLEYDSLHEAFKT	66.42	1872.85	16	0.1	937.434	54.82	1680000	F4:14997	1
TpMuguga_01g00309	SYFSNFGAVGK	56.8	1175.56	11	0.8	588.788	54.58	799000	F3:14067	1
TpMuguga_01g00315	TGIPVELQSLYLPLR	49.24	1697.97	15	0.2	849.993	74.95	645000	F3:21424	1
TpMuguga_01g00322	YVYYNPTFLQR	62.56	1462.72	11	2.5	732.371	57.08	1550000	F4:15856	1
TpMuguga_01g00332	LGANAFAK	32.17	790.434	8	1.2	396.225	36.14	501000	F4:7622	1
TpMuguga_01g00342	LQNLIEAIGGER	39.94	1311.71	12	0	656.865	61.23	513000	F1:17225	1
TpMuguga_01g00370	YFIPAPK	29.98	834.464	7	0.6	418.24	48.27	305000	F2:12133	1
TpMuguga_01g00386	SITMPGLSNLLK	27.32	1272.71	12	1.1	637.364	69.32	404000	F1:20119	1
TpMuguga_01g00391	LASLMNFFK	55.11	1069.56	9	0.4	535.789	70.94	330000	F2:20469	1
TpMuguga_01g00395	SAIESENPETAR	50.44	1302.61	12	0.1	652.31	32.25	812000	F4:6108	1
TpMuguga_01g00398	IDYISIEGLR	38.53	1177.63	10	0.4	589.825	60.31	2640000	F4:17111	1
TpMuguga_01g00404	SENLPVGFFDDANVDAK	61.86	1836.85	17	2.8	919.436	63.68	1820000	F2:17887	1
TpMuguga_01g00425	TNTGPFDNPEDWETR	60.76	1777.75	15	0.1	889.885	54.34	4680000	F4:14812	1
TpMuguga_01g00445	TLYNLLTEIDPER	30.73	1575.81	13	1.4	788.916	74.1	745000	F3:21127	1
TpMuguga_01g00462	LIWSNNENNPALR	57.8	1539.78	13	0.5	770.897	52.56	916000	F2:13812	2
TpMuguga_01g00503	YLLGILGENLDVNK	62.34	1559.86	14	1.6	780.937	71.76	613000	F3:20310	1
TpMuguga_01g00506	LYDHYK	22.53	837.402	6	-0.5	419.708	31.09	1930000	F4:5674	1
TpMuguga_01g00524	SQYSGLWSR	48.36	1082.51	9	1.9	542.266	46.59	3150000	F4:11784	1
TpMuguga_01g00528	DNFNFDKISK	48.68	1226.59	10	-1	614.303	45.04	4580000	F4:11152	1
TpMuguga_01g00536	FQNEIVLK	32.03	989.555	8	-0.1	495.784	47.7	347000	F2:11906	1
TpMuguga_01g00542	LTLQGEK	32.88	787.444	7	1.2	394.73	33.8		F2:6469	1
TpMuguga_01g00624	TLLENHIQPLFIELNK	44.8	1921.07	16	-1	641.362	67.94	1030000	F4:19909	1
TpMuguga_01g00643	NSSFNTENNLNK	47.84	1380.63	12	1	691.321	32.67		F4:6274	1
TpMuguga_01g00649	ISEQLNTEK	33.77	1060.54	9	1.2	531.278	32.11	104000	F3:5739	1
TpMuguga_01g00673	FSPEDKYSK	48.18	1099.52	9	0.6	550.767	31.08	2550000	F4:5672	1
TpMuguga_01g00685	LLSEYEGNTR	58.6	1180.57	10	1.6	591.294	39.28	2510000	F1:8674	1
TpMuguga_01g00699	EREEALSR	20.57	988.494	8	-0.1	495.254	28.06	154000	F4:4569	1
TpMuguga_01g00702	LGLNDDSDLETLNIFLYR	61.14	2110.06	18	1.6	1056.04	79.5	506000	F4:23973	1
TpMuguga_01g00710	FETNPINTK	32.29	1062.53	9	-2.2	532.273	39	2850000	F2:8457	1
TpMuguga_01g00730	YVYTGNR	28.59	871.419	7	-0.7	436.716	31.11		F3:5378	1
TpMuguga_01g00745	NYEGLRPIDLINLSK	55.79	1743.95	15	1.5	872.985	66.95	1980000	F4:19557	1
TpMuguga_01g00761	GESHTPFVGFFSSK	51.42	1525.72	14	0.9	763.868	60.82	1340000	F1:17075	1
TpMuguga_01g00777	IGSVIMPLGLGNK	51.7	1297.74	13	0.8	649.879	63.51	1440000	F1:18046	1
TpMuguga_01g00789	GGSILSEPK	27.95	886.476	9	0.8	444.246	38.08	175000	F3:7923	1
TpMuguga_01g00790	VEQPLVPYR	44.6	1099.6	9	0.6	550.809	46.62	490000	F2:11476	1
TpMuguga_01g00805	LAELSNITNQFVLR	52.57	1616.89	14	2	809.453	67.99	352000	F1:19650	1
TpMuguga_01g00806	NDKEITGTLR	56.19	1145.6	10	0.5	573.81	34.11	1960000	F4:6824	1
TpMuguga_01g00815	DVYSEQPTEGEKGEK	27.25	1694.76	15	-1.6	848.388	31.74	383000	F2:5682	1
TpMuguga_01g00815	IVNIVTNK	31.14	899.544	8	0	450.779	40.31		F2:8960	1
TpMuguga_01g00826	IDPHTTLPK	37.68	1020.56	9	0.5	511.288	36.29	402000	F3:7263	1
TpMuguga_01g00857	IIDTVDLPEKVSEELPISR	51.98	2152.16	19	3.2	718.397	65.1	2890000	F3:17955	1
TpMuguga_01g00861	NVQAFKR	20.85	861.482	7	1.7	431.749	31.53	210000	F3:5532	1
TpMuguga_01g00869	SPLEQETSNTLK	56.79	1345.67	12	1.5	673.845	41.21	534000	F3:9079	1
TpMuguga_01g00876	VFNSASLSLNTTLINMNK	67.73	1966.02	18	-0.3	984.017	65.3	2710000	F4:18950	1
TpMuguga_01g00895	TYNLPPFSELR	63.62	1335.68	11	1	668.849	61.97		F3:16822	1
TpMuguga_01g00902	LSHLIYR	25.96	900.518	7	0.1	451.266	28.41		F3:4429	1
TpMuguga_01g00912	YKYTPELIEK	50.24	1282.68	10	-0.7	642.347	45.32	2320000	F4:11270	1
TpMuguga_01g00923	SAANIISSLFK	52.95	1149.64	11	0.6	575.827	71.48	193000	F3:20210	1
TpMuguga_01g00938	SYILFQPVLTAIK	48.01	1491.87	13	0.3	746.943	74.9	421000	F2:21856	1
TpMuguga_01g00940	FDVVLNYIPIEEALR	41.14	1789.96	15	1	895.989	77.72		F4:23352	1
TpMuguga_01g00944	NLFDPLDLTK	39.67	1174.62	10	1.8	588.32	71.04	264000	F2:20505	2
TpMuguga_01g00952	LVFLTSSVPR	47.96	1117.65	10	-0.1	559.832	58.19	521000	F1:16101	1
TpMuguga_01g01003	GSFLSLLSYK	41.94	1113.61	10	0.5	557.811	69.54	152000	F3:19532	1
TpMuguga_01g01010	SLLQFPIFIVK	41.51	1303.79	11	1	652.903	79.53	1130000	F2:23470	1
TpMuguga_01g01019	ELVPETYPEILR	53.26	1457.78	12	0.8	729.896	62.2	2980000	F2:17358	1
TpMuguga_01g01019	DKDLSSVVK	49.05	989.539	9	0.4	495.777	36.52	716000	F2:7491	1
TpMuguga_01g01019	GRIESLLVSPISK	43.14	1397.82	13	0.4	699.92	61.01	983000	F2:16925	1
TpMuguga_01g01019	NAFLSLKH	36.24	928.513	8	0.9	465.264	46.6	3740000	F2:11468	1
TpMuguga_01g01019	EIDAALAR	21.4	857.461	8	-1	429.737	39.47	715000	F2:8645	1
TpMuguga_01g01027	SFLSDDDNLLITSSLDGTVK	44.44	2139.06	20	2.2	1070.54	72.7		F2:21087	2
TpMuguga_01g01032	NKNNVIYVGNLPK	62.39	1471.81	13	1	736.915	46.32	1780000	F4:11673	1
TpMuguga_01g01045	APEFLEEEPVVPELIR	52.08	1865.98	16	1.7	933.998	71.33		F2:20607	1
TpMuguga_01g01052	SNFTLQTEYIQPDVDLNK	73.67	2124.04	18	2.6	1063.03	61.05	1770000	F4:17385	1
TpMuguga_01g01064	VTGTSFTTSVGSK	71.11	1270.64	13	-0.8	636.327	39.34	2180000	F3:8385	1
TpMuguga_01g01071	SSDVMPDFYISSLNK	61.06	1701.79	15	1.1	851.904	64.17	940000	F3:17619	1
TpMuguga_01g01079	LMHTPFTLAVR	55.74	1284.7	11	0.8	429.241	58.55	948000	F4:16437	1
TpMuguga_01g01089	SANQGSGLTDSLK	40.71	1276.63	13	2.9	639.322	37.72		F4:8241	1
TpMuguga_01g01111	SLFPYSVTK	47.03	1040.55	9	1	521.285	55.63	992000	F1:15139	1
TpMuguga_01g01112	EYYASGVYGSK	49.74	1222.55	11	-0.4	612.282	39.54	527000	F3:8457	1
TpMuguga_01g01120	DVPSEIPNVLPVTFYTK	35.85	1918.01	17	0	960.012	74.22	2060000	F3:21168	1
TpMuguga_01g01138	LNNFNDSIK	40.46	1063.53	9	0.1	532.772	38.56	522000	F4:8560	1
TpMuguga_01g01141	GKVQGVFFR	44.76	1036.58	9	0.3	519.298	46.82	880000	F4:11878	1
TpMuguga_01g01183	KLEAQEQLEK	42	1214.65	10	2.8	608.334	34.48	1290000	F3:6599	1
TpMuguga_01g01208	NLIDSELTK	25.34	1031.55	9	1.3	516.783	49.42	91600000	F4:12911	1
TpMuguga_01g01208	EGNSDYAPVLLDVSGVK	70.63	1761.88	17	-0.3	881.946	62.98	3040000	F4:18103	1
TpMuguga_01g01223	NINIFLNNNK	28.8	1202.64	10	-2.5	602.326	28.28		F2:4555	1
TpMuguga_01g02080	LLETQNNYSR	62.77	1236.61	10	0	619.312	35.92	5450000	F1:7275	1
TpMuguga_01g02080	EILSSIVNSSTGIENYLETLR	61.07	2337.21	21	1.2	1169.61	80.03		F1:23863	1
TpMuguga_01g02080	SNDTNTFLTSR	68.21	1254.58	11	-1.5	628.298	42.68		F1:10122	1
TpMuguga_01g02080	TLNTSLESILENISNK	61.58	1774.93	16	1.6	888.474	76.47	739000	F1:22621	1
TpMuguga_01g02080	RLNPSEPGIQPGR	54.82	1419.76	13	-0.2	710.886	40.11	1500000	F1:9025	1
TpMuguga_01g02080	VVQSVPWK	47.79	941.533	8	-0.5	471.774	44.45	711000	F1:10818	1
TpMuguga_01g02080	LNPSEPGIQPGR	42.24	1263.66	12	0.1	632.836	38.94	4120000	F1:8525	1
TpMuguga_01g02080	YAEQLDSLKK	41.87	1193.63	10	0.7	597.822	38.26	2040000	F1:8251	1
TpMuguga_01g02080	TLNQYLR	40.51	906.492	7	1.4	454.254	45.07	16900000	F1:11057	1
TpMuguga_01g02080	Q(-17.03)IESFEEKLNEWK	41.1	1661.79	13	0.4	831.904	67.99	1900000	F1:19651	1
TpMuguga_01g02080	VKYSEAEESLNDK	37.75	1510.72	13	-0.3	756.365	38.26		F1:8248	1
TpMuguga_01g02080	M(+42.01)(+15.99)HLNSTPK	38.72	984.47	8	2.5	493.243	30.25	1480000	F1:5017	1
TpMuguga_01g02080	YNPEHVR	36.03	913.441	7	0.8	457.728	31.53	1940000	F1:5505	1
TpMuguga_01g02080	KIISTN(+203.08)NK	18.57	1119.61	8	0.5	560.814	32.65	1680000	F1:5953	1
TpMuguga_01g02080	VLPIVER	27.6	824.512	7	0	413.263	47.24	691000	F1:11905	1
TpMuguga_01g02080	TELEQLKK	29.36	987.56	8	0.2	494.787	33.65	1060000	F1:6362	1
TpMuguga_01g02160	APTALLKPLSDMFAR	59.26	1629.89	15	1.6	544.305	71.03	402000	F2:20500	1
TpMuguga_01g02215	NHILISSETGSGK	65.33	1341.69	13	-0.2	671.852	39.19	370000	F2:8529	1
TpMuguga_01g02215	EVTIDYEEVNKK	61.46	1465.73	12	1.3	733.873	40.85	1220000	F2:9173	1
TpMuguga_01g02215	IRSEFGIDN	35.89	1049.51	9	0.6	525.765	46.48	979000	F2:11425	1
TpMuguga_01g02220	LSNFENIFK	42.53	1110.57	9	0.6	556.293	59.03	1710000	F4:16617	1
TpMuguga_01g02265	FENEYTLGR	30.39	1127.52	9	0.1	564.77	44.24	594000	F3:10215	1
TpMuguga_01g02275	NLLTVFGNFR	38.99	1179.64	10	-0.2	590.827	71.42		F4:21146	1
TpMuguga_01g02290	LTTPLFSGSK	36.58	1049.58	10	0.8	525.795	50.35	842000	F2:12949	1
TpMuguga_01g02300	TNVPGSSENTSVNK	32.89	1432.68	14	-1.3	717.346	30.87	254000	F1:5253	1
TpMuguga_01g02320	ISNILLLESEILK	45.62	1483.89	13	1.3	742.951	76.02	1040000	F4:22757	1
TpMuguga_01g02415	IQTPSLHILGK	38.79	1205.71	11	0.2	402.912	53.23	406000	F4:14395	1
TpMuguga_01g02430	TIAGINFFGIK	57.2	1179.67	11	1.6	590.841	69.91	479000	F1:20328	1
TpMuguga_01g02445	EQPLAEFVR	43.88	1087.57	9	1.4	544.791	55.5	1040000	F2:14905	1
TpMuguga_01g02500	SENNLLLLFINNK	47.71	1530.84	13	0.2	766.428	75.64	203000	F2:22116	1
TpMuguga_01g02530	NSEILGYLNDLIEK	63.26	1619.84	14	-1.4	810.926	76.63	1760000	F2:22461	1
TpMuguga_01g02545	SIFSSNSTLNVGNVSK	51.78	1652.84	16	1.1	827.427	55.28	710000	F3:14331	1
TpMuguga_01g02555	ILIDTFNTVIR	31.53	1303.75	11	2.3	652.884	65.55		F3:18116	1
TpMuguga_01g02765	LLGLESILK	20.71	984.622	9	0.8	493.319	70.16	172000	F2:20196	1
TpMuguga_01g02780	DITGSWDPDSIKK	22.62	1460.71	13	0.6	731.365	48.67	238000	F1:12457	1
TpMuguga_01g02780	LRDLLR	17.97	784.492	6	-1.2	393.253	41.59	7490000	F1:9677	1
TpMuguga_01g02785	DQNILNVSIQAITPR	58.94	1680.92	15	3	841.468	69.95	768000	F4:20628	1
TpMuguga_01g02790	LLIGFLNGLK	36.48	1086.68	10	0.9	544.348	71.9	340000	F4:21315	1
TpMuguga_01g02800	SLDDEFLWAPVVK	49.96	1517.78	13	0.8	759.896	71.85	305000	F3:20339	1
TpMuguga_01g02910	LLSSDIR	20.75	802.455	7	-1.2	402.234	39.57		F2:8682	1
TpMuguga_01g02955	SFSDIFTENQVYTTK	50.91	1778.84	15	-0.1	890.425	61.91	722000	F2:17252	1
TpMuguga_02g00021	LFLYPSPVFSK	56.62	1296.71	11	1.1	649.364	67.22		F3:18712	1
TpMuguga_02g00030	LHNNTDTNTNFIDNVDNSVK	85.4	2274.05	20	0.7	759.025	50.68	3100000	F2:13093	1
TpMuguga_02g00033	VSPPLSSISSSGK	50.15	1244.66	13	2.3	623.339	43.67		F2:10306	1
TpMuguga_02g00036	TGVAWLFTR	52.48	1049.57	9	0.7	525.79	64.65	1190000	F4:18715	1
TpMuguga_02g00040	TGDSSSIINLSNFLK	55.51	1594.82	15	0.7	798.418	72.16	830000	F3:20448	1
TpMuguga_02g00075	IGGIIPEYTLLR	42.54	1343.78	12	1.2	672.899	67.76	915000	F1:19569	1
TpMuguga_02g00084	ELLVPSQTR	47.86	1041.58	9	0.6	521.798	43.72	367000	F3:10019	1
TpMuguga_02g00113	YTQSSMTAPVNK	62.74	1325.63	12	0.3	663.822	34.84	467000	F1:6837	1
TpMuguga_02g00114	IYNTYVHDR	37.91	1179.57	9	-0.2	394.196	34.82	603000	F4:7107	1
TpMuguga_02g00121	QIFATPEFLK	50.08	1192.65	10	0.6	597.332	63.22	2050000	F1:17940	1
TpMuguga_02g00144	ESILNTSSAFGK	56.85	1252.63	12	-1.5	627.321	51.41	329000	F2:13380	1
TpMuguga_02g00161	GPEGTPFESGIFK	59.81	1364.66	13	-0.2	683.338	57.72	1200000	F4:16105	1
TpMuguga_02g00203	RLDEFFSSDPSESR	30.3	1670.75	14	-0.5	836.384	51.24	954000	F4:13620	1
TpMuguga_02g00241	HTDLDQSLTR	52.84	1184.58	10	-0.2	593.296	35.31	1500000	F4:7292	1
TpMuguga_02g00253	ATSVLQEVLTETQGDSSQWAK	82.14	2277.11	21	1.8	1139.57	70.99	6430000	F4:20992	1
TpMuguga_02g00281	FLTAGFLNPFLYK	53.76	1529.83	13	0.8	765.922	79.06	883000	F2:23308	1
TpMuguga_02g00282	YLELILR	37.3	918.554	7	0	460.284	61.84	1330000	F4:17680	1
TpMuguga_02g00292	LGALDSEGNLTEAGK	67.68	1473.73	15	1.1	737.874	47.02	3120000	F2:11636	1
TpMuguga_02g00328	NDDQIYKDDIR	52.95	1393.65	11	1.6	697.832	38.26	335000	F3:7988	1
TpMuguga_02g00331	LVIGPDINISLNSK	47.59	1481.85	14	2	741.932	65.98	365000	F1:18935	1
TpMuguga_02g00333	NSLPDSVEIRR	40.86	1284.68	11	0.7	643.347	39.68	3940000	F4:9009	1
TpMuguga_02g00346	SINSFKPSNK	42.13	1120.59	10	-2	561.3	32.93		F3:6038	1
TpMuguga_02g00359	NAIVDIR	31.35	799.455	7	0.2	400.735	42.17	328000	F4:9993	1
TpMuguga_02g00382	LDYGPEDAASLSEK	57.54	1493.69	14	-1.1	747.851	48.83	1270000	F1:12521	1
TpMuguga_02g00416	WYSSFNIK	36.69	1043.51	8	1.1	522.762	52.83	762000	F4:14234	1
TpMuguga_02g00426	NFTPASYAVHK	51.15	1233.61	11	1.1	617.815	39.45	3350000	F4:8917	1
TpMuguga_02g00439	SVVVDGYYEK	45.1	1157.56	10	0.4	579.788	41.83	929000	F4:9863	1
TpMuguga_02g00481	NVLVQGDVYK	26.01	1133.61	10	1.3	567.812	45.34	202000	F1:11159	1
TpMuguga_02g00483	LQENLIKENER	41.3	1384.73	11	-0.7	462.584	39.26	1580000	F2:8556	1
TpMuguga_02g00484	DHNTPESLSGK	61.98	1183.55	11	0.7	592.781	30.04		F3:5002	1
TpMuguga_02g00484	QAQVTAEELIENK	15.07	1471.75	13	0.9	736.884	51.12	2100000	F3:12791	1
TpMuguga_02g00503	LSGGSLLNR	24.56	915.514	9	0.5	458.764	44.56	1390000	F1:10863	6
TpMuguga_02g00513	YVADSLKPVGSR	55.94	1290.69	12	2.6	646.356	39.19	112000	F3:8328	2
TpMuguga_02g00528	MIITPILGDIK	45.56	1212.72	11	0	607.365	68.85	262000	F1:19955	1
TpMuguga_02g00546	PQVIVDNLEIPLFR	55.86	1651.93	14	1	826.973	74.3	673000	F4:22155	1
TpMuguga_02g00584	SGEVHADIDGAFFGR	65.43	1576.73	15	0.2	526.583	55.26	383000	F4:15167	1
TpMuguga_02g00596	NLVENSNLYMGNSQK	28.51	1709.8	15	0.8	855.91	48.75		F1:12489	1
TpMuguga_02g00606	KVAVGASK	31.33	758.465	8	0.4	380.24	26.63	46400	F4:4084	1
TpMuguga_02g00630	AGEDLGSNSPENWVK	60.53	1601.73	15	-2	801.872	51.5	572000	F3:12934	1
TpMuguga_02g00642	NINLPFDIK	46.04	1072.59	9	1.6	537.304	63.69	549000	F3:17448	1
TpMuguga_02g00647	GPSVTGNQLNR	57.89	1141.58	11	0.4	571.799	32.01		F4:6019	1
TpMuguga_02g00669	FNLSTLFK	34.01	968.533	8	0.7	485.274	68.11	340000	F2:19472	1
TpMuguga_02g00673	TFSQSSVR	43.37	910.451	8	-0.3	456.233	31.4		F1:5452	1
TpMuguga_02g00676	LYNYGQYLEK	39.5	1289.63	10	-2.8	645.82	52.03	381000	F2:13618	1
TpMuguga_02g00685	FLTGSNSPNANNPNSNVIK	35.2	1986.98	19	0	994.495	45.55		F2:11043	1
TpMuguga_02g00686	EATADFMDILR	54.77	1280.61	11	-0.3	641.311	67.88	575000	F3:18944	1
TpMuguga_02g00688	IDMLEYLPK	48.22	1120.58	9	0.7	561.3	66.79	650000	F2:19004	1
TpMuguga_02g00714	DNVTLTASELADTGNSR	76.92	1762.83	17	3.2	882.427	52.4	2380000	F4:14073	1
TpMuguga_02g00744	ETLEHYNIKDYPEDYSK	50.1	2142.97	17	1	715.333	47.1	1230000	F2:11667	1
TpMuguga_02g00784	AHNEVNELSWNQILK	60.29	1793.91	15	0.2	598.976	58.47	824000	F4:16408	1
TpMuguga_02g00790	IVDINLFHPSISK	53.41	1481.82	13	-0.3	494.949	58.72	1810000	F4:16503	1
TpMuguga_02g00790	V(+57.02)IK(+42.01)LDER	16.29	970.545	7	0.4	486.28	52.09	18400000	F3:13151	1
TpMuguga_02g00790	EAYEPEDSKPNEK	19.15	1534.68	13	1.9	512.568	28.29	50300	F4:4647	1
TpMuguga_02g00802	LGSKEIWK	22	959.544	8	-3.1	480.778	47.45		F3:11431	3
TpMuguga_02g00811	EYGSQSSNFSTIPEPK	58.43	1769.81	16	2.1	885.914	47.17	587000	F4:12021	1
TpMuguga_02g00825	LVDSFDNSFYSEK	59.7	1549.69	13	-1.4	775.853	53.7	443000	F4:14569	1
TpMuguga_02g00848	WAESVDPSEVIALLQK	33.5	1783.94	16	2.3	892.977	77.9	370000	F1:23120	1
TpMuguga_02g00854	SSGIFNTVFNER	64.76	1369.66	12	-0.5	685.838	61.47	1240000	F2:17090	1
TpMuguga_02g00859	YIPLEGAILLSR	53.12	1343.78	12	0.7	672.898	70.29	476000	F2:20239	1
TpMuguga_02g00881	FNIEPGYR	38.26	994.487	8	0	498.251	46.98	586000	F3:11250	1
TpMuguga_02g00887	SELEDLNQEFNR	63.39	1492.68	12	0.5	747.347	54.49	2010000	F3:14033	1
TpMuguga_02g00890	SVDGTQLVDLETK	50.88	1403.71	13	-0.8	702.864	53.42	4470000	F3:13644	1
TpMuguga_02g00942	SIASSTNDTVVAR	55.75	1319.67	13	-0.3	660.841	37.62	943000	F1:7987	1
TpMuguga_02g00955	FPTPSLPNIPSK	58.42	1296.71	12	0	649.361	58.66	2130000	F1:16276	1
TpMuguga_02g00958	IPVPSGPQQENLYLR	70.21	1709.91	15	0.8	855.963	55.64	1090000	F2:14959	1
TpMuguga_02g02340	SENLQISFKK	56.56	1192.65	10	1	597.33	41.42	2050000	F4:9692	1
TpMuguga_02g02435	INFPIVDIDFK	51.13	1319.71	11	-0.7	660.863	72.36	1810000	F4:21477	1
TpMuguga_02g02450	LPILPNFIK	23.98	1053.66	9	1.1	527.837	67.84	3860000	F4:19874	1
TpMuguga_02g02485	IQYIGPESGGVVDISK	70.01	1660.87	16	0.8	831.442	54.81	11000000	F4:14993	1
TpMuguga_02g02520	YTANTTNISNVNPK	66.66	1535.76	14	0.8	768.887	37.8	797000	F3:7820	1
TpMuguga_02g02550	STNYLAYSR	56.31	1073.51	9	0.3	537.764	42.14	1890000	F1:9913	1
TpMuguga_02g02610	SYNLLTEDDKK	22.78	1324.65	11	2.4	663.334	41.39	3580000	F3:9145	1
TpMuguga_03g00025	RLLQPEEGTTYN	51.78	1419.7	12	-2.8	710.855	44.54	8110000	F4:10953	1
TpMuguga_03g00025	QLTIESVLVDIRR	44.21	1540.89	13	0.9	514.639	65.97	1130000	F4:19196	1
TpMuguga_03g00059	LSQGQMSEPGLVGR	63.11	1457.73	14	0.8	729.873	44.71	905000	F1:10919	1
TpMuguga_03g00060	DLNREMTK	37.24	1005.49	8	-0.1	503.753	29.45		F4:5062	1
TpMuguga_03g00162	DLESLPGIGPK	52.8	1124.61	11	0.5	563.311	57	444000	F3:14968	1
TpMuguga_03g00164	TLDQDLLNLISK	42.5	1371.76	12	0.7	686.888	75.58		F2:22095	1
TpMuguga_03g00166	TDLFELSNPGVELR	61.28	1588.81	14	-0.1	795.412	65.38	2910000	F4:18980	1
TpMuguga_03g00180	TPGGVFFTLLK	37.27	1178.67	11	1.2	590.343	75.06	260000	F2:21912	1
TpMuguga_03g00191	ILIDDFDVLR	40.15	1217.67	10	0.5	609.84	69.1	1380000	F4:20328	1
TpMuguga_03g00204	YYQTLNLLDEK	50.34	1398.7	11	0.2	700.359	58.31	802000	F3:15452	1
TpMuguga_03g00204	LNYNLNK	16.59	877.466	7	0.4	439.74	44.76		F3:10408	1
TpMuguga_03g00238	LTLPILEMGNETVESELR	25.39	2043.06	18	3.4	1022.54	76.58	888000	F3:21987	1
TpMuguga_03g00239	NNLVDDDPANDVLVIK	54.04	1752.89	16	-2.8	877.449	61.98	625000	F3:16825	1
TpMuguga_03g00245	NNILINPISLIK	43.05	1350.82	12	0.3	676.419	73.3	422000	F1:21517	1
TpMuguga_03g00280	LLDNRFDDVEMSR	20.29	1608.76	13	1.7	537.26	52.23	443000	F3:13207	1
TpMuguga_03g00294	MYQEFPEYK	41.82	1233.54	9	0.7	617.777	46.62	2470000	F4:11795	1
TpMuguga_03g00295	LSSPFNVYTGSVNK	68.43	1511.76	14	-1	756.888	56.09	2740000	F3:14635	1
TpMuguga_03g00320	NLSEDEIDTINHGTIDTK	51.51	2013.95	18	0.6	672.324	47.98	3060000	F4:12339	1
TpMuguga_03g00327	LYNIISSLTGK	53.13	1207.68	11	0.9	604.848	66.64		F1:19170	1
TpMuguga_03g00328	TLTLLETSELVR	53.2	1373.78	12	0.5	687.896	63.51	855000	F4:18296	1
TpMuguga_03g00344	MSTFEQFIPK	59.15	1226.6	10	-0.4	614.307	61.73	14500000	F1:17405	1
TpMuguga_03g00344	M(+15.99)STFEQFIPK	43.29	1242.6	10	0.1	622.305	58.38	6850000	F1:16172	1
TpMuguga_03g00367	YVNDENLLR	26.97	1134.57	9	2.1	568.292	46.2	626000	F1:11495	1
TpMuguga_03g00371	YGASLRK	33.8	793.445	7	-0.1	397.729	29.28	2640000	F4:5001	1
TpMuguga_03g00382	YTYGLTSTGR	55.19	1117.54	10	-0.2	559.777	41.52		F1:9641	1
TpMuguga_03g00384	NYNQANLLNPQR	64.18	1443.72	12	-1	722.867	44.61	2040000	F4:10982	1
TpMuguga_03g00438	VPTYDPSLAPEER	57.94	1472.71	13	-1.9	737.363	47.54		F2:11843	1
TpMuguga_03g00441	YTVFPMFFPLDASK	17.94	1661.82	14	0.2	831.916	79.94	712000	F1:23830	1
TpMuguga_03g00441	DLETPSASTESGLSR	71.06	1548.73	15	1.3	775.372	44	1320000	F3:10123	3
TpMuguga_03g00458	YIGVDAVDNDALVTR	55.58	1619.82	15	-1	810.914	56.79	601000	F2:15380	1
TpMuguga_03g00474	LLEFSEIPLAAPSANK	58.09	1698.92	16	-2	850.465	67.02		F2:19087	1
TpMuguga_03g00477	FILFDLVK	21.99	993.59	8	0	497.802	74.51	756000	F4:22229	1
TpMuguga_03g00487	ISEVSLIGNVIPLSVDR	60.74	1810.02	17	0.9	906.018	73.23	330000	F4:21781	1
TpMuguga_03g00496	ELGVDVEK	22.97	887.46	8	-0.2	444.737	39.63	385000	F3:8488	1
TpMuguga_03g00500	IYNFLLNSLDDR	57.89	1481.75	12	2	741.885	70.43		F3:19842	1
TpMuguga_03g00501	LLSDYGSANVPFVSSK	73.09	1682.85	16	3.1	842.436	59.1	1110000	F3:15752	1
TpMuguga_03g00504	YFEAPTHSFK	40.83	1225.58	10	-0.5	613.795	42.53	340000	F4:10137	1
TpMuguga_03g00510	SSEVQDAEEGPR	65.01	1302.57	12	0.2	652.292	31.58	288000	F3:5550	1
TpMuguga_03g00514	ILGLNPETSLLYLK	47.1	1572.91	14	0.7	787.464	73.37	381000	F4:21832	1
TpMuguga_03g00533	GMYISPDLPTNR	63.5	1362.66	12	-0.8	682.337	53.06	1800000	F1:14162	1
TpMuguga_03g00540	DHPVGFSAK	47.52	956.472	9	0.1	479.243	31.72	2570000	F4:5911	1
TpMuguga_03g00547	FDSSVHNLFSDDQ	36.46	1509.64	13	-0.9	755.825	56.73	1490000	F2:15359	1
TpMuguga_03g00559	STNENTNNIIDK	46.28	1361.64	12	0.5	681.829	33.96	634000	F3:6411	1
TpMuguga_03g00560	LEYLVK	21.34	763.448	6	-1.3	382.731	44.46		F2:10613	1
TpMuguga_03g00601	LLFDLGTFDTK	37.34	1268.67	11	0	635.34	71.09	103000	F3:20073	1
TpMuguga_03g00610	WNWDIGR	33.7	945.446	7	0.3	473.73	56.01	1460000	F4:15450	1
TpMuguga_03g00619	NLSNITLSNNVEIK	56.29	1557.84	14	0	779.925	54.19	868000	F4:14752	1
TpMuguga_03g00624	ALETVDSTVYNYIFK	50.98	1761.88	15	1.5	881.95	71.75	978000	F3:20305	1
TpMuguga_03g00624	Q(-17.03)NLLLQSGLPILHR	94.59	1583.91	14	0.5	792.965	74.31	1370000	F3:21201	1
TpMuguga_03g00638	VQTLINQPDYPAGDLLLK	54.01	1997.08	18	1.4	999.55	65.04	2250000	F4:18857	1
TpMuguga_03g00650	GYALLEFK	46.41	939.506	8	-0.1	470.76	58.37	1260000	F4:16368	1
TpMuguga_03g00673	TANELPVLSR	55.6	1098.6	10	1.6	550.31	47.78	5010000	F4:12259	1
TpMuguga_03g00696	SDQELFNNSINR	43.82	1435.67	12	0.6	718.842	46.67	605000	F1:11673	1
TpMuguga_03g00704	SKTEALEQITQETK	60.96	1604.83	14	-1.8	803.419	44.18	1180000	F4:10806	1
TpMuguga_03g00765	HNQILATIK	48.14	1036.6	9	-0.5	519.308	47.37	2580000	F1:11956	1
TpMuguga_03g00848	IMSSEFLLPK	44.09	1163.63	10	0.5	582.821	60.03	725000	F3:16104	1
TpMuguga_03g00866	EVSGDADVESGKDEPIK	44.06	1773.83	17	1	592.283	35.54	1490000	F1:7119	1
TpMuguga_03g00888	IDNQGQLVEMSEGDYYK	51.45	1987.88	17	-0.3	994.949	54.88	849000	F3:14184	1
TpMuguga_03g02020	NLFDLHPK	34.56	982.524	8	3	492.271	54.21	557000	F2:14425	1
TpMuguga_03g02035	LFNTFEPDSSTFVVR	59.49	1757.86	15	-1.6	879.937	65.3	1940000	F1:18692	1
TpMuguga_03g02260	EINTKPGR	27.49	913.498	8	-0.7	457.756	28.66		F1:4432	1
TpMuguga_03g02295	SDYSYANQLMK	53.2	1318.59	11	-0.7	660.3	48.51	290000	F4:12542	1
TpMuguga_03g02540	ELIDFTDLIR	37.52	1233.66	10	1	617.838	74.87	1400000	F2:21844	1
TpMuguga_03g02550	AELLSTDLFPFAK	59	1450.77	13	1.7	726.394	73.65	488000	F1:21639	1
TpMuguga_03g02555	ILILGLDNAGK	43.2	1125.68	11	0.5	563.846	60.2	599000	F4:17068	1
TpMuguga_03g02620	GYEYVPLQQIK	69.31	1336.7	11	0.7	669.359	54.78	3620000	F3:14147	1
TpMuguga_03g02645	TQIDNFQVK	45.49	1091.56	9	1.7	546.789	43	836000	F4:10327	1
TpMuguga_03g02690	ANLLQILK	34.73	911.58	8	-0.5	456.797	62.47	863000	F4:17915	1
TpMuguga_03g02695	IFGTASVK	29.72	821.465	8	-0.3	411.74	41.31	1190000	F1:9550	1
TpMuguga_03g02720	LTLSNINQVYK	48.76	1291.71	11	-0.6	646.864	53.67	266000	F2:14223	1
TpMuguga_03g02760	FSLIEVFNK	47.43	1095.6	9	0.5	548.806	68.92	977000	F1:19980	1
TpMuguga_03g02770	LVSFASKPEIK	44.18	1217.7	11	-0.3	406.908	45.36	855000	F1:11168	1
TpMuguga_04g00010	VQTLSRPK	31.8	927.55	8	-0.1	464.782	30.01		F1:4926	1
TpMuguga_04g00041	DSFSNGPQLDK	52.32	1206.55	11	0.3	604.283	39.61	540000	F4:8982	1
TpMuguga_04g00057	SLDLNEVLSLMSK	60.02	1447.76	13	0.2	724.887	79.57	312000	F1:23699	1
TpMuguga_04g00083	DNYDHNPR	23.13	1029.43	8	0.2	515.721	27.8	79000	F3:4243	1
TpMuguga_04g00140	NSSDTIGQHTIK	64.04	1299.64	12	0.1	650.828	32.72	753000	F1:5982	1
TpMuguga_04g00164	GLTTSSNTSTSSSPAK	69.11	1524.73	16	-0.6	763.37	29.89	823000	F1:4884	1
TpMuguga_04g00248	SIPQFALEALK	45.64	1215.69	11	1	608.851	66.65	451000	F2:18952	1
TpMuguga_04g00270	VVISSPPR	36.93	853.502	8	0.3	427.759	35.8	784000	F2:7211	1
TpMuguga_04g00275	KDAHVYLDAK	20.51	1158.6	10	0.4	580.309	33.89	1540000	F4:6739	1
TpMuguga_04g00280	FNFQLPLQNSDQTYEPNSPLQSVK	36.48	2793.36	24	2	1397.69	69.21	611000	F1:20083	1
TpMuguga_04g00298	ILQELENYRK	48.41	1304.71	10	-0.5	653.361	45.16	3570000	F4:11204	1
TpMuguga_04g00317	SGVGISSM(+15.99)GVMRPDLVM(+15.99)K	33.79	1894.93	18	-0.9	632.651	51.77	2990000	F1:13662	1
TpMuguga_04g00317	SGVGISSMGVM(+15.99)RPDLVMK	34.36	1878.94	18	-0.7	627.319	56.41	6590000	F1:15434	1
TpMuguga_04g00317	SGVGISSM(+15.99)GVM(+15.99)RPDLVMK	28.14	1894.93	18	0.3	632.651	50.97	11200000	F1:13355	2
TpMuguga_04g00317	SGVGISSMGVMRPDLVM(+15.99)K	71.51	1878.94	18	0.6	940.476	57.54	1820000	F1:15861	2
TpMuguga_04g00317	SGVGISSMGVMRPDLVMK	74.29	1862.94	18	1.6	621.989	62.17	12900000	F1:17564	2
TpMuguga_04g00362	TPITYEDDDIVTK	62.52	1508.72	13	0.5	755.37	48.56	1460000	F2:12249	1
TpMuguga_04g00408	DGDNGVLDLEDPLNEK	66.76	1741.8	16	-0.6	871.907	64.04	1910000	F4:18488	1
TpMuguga_04g00408	DGDN(+.98)GVLDLEDPLNEK	78.53	1742.78	16	-2	872.398	65.53	2650000	F4:19035	1
TpMuguga_04g00439	LGIPTHFLTLPDNLELK	21.19	1920.07	17	0.3	641.032	73.96	356000	F2:21528	1
TpMuguga_04g00442	ELFDEADKTR	47.67	1222.58	10	-1.6	612.298	39.71	521000	F3:8516	1
TpMuguga_04g00463	EAKPMISLLLGDIK	22.34	1526.87	14	0.4	509.966	74.78	75000	F2:21813	1
TpMuguga_04g00474	LLLDDVWK	33.33	1000.56	8	1.1	501.288	65.18	422000	F2:18424	1
TpMuguga_04g00483	YQQNQGSQAANFR	54.06	1510.69	13	0.3	756.353	33.55		F1:6320	1
TpMuguga_04g00517	LQLFNYSGIK	37.34	1181.64	10	0.1	591.83	60.18	737000	F3:16163	1
TpMuguga_04g00527	ANADDSSISYHNK	20.85	1420.62	13	1.3	711.319	29.75	146000	F3:4898	1
TpMuguga_04g00540	VVLENVPFELAASDIRR	64.79	1927.05	17	1	643.359	65.05	3410000	F2:18379	1
TpMuguga_04g00577	LLSLTQSINDEYNDFIK	69.29	2012.01	17	0.3	1007.01	70.38	2270000	F4:20777	1
TpMuguga_04g00589	LNALNNENTAVLTEK	50.93	1642.85	15	0.7	822.434	48.64	461000	F3:11878	1
TpMuguga_04g00603	DLLNSTLSSDDYSSNTR	78.07	1886.85	17	0.6	944.433	56.38	1200000	F3:14742	1
TpMuguga_04g00610	AVIPESYSDEDIETVESIK	73.59	2123.02	19	2.1	1062.52	59.8	2710000	F4:16918	1
TpMuguga_04g00616	MIYTIPTNIIYNRI	58.14	1723.93	14	-0.3	862.974	71.65	1870000	F1:20939	1
TpMuguga_04g00647	DATGTDGKNVIGR	53.27	1302.65	13	1	652.334	32.52		F2:5981	1
TpMuguga_04g00654	TNELDGEIKK	37.16	1145.59	10	0.7	573.804	33.86	1430000	F1:6450	1
TpMuguga_04g00658	FPYDLMIPK	37.97	1122.58	9	1.1	562.297	65.82		F2:18657	1
TpMuguga_04g00678	LVGTYGYLAPEILR	67	1563.87	14	1.6	782.942	67.39	1580000	F3:18771	1
TpMuguga_04g00716	TIESNYNSGQLSALSNSLK	56.52	2025	19	-1	1013.51	57.5	582000	F1:15845	1
TpMuguga_04g00724	EIFGHFGK	38.06	933.471	8	-0.1	467.743	46.1	3100000	F4:11579	1
TpMuguga_04g00751	NGLFSFVFDR	44.19	1200.59	10	2.1	601.305	76.07	140000	F2:22264	1
TpMuguga_04g00799	APSNSANSSSPLPSPK	73.83	1539.75	16	0.3	770.884	34.61	2470000	F4:7024	1
TpMuguga_04g00817	TVNSTTLNSGTTNFR	48.62	1611.79	15	-0.2	806.9	41.01	970000	F4:9536	1
TpMuguga_04g00823	LATEADFSKL	28.22	1093.57	10	-0.6	547.79	54.14	524000	F3:13909	1
TpMuguga_04g00833	YSSIFDQLTSEFNNASK	66.45	1949.9	17	1.1	975.959	73.45	5430000	F4:21858	1
TpMuguga_04g00863	ELFNTLSEIQK	45.7	1320.69	11	1	661.354	57.78	1860000	F4:16133	1
TpMuguga_04g00873	NSLADELELLK	53.22	1243.67	11	0.3	622.84	67.88	840000	F2:19393	1
TpMuguga_04g00882	VPEEVEGIVPFR	47.81	1369.72	12	-0.4	685.869	61.18	154000	F3:16532	1
TpMuguga_04g00891	DILGSPTQPWLLYNK	60.84	1743.92	15	-0.1	872.967	69.36	1200000	F4:20420	1
TpMuguga_04g00918	TTERDQQIIQPEQTDLSTHPQQK	71.55	2720.34	23	-0.2	681.091	41.06	1970000	F2:9255	1
TpMuguga_04g00928	GNYDELGDDSYQVR	60.58	1629.69	14	-0.8	815.852	47.37	1010000	F1:11953	1
TpMuguga_04g02225	IVFLSVINENDENVFSR	30.34	1994.01	17	0.7	998.013	71.58	274000	F4:21199	1
TpMuguga_04g02445	N(+.98)GSTFLNLSESSLSYK	31.81	1746.83	16	-0.9	874.422	69.14		F1:20056	1
TpMuguga_04g02445	NQPVVEITAPDSNR	72.17	1538.77	14	-0.4	770.391	45.92	3550000	F1:11389	1
TpMuguga_04g02570	IPLTSTLYNYLIK	39.13	1537.88	13	0.9	769.946	73.52	241000	F4:21883	1
TpMuguga_04g02575	TNPNIVEELINYK	29.77	1545.8	13	0.9	773.91	69.12		F3:19381	1
TpMuguga_04g02620	LGETNPHIFNQTLEELIR	50.6	2123.1	18	1.1	708.708	71.32	438000	F4:21110	1
TpMuguga_04g02740	FNEQVYNLIK	50.94	1266.66	10	0.9	634.338	57.98	789000	F1:16024	1
ORF locus tag, accession number of the protein to which the relevant peptide (based from open reading frame (ORF) was assigned; -10lgP, peptide score, negative decadic logarithm of the probability that the observed match is a random event. The higher the score, the more confident the identification; ppm, experimentally determined mass deviation from the theoretical mass of the peptide (error of m…
