# Supplementary material for: Characterization of the Theileria parva sporozoite proteome
Source: Int J Parasitol. 2018 Mar;48(3-4):265–73. doi: 10.1016/j.ijpara.2017.09.007 (PMC5854367; doi:10.1016/j.ijpara.2017.09.007)
Supplement: Supplementary Table S3 [file mmc3.xlsx]

## Sheet: supplemental Table 2
Supplementary Table S3. Proteins identified by MS ranked by relative abundance in the sample.
ORF locus tag	Annotation	Organism	Average protein mass (Da)	emPAI
TpMuguga_04g00404	Histone H2B.1	Theileria parva	12040	7228.34
TpMuguga_04g00071	Histone H2B	T.parva	13682	900.39
TpMuguga_04g00675	Histone H4	T.parva	11362	457.35
TpMuguga_04g00690	phosphoglycerate mutase 1 family	T.parva	29221	105.17
TpMuguga_04g00050	Ribosomal protein S19	T.parva	17150	99.38
TpMuguga_03g00655	hypothetical protein	T.parva	17296	96.5
TpMuguga_04g00036	RNA recognition motif. (a.k.a. RRM RBD or RNP domain)	T.parva	22120	84.68
TpMuguga_02g00487	Ribosomal protein S6e	T.parva	25553	67.36
TpMuguga_02g00903	Actin	T.parva	42270	60.62
TpMuguga_04g00322	Histone H2A	T.parva	13498	60.26
TpMuguga_03g00067	hypothetical protein	T.parva	11572	54.06
TpMuguga_01g00726	Elongation factor Tu GTP binding domain	T.parva	49779	52.64
TpMuguga_01g00541	hypothetical protein	T.parva	24796	52.36
TpMuguga_04g00383	Glyceraldehyde 3-phosphate dehydrogenase NAD binding domain	T.parva	36883	51.37
TpMuguga_01g00701	Rhoptry-associated protein 1 (RAP-1)	T.parva	70441	47.73
TpMuguga_02g00148	Heat shock 70 kDa protein	T.parva	71445	42.22
TpMuguga_04g00179	RanBP1 domain	T.parva	38982	41.34
TpMuguga_03g00700	hypothetical protein	T.parva	23995	40
TpMuguga_03g00287	Sporozoite P67 surface antigen	T.parva	75453	39.16
TpMuguga_01g00067	Acyl CoA binding protein	T.parva	10043	39.11
TpMuguga_04g00492	Elongation factor 1 gamma conserved domain	T.parva	44709	38.91
TpMuguga_02g00396	Cytochrome c	T.parva	12685	38.04
TpMuguga_02g00013	hypothetical protein	T.parva	51882	37.06
TpMuguga_03g00428	Ribosomal protein S28e	T.parva	7541	36.78
TpMuguga_03g00419	Thioredoxin	T.parva	62447	33.82
TpMuguga_02g00557	Profilin	T.parva	18422	33.74
TpMuguga_02g00244	Heat shock protein 90	T.parva	84014	31.69
TpMuguga_04g00700	Enolase N-terminal domain	T.parva	48539	29.01
TpMuguga_01g00178	hypothetical protein	T.parva	87777	28.71
TpMuguga_04g00059	RNA recognition motif. (a.k.a. RRM RBD or RNP domain)	T.parva	22386	27.25
TpMuguga_01g00101	Fructose-bisphosphate aldolase	T.parva	42257	24.28
TpMuguga_03g00697	Ribosomal S3Ae family	T.parva	29885	22.25
TpMuguga_04g00493	Ribosomal protein L6e	T.parva	23875	22.14
TpMuguga_01g00965	Phosphoglycerate kinase	T.parva	45083	22.03
TpMuguga_01g00934	Heat shock cognate 90 kDa protein	T.parva	117621	22.01
TpMuguga_03g00469	High mobility group protein homolog NHP1	T.parva	10440	21.12
TpMuguga_01g01182	lactate/malate dehydrogenase alpha/beta C-terminal domain	T.parva	35237	20.64
TpMuguga_01g01070	hypothetical protein	T.parva	15229	20.34
TpMuguga_04g00282	60S ribosomal protein L12-3	T.parva	18287	20.31
TpMuguga_02g00717	EF hand	T.parva	16902	19.91
TpMuguga_02g00602	Thioredoxin domain-containing protein	T.parva	24834	19.43
TpMuguga_01g00502	40S ribosomal protein S13-1	T.parva	17125	19.11
TpMuguga_04g00736	Ribosomal protein S21e	T.parva	9169	18.99
TpMuguga_04g00711	60S acidic ribosomal protein P1	T.parva	12498	18.24
TpMuguga_02g00568	Ribosomal protein L4/L1 family	T.parva	43111	18.17
TpMuguga_03g00602	hypothetical protein	T.parva	33757	17.66
TpMuguga_02g00083	60S ribosomal protein L7a	T.parva	30623	17.43
TpMuguga_04g00277	Ribosomal protein S11	T.parva	16101	17.08
TpMuguga_02g00123	DEAD/DEAH box helicase	T.parva	45719	16.91
TpMuguga_01g01040	Small ubiquitin-related modifier 1	T.parva	11358	16.45
TpMuguga_02g00607	14-3-3 protein homolog	T.parva	29621	16.33
TpMuguga_01g00177	AhpC/TSA family	T.parva	29701	16.15
TpMuguga_01g00675	60S ribosomal protein L14	T.parva	14771	16.05
TpMuguga_04g00238	Ribosomal protein L36e	T.parva	13062	16.02
TpMuguga_04g00076	hypothetical protein	T.parva	11421	15.99
TpMuguga_01g00518	tRNA synthetases class I (W and Y)	T.parva	66811	15.89
TpMuguga_01g00560	60S ribosomal protein L3	T.parva	43405	15.81
TpMuguga_04g00683	78 kDa glucose-regulated protein	T.parva	72917	15.2
TpMuguga_02g00317	Ribosomal protein L18e/L15	T.parva	16737	15.15
TpMuguga_01g00926	Cofilin	T.parva	13426	14.89
TpMuguga_02g00078	Ribosomal L27e protein family	T.parva	16918	14.86
TpMuguga_01g00376	Probable small nuclear ribonucleoprotein F	T.parva	10115	14.47
TpMuguga_03g00710	Protein mak16	T.parva	15308	14.41
TpMuguga_02g00753	Chaperone protein DnaK	T.parva	74329	14.35
TpMuguga_04g00094	Ribosomal protein L32	T.parva	15425	14.12
TpMuguga_02g00061	Inorganic pyrophosphatase	T.parva	36876	13.61
TpMuguga_01g00992	U6 snRNA-associated Sm-like protein LSm6	T.parva	8603	13.17
TpMuguga_04g00128	hypothetical protein	T.parva	67912	13.03
TpMuguga_02g00494	Cyclic nucleotide-binding domain	T.parva	35681	13.02
TpMuguga_03g00587	TPR repeat	T.parva	62832	12.87
TpMuguga_01g00199	Ribosomal protein L13e	T.parva	23385	12.47
TpMuguga_01g00043	Hexokinase	T.parva	54502	12.42
TpMuguga_04g00437	104 kDa microneme/rhoptry antigen	T.parva	104017	12.35
TpMuguga_02g00032	hypothetical protein	T.parva	75505	12.02
TpMuguga_01g01091	hypothetical protein	T.parva	64362	12.02
TpMuguga_02g00298	40S ribosomal protein S11	T.parva	18244	12
TpMuguga_01g00190	10 kDa chaperonin	T.parva	10862	11.79
TpMuguga_02g00780	40S ribosomal protein S2	T.parva	27973	11.39
TpMuguga_02g00625	DnaJ homolog subfamily B member 13	T.parva	35612	11.29
TpMuguga_03g00447	Nucleosome assembly protein (NAP)	T.parva	33773	11.28
TpMuguga_02g00089	Ribosomal protein L21e	T.parva	18639	11.24
TpMuguga_04g00127	hypothetical protein	T.parva	62393	11.15
TpMuguga_01g00555	hypothetical protein	T.parva	16857	11.03
TpMuguga_02g00422	Nucleoside diphosphate kinase	T.parva	16877	11.03
TpMuguga_04g00836	Plectin/S10 domain	T.parva	13205	10.7
TpMuguga_03g00683	60S ribosomal protein L23a	T.parva	17131	10.65
TpMuguga_04g00217	Thioredoxin	T.parva	11380	10.33
TpMuguga_04g00266	Core histone H2A/H2B/H3/H4	T.parva	15426	10.18
TpMuguga_03g00152	Ribosomal protein S24e	T.parva	15452	10.18
TpMuguga_04g00321	Core histone H2A/H2B/H3/H4	T.parva	15411	10.18
TpMuguga_02g00370	60S acidic ribosomal protein P2	T.parva	11571	10.08
TpMuguga_03g00373	DEAD/DEAH box helicase	T.parva	51164	9.98
TpMuguga_03g00775	Ras family	T.parva	25562	9.89
TpMuguga_01g00351	Ribosomal protein S13/S18	T.parva	17629	9.8
TpMuguga_02g00275	hypothetical protein	T.parva	41619	9.76
TpMuguga_01g00320	glutaredoxin	T.parva	17744	9.64
TpMuguga_02g00107	Long chain acyl-CoA synthetase 5	T.parva	80234	9.54
TpMuguga_01g00924	Ribosomal protein L31e	T.parva	13872	9.42
TpMuguga_03g00860	Ribosomal protein S7p/S5e	T.parva	22001	9.41
TpMuguga_01g00653	S25 ribosomal protein	T.parva	11907	9.37
TpMuguga_04g00421	40S ribosomal protein S3-1	T.parva	24186	9.22
TpMuguga_01g01074	haloacid dehalogenase-like hydrolase	T.parva	36568	9.17
TpMuguga_01g00757	Ras family	T.parva	24327	9.11
TpMuguga_04g00662	hypothetical protein	T.parva	28546	9.02
TpMuguga_04g00125	Ribosomal protein L1p/L10e family	T.parva	24419	9.01
TpMuguga_03g00193	hypothetical protein	T.parva	41092	8.91
TpMuguga_02g00526	hypothetical protein	T.parva	64369	8.71
TpMuguga_02g00450	ADP-ribosylation factor 2	T.parva	35340	8.64
TpMuguga_02g00245	Mitochondrial carrier protein	T.parva	20623	8.64
TpMuguga_01g00302	NAD-dependent glycerol-3-phosphate dehydrogenase C-terminus	T.parva	39782	8.5
TpMuguga_02g00093	Ribosomal protein L16p/L10e	T.parva	25552	8.06
TpMuguga_04g00680	40S ribosomal protein S4	T.parva	29956	7.97
TpMuguga_03g00835	hypothetical protein	T.parva	41052	7.83
TpMuguga_04g00399	hypothetical protein	T.parva	41200	7.78
TpMuguga_01g00075	hypothetical protein	T.parva	21671	7.69
TpMuguga_04g00643	hypothetical protein	T.parva	52338	7.68
TpMuguga_01g00718	hypothetical protein	T.parva	23880	7.67
TpMuguga_02g00720	ribosomal protein L22	T.parva	21879	7.5
TpMuguga_01g00884	translation elongation factor IF5A	T.parva	17508	7.4
TpMuguga_04g00909	hypothetical protein	T.parva	15341	7.39
TpMuguga_01g01096	EF-1 guanine nucleotide exchange domain	T.parva	26686	7.28
TpMuguga_01g00188	Prohibitin-2	T.parva	31184	7.24
TpMuguga_04g00844	ADP-ribosylation factor family	T.parva	22178	7.24
TpMuguga_04g00542	Ribosomal protein S7e	T.parva	22216	7.24
TpMuguga_04g00308	Bis(5'-nucleosyl)-tetraphosphatase [asymmetrical]	T.parva	17709	7.18
TpMuguga_03g00224	hypothetical protein	T.parva	29027	7.16
TpMuguga_04g00309	ribosomal protein S4	T.parva	22271	7.15
TpMuguga_03g00401	Proteasome subunit	T.parva	24691	7.11
TpMuguga_01g00187	hypothetical protein	T.parva	24616	7.11
TpMuguga_03g00299	hypothetical protein	T.parva	81620	7.05
TpMuguga_02g00611	Probable histone H2A variant 1	T.parva	15669	7.03
TpMuguga_03g00206	Chaperonin CPN60 mitochondrial	T.parva	74891	7.01
TpMuguga_03g00422	hypothetical protein	T.parva	52744	6.83
TpMuguga_01g01056	Merozoite Antigen	T.parva	32085	6.78
TpMuguga_01g00783	hypothetical protein	T.parva	13691	6.7
TpMuguga_01g00945	RNA recognition motif (a.k.a. RRM RBD or RNP domain)	T.parva	74384	6.63
TpMuguga_02g00290	Protein transport protein sec22	T.parva	27916	6.55
TpMuguga_01g00293	60S ribosomal protein L38	T.parva	9105	6.54
TpMuguga_02g00213	hypothetical protein	T.parva	42082	6.5
TpMuguga_03g00604	hypothetical protein	T.parva	16152	6.48
TpMuguga_03g00246	hypothetical protein	T.parva	35128	6.47
TpMuguga_02g00311	20 kDa chaperonin chloroplastic	T.parva	33061	6.31
TpMuguga_01g00413	60S ribosomal protein L9	T.parva	21321	6.21
TpMuguga_01g00200	Ribosomal protein S9/S16	T.parva	16641	6.1
TpMuguga_03g00370	Protein transport protein Sec61 subunit gamma	T.parva	9487	6.04
TpMuguga_03g00129	tRNA synthetases class I (I L M and V)	T.parva	36170	6.03
TpMuguga_02g00260	Cyclophilin type peptidyl-prolyl cis-trans isomerase/CLD	T.parva	136145	6
TpMuguga_02g00949	Peptidase M16C associated	T.parva	21650	6
TpMuguga_02g00048	Ribosomal protein S8e	T.parva	21625	6
TpMuguga_01g00488	Kelch motif	T.parva	66315	5.85
TpMuguga_01g00863	Thioredoxin	T.parva	44332	5.79
TpMuguga_04g00641	hypothetical protein	T.parva	36997	5.75
TpMuguga_01g00529	Elongation factor G domain IV	T.parva	94121	5.74
TpMuguga_02g00803	Ribosomal L18ae/LX protein domain	T.parva	22105	5.74
TpMuguga_04g00066	Chaperonin CPN60 mitochondrial	T.parva	61988	5.72
TpMuguga_01g00283	Importin subunit beta-3	T.parva	124351	5.71
TpMuguga_03g00716	Rab GDP dissociation inhibitor beta	T.parva	19765	5.64
TpMuguga_03g02135	hypothetical protein	T.parva	22381	5.55
TpMuguga_01g02195	50S ribosomal protein L1	T.parva	17453	5.51
TpMuguga_04g00303	RNA pol II accessory factor Cdc73 family	T.parva	17451	5.51
TpMuguga_01g00224	Putative peroxiredoxin YgaF	T.parva	22591	5.43
TpMuguga_02g02125	hypothetical protein	T.parva	45674	5.42
TpMuguga_01g02020	E3 ubiquitin-protein ligase UPL1	T.parva	35562	5.39
TpMuguga_04g02495	ATP-dependent RNA helicase DBP8	T.parva	25346	5.38
TpMuguga_02g00722	hypothetical protein	T.parva	15117	5.36
TpMuguga_04g00464	Triosephosphate isomerase	T.parva	28116	5.29
TpMuguga_01g00823	hypothetical protein	T.parva	43629	5.27
TpMuguga_03g00791	hypothetical protein	T.parva	25753	5.18
TpMuguga_01g01100	Mitochondrial carrier protein	T.parva	36139	5.17
TpMuguga_01g00397	aminopeptidase N	T.parva	117228	5.15
TpMuguga_03g00050	Transcription factor BTF3	T.parva	17945	5.15
TpMuguga_02g00090	mRNA-decapping enzyme subunit 2	T.parva	17929	5.15
TpMuguga_04g00794	hypothetical protein	T.parva	31071	5.14
TpMuguga_04g00795	Probable mediator of RNA polymerase II transcription subunit 36b	T.parva	31096	5.14
TpMuguga_01g00603	hypothetical protein	T.parva	38946	5.13
TpMuguga_02g00037	hypothetical protein	T.parva	67873	5.11
TpMuguga_02g00043	hypothetical protein	T.parva	68398	5.02
TpMuguga_01g00261	hypothetical protein	T.parva	28874	4.99
TpMuguga_01g00267	hypothetical protein	T.parva	12989	4.97
TpMuguga_02g00928	Peptidase family M48	T.parva	52926	4.94
TpMuguga_03g00717	Ribosomal protein S19e	T.parva	15727	4.89
TpMuguga_04g00563	Putative GTPase activating protein for Arf	T.parva	37147	4.88
TpMuguga_01g00136	hypothetical protein	T.parva	34547	4.88
TpMuguga_03g00386	Small nuclear ribonucleoprotein E	T.parva	10572	4.76
TpMuguga_04g00883	Glutamate/Leucine/Phenylalanine/Valine dehydrogenase	T.parva	132521	4.75
TpMuguga_03g00666	Ras family	T.parva	24229	4.72
TpMuguga_03g00220	Inosine-5'-monophosphate dehydrogenase	T.parva	54851	4.59
TpMuguga_04g00766	RNA recognition motif. (a.k.a. RRM RBD or RNP domain)	T.parva	52103	4.59
TpMuguga_02g00799	Ras family	T.parva	24525	4.58
TpMuguga_04g00620	60S ribosomal protein L7	T.parva	52161	4.57
TpMuguga_03g00744	Isocitrate dehydrogenase [NADP] mitochondrial	T.parva	30032	4.57
TpMuguga_03g00632	hypothetical protein	T.parva	16361	4.55
TpMuguga_04g00562	DEAD/DEAH box helicase	T.parva	71854	4.53
TpMuguga_04g00136	hypothetical protein	T.parva	27564	4.5
TpMuguga_04g00110	hypothetical protein	T.parva	19232	4.49
TpMuguga_04g00341	hypothetical protein	T.parva	27615	4.46
TpMuguga_04g00561	Probable cytosol aminopeptidase	T.parva	58528	4.44
TpMuguga_02g00067	hypothetical protein	T.parva	22181	4.4
TpMuguga_04g00235	Adenylate kinase	T.parva	27816	4.39
TpMuguga_01g00633	hypothetical protein	T.parva	27833	4.39
TpMuguga_02g02055	Chaperone protein dnaJ 6	T.parva	19440	4.39
TpMuguga_04g00712	Cytochrome c	T.parva	16667	4.37
TpMuguga_01g00520	Long-chain-fatty-acid--CoA ligase 5	T.parva	76549	4.29
TpMuguga_01g00166	Proline--tRNA ligase	T.parva	79713	4.26
TpMuguga_01g00364	Metallopeptidase family M24	T.parva	42704	4.22
TpMuguga_04g00748	Dynein light chain type 1	T.parva	31254	4.21
TpMuguga_01g00234	Ribosomal protein S2	T.parva	11260	4.21
TpMuguga_04g00607	Pyruvate kinase	T.parva	57293	4.19
TpMuguga_03g00168	hypothetical protein	T.parva	270642	4.18
TpMuguga_03g00183	T-complex protein 1 subunit alpha	T.parva	60227	4.18
TpMuguga_02g00918	Formate/nitrite transporter	T.parva	31524	4.15
TpMuguga_02g02415	Myoferlin	T.parva	14228	4.13
TpMuguga_03g00407	Ubiquitin-conjugating enzyme	T.parva	28806	4.09
TpMuguga_01g00508	Prohibitin-4 mitochondrial	T.parva	17228	4.09
TpMuguga_04g00394	Ribosomal L22e protein family	T.parva	14310	4.07
TpMuguga_03g00679	hypothetical protein	T.parva	23228	4.03
TpMuguga_01g00937	Cell division cycle protein 48 homolog	T.parva	90885	4.01
TpMuguga_02g00464	Tubulin C-terminal domain	T.parva	49776	4.01
TpMuguga_01g00855	hypothetical protein	T.parva	29332	3.97
TpMuguga_01g00012	14 kDa zinc-binding protein	T.parva	20734	3.84
TpMuguga_04g02720	hypothetical protein	T.parva	11799	3.83
TpMuguga_03g00569	ATP synthase subunit beta mitochondrial	T.parva	60011	3.82
TpMuguga_01g00389	ATP synthase subunit alpha mitochondrial	T.parva	63058	3.82
TpMuguga_04g00031	hypothetical protein	T.parva	44951	3.82
TpMuguga_01g01204	Pre-mRNA-splicing factor srp2	T.parva	23988	3.78
TpMuguga_04g00289	hypothetical protein	T.parva	36170	3.76
TpMuguga_04g00032	60S ribosomal protein L18	T.parva	27112	3.76
TpMuguga_02g00801	ATPase family associated with various cellular activities (AAA)	T.parva	20976	3.76
TpMuguga_02g00723	Leucine Rich repeats (2 copies)	T.parva	20960	3.76
TpMuguga_01g00363	GMP reductase	T.parva	36276	3.74
TpMuguga_04g00252	Cyclophilin type peptidyl-prolyl cis-trans isomerase/CLD	T.parva	69920	3.73
TpMuguga_03g00830	DEAD/DEAH box helicase	T.parva	76085	3.73
TpMuguga_02g00901	hypothetical protein	T.parva	51637	3.73
TpMuguga_02g00323	RNA polymerases N / 8 kDa subunit	T.parva	14994	3.72
TpMuguga_02g00237	Ribosomal protein L14p/L23e	T.parva	8915	3.72
TpMuguga_03g00346	Glucose-6-phosphate isomerase cytosolic B	T.parva	64137	3.69
TpMuguga_01g00939	hypothetical protein	T.parva	36704	3.65
TpMuguga_02g00141	Mitochondrial carrier protein	T.parva	33798	3.63
TpMuguga_02g00305	60S ribosomal protein L30	T.parva	12100	3.63
TpMuguga_04g00288	Guanine nucleotide-binding protein subunit beta-like protein	T.parva	37051	3.59
TpMuguga_01g01085	Nucleosome assembly protein (NAP)	T.parva	27823	3.56
TpMuguga_03g00075	hypothetical protein	T.parva	21602	3.54
TpMuguga_04g00719	Bifunctional dihydrofolate reductase-thymidylate synthase	T.parva	53030	3.53
TpMuguga_04g00504	2-oxoisovalerate dehydrogenase subunit alpha mitochondrial	T.parva	59332	3.53
TpMuguga_02g00353	hypothetical protein	T.parva	46938	3.51
TpMuguga_03g00596	hypothetical protein	T.parva	21791	3.51
TpMuguga_02g00378	Protein tyrosine kinase	T.parva	40993	3.46
TpMuguga_02g00836	hypothetical protein	T.parva	25170	3.43
TpMuguga_01g01231	Proteasome subunit	T.parva	28384	3.42
TpMuguga_01g00219	Calcineurin-like phosphoesterase	T.parva	108460	3.41
TpMuguga_02g00807	RNA recognition motif. (a.k.a. RRM RBD or RNP domain)	T.parva	63710	3.4
TpMuguga_03g00265	hypothetical protein	T.parva	28565	3.4
TpMuguga_02g00486	hypothetical protein	T.parva	25429	3.37
TpMuguga_04g00503	hypothetical protein	T.parva	28688	3.37
TpMuguga_03g00609	hypothetical protein	T.parva	19041	3.34
TpMuguga_02g00243	Heat shock protein homolog pss1	T.parva	93803	3.31
TpMuguga_03g00046	hypothetical protein	T.parva	32206	3.31
TpMuguga_02g00550	Putative snoRNA binding domain	T.parva	48517	3.3
TpMuguga_04g00913	hypothetical protein	T.parva	38847	3.28
TpMuguga_02g00751	ubiquinol-cytochrome c reductase iron-sulfur subunit	T.parva	12814	3.28
TpMuguga_01g00667	hypothetical protein	T.parva	48844	3.25
TpMuguga_01g00375	hypothetical protein	T.parva	35719	3.25
TpMuguga_02g00230	Syntaxin-2	T.parva	35772	3.25
TpMuguga_04g00469	Prefoldin subunit 2	T.parva	12896	3.23
TpMuguga_03g00365	YgbB family	T.parva	22785	3.22
TpMuguga_02g00718	hypothetical protein	T.parva	32693	3.2
TpMuguga_03g00745	Ribosomal protein S12/S23	T.parva	16265	3.17
TpMuguga_04g00771	Probable nicotinate-nucleotide adenylyltransferase	T.parva	16274	3.17
TpMuguga_03g02125	ribosomal protein L24	T.parva	13013	3.17
TpMuguga_02g00600	proliferating cell nuclear antigen (pcna)	T.parva	29974	3.1
TpMuguga_03g00387	Translationally controlled tumour protein	T.parva	63956	3.07
TpMuguga_01g00276	60S ribosomal protein L11-1	T.parva	19970	3.07
TpMuguga_01g00352	hypothetical protein	T.parva	19945	3.07
TpMuguga_01g00839	Lysine--tRNA ligase	T.parva	20027	3.07
TpMuguga_02g00140	Papain family cysteine protease	T.parva	47368	3.02
TpMuguga_03g00147	hypothetical protein	T.parva	57567	3.02
TpMuguga_04g00187	cytidyltransferase-like domain	T.parva	44035	3.01
TpMuguga_02g00654	hypothetical protein	T.parva	30474	3
TpMuguga_02g00742	OTU domain-containing protein 2	T.parva	23790	2.98
TpMuguga_02g00893	ATPase family associated with various cellular activities (AAA)	T.parva	44477	2.96
TpMuguga_03g00861	hypothetical protein	T.parva	165480	2.95
TpMuguga_02g00553	Eukaryotic protein of unknown function (DUF842)	T.parva	23910	2.95
TpMuguga_02g00610	hypothetical protein	T.parva	16944	2.95
TpMuguga_04g00714	V-type proton ATPase catalytic subunit A	T.parva	68959	2.94
TpMuguga_02g00360	Glutaredoxin-3	T.parva	96643	2.93
TpMuguga_02g00196	Nucleoporin FG repeat region	T.parva	24008	2.93
TpMuguga_02g00425	hypothetical protein	T.parva	55230	2.92
TpMuguga_02g00172	ATPase family associated with various cellular activities (AAA)	T.parva	83315	2.9
TpMuguga_01g00866	Chromodomain-helicase-DNA-binding protein 2	T.parva	209222	2.89
TpMuguga_03g00715	SWIRM domain	T.parva	52163	2.88
TpMuguga_04g00911	RNA polymerase Rpb5 C-terminal domain	T.parva	24206	2.88
TpMuguga_02g02585	hypothetical protein	T.parva	34720	2.87
TpMuguga_01g00410	hypothetical protein	T.parva	13765	2.86
TpMuguga_02g00679	hypothetical protein	T.parva	13877	2.82
TpMuguga_01g02005	Rab-GTPase-TBC domain	T.parva	45838	2.81
TpMuguga_01g00677	ATP-grasp domain	T.parva	49489	2.79
TpMuguga_02g00082	Ribosomal L18p/L5e family	T.parva	35370	2.78
TpMuguga_03g00163	Ribosomal protein L19e	T.parva	21092	2.78
TpMuguga_04g00827	Proteasome subunit	T.parva	28448	2.75
TpMuguga_02g00927	Proteasome subunit	T.parva	28518	2.73
TpMuguga_01g00526	hypothetical protein	T.parva	24934	2.72
TpMuguga_02g00699	hypothetical protein	T.parva	39542	2.71
TpMuguga_02g00256	hypothetical protein	T.parva	21440	2.71
TpMuguga_01g00868	hypothetical protein	T.parva	28725	2.69
TpMuguga_03g00175	hypothetical protein	T.parva	36070	2.68
TpMuguga_03g00194	hypothetical protein	T.parva	43490	2.67
TpMuguga_04g02215	DNA-directed RNA polymerase II subunit rpb3	T.parva	117123	2.64
TpMuguga_01g00029	hypothetical protein	T.parva	40093	2.64
TpMuguga_03g00730	hypothetical protein	T.parva	70095	2.6
TpMuguga_01g00947	GrpE	T.parva	29433	2.59
TpMuguga_01g00235	Eukaryotic translation initiation factor 3 subunit A	T.parva	130442	2.56
TpMuguga_01g00810	Putative GTPase activating protein for Arf	T.parva	37081	2.56
TpMuguga_03g00389	hypothetical protein	T.parva	37243	2.53
TpMuguga_02g00064	40S ribosomal protein S15a	T.parva	14860	2.49
TpMuguga_01g00765	DEAD/DEAH box helicase	T.parva	45424	2.48
TpMuguga_01g00845	ATPase family associated with various cellular activities (AAA)	T.parva	49277	2.47
TpMuguga_02g00404	hypothetical protein	T.parva	56872	2.47
TpMuguga_01g00991	hypothetical protein	T.parva	26466	2.47
TpMuguga_03g00512	Iron/manganese superoxide dismutases C-terminal domain	T.parva	45541	2.46
TpMuguga_01g01156	Tartrate-resistant acid phosphatase type 5	T.parva	22633	2.46
TpMuguga_04g00384	Cytochrome c1 heme protein mitochondrial	T.parva	45844	2.43
TpMuguga_04g00824	hypothetical protein	T.parva	26761	2.41
TpMuguga_04g00570	ER lumen protein retaining receptor	T.parva	11267	2.41
TpMuguga_01g01050	aconitate hydratase 1	T.parva	100781	2.39
TpMuguga_02g00895	hypothetical protein	T.parva	34766	2.38
TpMuguga_01g00314	Eukaryotic translation initiation factor 3 subunit G-A	T.parva	31017	2.37
TpMuguga_03g00100	Protein DJ-1 homolog B	T.parva	23186	2.36
TpMuguga_03g00742	proliferating cell nuclear antigen (pcna)	T.parva	27200	2.35
TpMuguga_03g00445	Uncharacterized protein At4g15545	T.parva	31050	2.35
TpMuguga_04g00832	ATP synthase subunit C	T.parva	19322	2.35
TpMuguga_03g00226	Serine/arginine-rich splicing factor 3	T.parva	15416	2.34
TpMuguga_03g00489	Aspartate--tRNA ligase cytoplasmic	T.parva	70541	2.33
TpMuguga_01g00706	Acidic leucine-rich nuclear phosphoprotein 32-related protein	T.parva	47251	2.31
TpMuguga_01g00399	DnaJ protein homolog	T.parva	31453	2.31
TpMuguga_01g00872	hypothetical protein	T.parva	98847	2.3
TpMuguga_02g00613	DEAD/DEAH box helicase	T.parva	47464	2.29
TpMuguga_02g00289	T-complex protein 1 subunit epsilon	T.parva	59598	2.28
TpMuguga_03g00478	hypothetical protein	T.parva	83675	2.27
TpMuguga_02g00128	DEAD/DEAH box helicase	T.parva	31716	2.27
TpMuguga_04g00897	hypothetical protein	T.parva	91958	2.26
TpMuguga_01g00658	hypothetical protein	T.parva	132486	2.25
TpMuguga_03g00210	hypothetical protein	T.parva	64230	2.24
TpMuguga_02g00303	Eukaryotic translation initiation factor 3 subunit K	T.parva	27996	2.24
TpMuguga_01g00056	T-complex protein 1 subunit eta	T.parva	19814	2.24
TpMuguga_02g00689	Chaperone protein DnaJ	T.parva	113384	2.22
TpMuguga_02g00638	ThiF family	T.parva	64559	2.22
TpMuguga_03g00723	Nuclear cap-binding protein subunit 2	T.parva	60859	2.2
TpMuguga_01g00963	hypothetical protein	T.parva	20122	2.2
TpMuguga_01g00865	RNA recognition motif. (a.k.a. RRM RBD or RNP domain)	T.parva	40942	2.16
TpMuguga_03g00755	60S ribosomal protein L15	T.parva	24451	2.16
TpMuguga_01g00471	Bifunctional thioredoxin reductase/thioredoxin	T.parva	28682	2.15
TpMuguga_04g00624	N-alpha-acetyltransferase 20	T.parva	28602	2.15
TpMuguga_01g00479	Hsp70 protein	T.parva	120564	2.12
TpMuguga_02g00307	Eukaryotic translation initiation factor 3 subunit H	T.parva	41352	2.12
TpMuguga_03g00858	Multiprotein-bridging factor 1c	T.parva	16389	2.11
TpMuguga_02g00773	hypothetical protein	T.parva	20599	2.1
TpMuguga_03g00488	Ribosomal protein L34e	T.parva	16494	2.09
TpMuguga_04g00142	Protein translation factor SUI1 homolog	T.parva	12299	2.09
TpMuguga_03g00031	Phosphatidylserine decarboxylase	T.parva	29199	2.08
TpMuguga_01g01219	DNA-directed RNA polymerase II subunit RPB11-a	T.parva	24971	2.08
TpMuguga_03g00253	hypothetical protein	T.parva	46152	2.07
TpMuguga_02g00840	hypothetical protein	T.parva	46306	2.06
TpMuguga_01g00911	Small nuclear ribonucleoprotein Sm D2	T.parva	16621	2.06
TpMuguga_02g00729	hypothetical protein	T.parva	12431	2.06
TpMuguga_04g00441	Aspartyl aminopeptidase	T.parva	55402	2.03
TpMuguga_01g01150	ATP synthase alpha/beta family nucleotide-binding domain	T.parva	51034	2.03
TpMuguga_01g00942	Eukaryotic translation initiation factor 2 subunit alpha	T.parva	46910	2.02
TpMuguga_01g00853	Choline/ethanolamine kinase	T.parva	38321	2.02
TpMuguga_02g00577	Phosphofructokinase	T.parva	184736	2.01
TpMuguga_03g00041	U1 small nuclear ribonucleoprotein A	T.parva	51374	2.01
TpMuguga_04g00457	2-oxoacid dehydrogenases acyltransferase (catalytic domain)	T.parva	47084	2.01
TpMuguga_01g00290	ATPase family associated with various cellular activities (AAA)	T.parva	47196	2
TpMuguga_03g00828	hypothetical protein	T.parva	103589	1.99
TpMuguga_03g00537	hypothetical protein	T.parva	43025	1.99
TpMuguga_01g00497	Cyclophilin type peptidyl-prolyl cis-trans isomerase/CLD	T.parva	60601	1.98
TpMuguga_01g00711	RNA recognition motif. (a.k.a. RRM RBD or RNP domain)	T.parva	47498	1.98
TpMuguga_01g00244	26S proteasome non-ATPase regulatory subunit 2	T.parva	25758	1.98
TpMuguga_02g00126	Ribonucleoside-diphosphate reductase small chain	T.parva	43292	1.97
TpMuguga_01g00725	hypothetical protein	T.parva	39015	1.97
TpMuguga_04g00448	hypothetical protein	T.parva	91581	1.96
TpMuguga_02g00214	Leucine-rich repeat	T.parva	30374	1.95
TpMuguga_01g00432	hypothetical protein	T.parva	12899	1.95
TpMuguga_02g00937	T-complex protein 1 subunit zeta	T.parva	61314	1.94
TpMuguga_03g00809	Proteasome subunit	T.parva	26163	1.93
TpMuguga_01g00381	Deoxyuridine 5'-triphosphate nucleotidohydrolase	T.parva	17463	1.92
TpMuguga_02g00560	Proteasome subunit	T.parva	30747	1.91
TpMuguga_02g00012	Domain of unknown function DUF529	T.parva	93330	1.9
TpMuguga_03g00399	hypothetical protein	T.parva	84685	1.89
TpMuguga_03g00792	hypothetical protein	T.parva	22116	1.89
TpMuguga_02g02120	Ribosomal RNA small subunit methyltransferase B	T.parva	35638	1.88
TpMuguga_04g00225	Protein mago nashi homolog	T.parva	17625	1.88
TpMuguga_02g00578	hypothetical protein	T.parva	49443	1.86
TpMuguga_01g00114	Peptidyl-prolyl cis-trans isomerase NIMA-interacting 1	T.parva	13286	1.85
TpMuguga_03g00053	hypothetical protein	T.parva	13302	1.85
TpMuguga_04g00162	ribosomal protein S10	T.parva	13365	1.85
TpMuguga_04g00268	Probable ubiquitin receptor RAD23a	T.parva	85877	1.84
TpMuguga_01g00871	Eukaryotic translation initiation factor eIF2A	T.parva	36035	1.84
TpMuguga_03g00142	Domain found in IF2B/IF5	T.parva	40773	1.83
TpMuguga_02g00678	ATPase ASNA1 homolog	T.parva	27126	1.83
TpMuguga_04g00089	hypothetical protein	T.parva	63762	1.82
TpMuguga_02g00791	Ribosomal protein L35Ae	T.parva	50077	1.82
TpMuguga_03g00603	T-complex protein 1 subunit gamma	T.parva	13464	1.82
TpMuguga_01g00862	GMP synthase [glutamine-hydrolyzing]	T.parva	59408	1.81
TpMuguga_01g00980	Ribosomal protein S26e	T.parva	13493	1.8
TpMuguga_02g00180	PHF5-like protein	T.parva	13487	1.8
TpMuguga_02g00343	Proteasomal ubiquitin receptor ADRM1	T.parva	13560	1.8
TpMuguga_02g00361	ATP-dependent protease La (LON) domain	T.parva	124772	1.78
TpMuguga_02g00389	Pre-mRNA splicing factor PRP21 like protein	T.parva	55342	1.78
TpMuguga_04g00129	Structure-specific recognition protein (SSRP1)	T.parva	55403	1.78
TpMuguga_01g00949	Probable small nuclear ribonucleoprotein Sm D1	T.parva	13701	1.77
TpMuguga_04g00631	hypothetical protein	T.parva	46387	1.76
TpMuguga_01g00860	hypothetical protein	T.parva	23128	1.76
TpMuguga_01g00564	hypothetical protein	T.parva	18439	1.76
TpMuguga_01g01113	T-complex protein 1 subunit theta	T.parva	60658	1.75
TpMuguga_04g00237	hypothetical protein	T.parva	18589	1.74
TpMuguga_01g02180	hypothetical protein	T.parva	18534	1.74
TpMuguga_04g00752	hypothetical protein	T.parva	18544	1.74
TpMuguga_03g02475	Hydroxyacylglutathione hydrolase mitochondrial	T.parva	61140	1.73
TpMuguga_01g00292	Ribosomal Proteins L2 C-terminal domain	T.parva	37551	1.73
TpMuguga_01g01051	DNA-(apurinic or apyrimidinic site) lyase	T.parva	28043	1.73
TpMuguga_01g01087	hypothetical protein	T.parva	23396	1.72
TpMuguga_03g00443	RuvB-like 2	T.parva	52038	1.71
TpMuguga_04g00689	hypothetical protein	T.parva	37701	1.71
TpMuguga_03g00778	hypothetical protein	T.parva	28272	1.71
TpMuguga_01g00509	hypothetical protein	T.parva	66671	1.69
TpMuguga_02g00609	Fcf1	T.parva	23649	1.69
TpMuguga_03g00081	hypothetical protein	T.parva	18879	1.69
TpMuguga_04g02700	NHP2-like protein 1	T.parva	18879	1.69
TpMuguga_04g00892	Putative histone-lysine N-methyltransferase 1	T.parva	14067	1.69
TpMuguga_01g00430	hypothetical protein	T.parva	115313	1.68
TpMuguga_01g00110	hypothetical protein	T.parva	115065	1.68
TpMuguga_04g00739	Eukaryotic translation initiation factor 3 subunit C	T.parva	110561	1.68
TpMuguga_02g00666	Citrate synthase mitochondrial	T.parva	77042	1.67
TpMuguga_03g00735	FAD dependent oxidoreductase	T.parva	14262	1.67
TpMuguga_03g00200	hypothetical protein	T.parva	96772	1.66
TpMuguga_01g00288	Polyadenylate-binding protein 2	T.parva	77163	1.66
TpMuguga_03g00677	hypothetical protein	T.parva	67616	1.66
TpMuguga_03g00088	Regulator of chromosome condensation (RCC1) repeat	T.parva	19084	1.66
TpMuguga_03g00153	Long chain acyl-CoA synthetase 7 peroxisomal	T.parva	87347	1.65
TpMuguga_01g00465	T-complex protein 1 subunit delta	T.parva	72860	1.65
TpMuguga_01g00119	Histone acetyltransferase GCN5	T.parva	77503	1.65
TpMuguga_01g00241	60S ribosomal protein L35	T.parva	58038	1.65
TpMuguga_01g00964	hypothetical protein	T.parva	14358	1.65
TpMuguga_01g01044	hypothetical protein	T.parva	102853	1.63
TpMuguga_02g00934	Proteasome activator complex subunit 3	T.parva	68343	1.63
TpMuguga_03g00515	EH domain-containing and endocytosis protein 1	T.parva	48717	1.63
TpMuguga_02g00839	50S ribosomal protein L3 chloroplastic	T.parva	29061	1.63
TpMuguga_04g00243	hypothetical protein	T.parva	24160	1.63
TpMuguga_04g00163	Inner membrane complex protein	T.parva	24320	1.62
TpMuguga_01g02535	hypothetical protein	T.parva	192856	1.61
TpMuguga_02g00187	hypothetical protein	T.parva	123144	1.61
TpMuguga_01g01109	hypothetical protein	T.parva	73971	1.61
TpMuguga_03g00722	hypothetical protein	T.parva	64020	1.61
TpMuguga_03g00593	Metallopeptidase family M24	T.parva	49121	1.61
TpMuguga_03g00044	40S ribosomal protein S12	T.parva	39323	1.61
TpMuguga_04g02045	MAC/Perforin domain	T.parva	39404	1.6
TpMuguga_04g00174	Zinc finger Ran-binding domain-containing protein 2	T.parva	114401	1.59
TpMuguga_04g00548	AAA domain (Cdc48 subfamily)	T.parva	44675	1.59
TpMuguga_02g00913	Random slug protein 5	T.parva	14650	1.59
TpMuguga_01g00463	hypothetical protein	T.parva	84715	1.58
TpMuguga_02g00066	Receptor expression-enhancing protein 5	T.parva	29699	1.58
TpMuguga_03g00110	Transketolase pyrimidine binding domain	T.parva	65149	1.57
TpMuguga_03g00186	Stomatin-like protein 2 mitochondrial	T.parva	39802	1.57
TpMuguga_03g00058	Cathepsin E-B	T.parva	20025	1.55
TpMuguga_03g00263	DNA-directed RNA polymerases II IV and V subunit 9A	T.parva	91251	1.54
TpMuguga_02g00205	hypothetical protein	T.parva	20061	1.54
TpMuguga_03g00592	hypothetical protein	T.parva	30232	1.54
TpMuguga_01g02745	hypothetical protein	T.parva	35430	1.53
TpMuguga_04g00393	Serine/arginine-rich splicing factor 33	T.parva	30250	1.53
TpMuguga_03g00467	V-type proton ATPase subunit C 1-A	T.parva	143169	1.52
TpMuguga_02g00034	hypothetical protein	T.parva	45977	1.52
TpMuguga_02g00427	hypothetical protein	T.parva	20174	1.52
TpMuguga_03g00076	Fibronectin-binding protein A N-terminus (FbpA)	T.parva	20162	1.52
TpMuguga_02g00701	Splicing factor U2AF 65 kDa subunit	T.parva	87352	1.51
TpMuguga_04g00219	Sec23/Sec24 trunk domain	T.parva	77011	1.51
TpMuguga_04g00672	3-oxo-5-alpha-steroid 4-dehydrogenase	T.parva	56456	1.51
TpMuguga_04g00395	Acetyl-coenzyme A synthetase	T.parva	46071	1.51
TpMuguga_01g00591	26S proteasome subunit RPN7	T.parva	51204	1.51
TpMuguga_03g00656	hypothetical protein	T.parva	35905	1.51
TpMuguga_02g00334	EMG1/NEP1 methyltransferase	T.parva	46326	1.5
TpMuguga_01g00556	RNA-binding protein 42	T.parva	20433	1.5
TpMuguga_02g00264	Xylose isomerase-like TIM barrel	T.parva	25670	1.5
TpMuguga_03g00086	hypothetical protein	T.parva	77653	1.49
TpMuguga_03g00446	Proteasome subunit	T.parva	25721	1.49
TpMuguga_04g00646	Soluble NSF attachment protein SNAP	T.parva	104148	1.48
TpMuguga_02g02545	Heat shock-like 85 kDa protein	T.parva	51892	1.48
TpMuguga_03g00047	hypothetical protein	T.parva	46885	1.47
TpMuguga_03g00396	hypothetical protein	T.parva	15443	1.47
TpMuguga_04g00740	hypothetical protein	T.parva	115598	1.46
TpMuguga_01g00598	Anticodon-binding domain of tRNA	T.parva	68280	1.46
TpMuguga_03g00471	hypothetical protein	T.parva	68415	1.45
TpMuguga_02g00948	Origin recognition complex subunit 1	T.parva	31465	1.45
TpMuguga_02g00624	hypothetical protein	T.parva	15654	1.44
TpMuguga_02g00508	hypothetical protein	T.parva	47810	1.43
TpMuguga_01g01214	hypothetical protein	T.parva	37124	1.43
TpMuguga_01g00297	E3 ubiquitin-protein ligase RING1-like	T.parva	15770	1.43
TpMuguga_01g00888	Centromere/microtubule-binding protein CBF5	T.parva	21139	1.43
TpMuguga_01g00464	hypothetical protein	T.parva	79990	1.42
TpMuguga_04g00828	Proteasome subunit	T.parva	26553	1.42
TpMuguga_02g00512	hypothetical protein	T.parva	156275	1.41
TpMuguga_04g00363	hypothetical protein	T.parva	130008	1.4
TpMuguga_04g00477	Exportin-7	T.parva	91848	1.4
TpMuguga_01g00585	Protein SEY1 homolog	T.parva	21414	1.4
TpMuguga_02g00750	hypothetical protein	T.parva	48611	1.39
TpMuguga_01g01193	eRF1 domain 2	T.parva	26934	1.39
TpMuguga_04g00068	hypothetical protein	T.parva	26885	1.39
TpMuguga_04g00786	hypothetical protein	T.parva	43476	1.38
TpMuguga_03g00108	hypothetical protein	T.parva	76583	1.37
TpMuguga_03g00773	Lipase maturation factor	T.parva	54755	1.37
TpMuguga_01g02060	Pyridine nucleotide-disulphide oxidoreductase	T.parva	54710	1.37
TpMuguga_03g00227	Lyase	T.parva	54633	1.37
TpMuguga_02g00864	hypothetical protein	T.parva	49433	1.36
TpMuguga_01g00611	Prefoldin subunit 3	T.parva	38309	1.36
TpMuguga_01g00927	haloacid dehalogenase-like hydrolase	T.parva	21784	1.36
TpMuguga_01g00967	hypothetical protein	T.parva	55324	1.35
TpMuguga_02g00538	hypothetical protein	T.parva	178224	1.34
TpMuguga_01g02715	TBC domain-containing protein kinase-like protein	T.parva	38787	1.34
TpMuguga_01g00596	hypothetical protein	T.parva	21978	1.34
TpMuguga_01g02370	Sec23/Sec24 trunk domain	T.parva	95067	1.33
TpMuguga_04g00787	hypothetical protein	T.parva	89364	1.33
TpMuguga_01g00099	hypothetical protein	T.parva	100624	1.33
TpMuguga_02g00232	hypothetical protein	T.parva	66852	1.33
TpMuguga_03g00849	hypothetical protein	T.parva	61567	1.32
TpMuguga_01g01047	hypothetical protein	T.parva	22194	1.32
TpMuguga_03g02680	hypothetical protein	T.parva	22229	1.32
TpMuguga_03g00300	hypothetical protein	T.parva	22314	1.32
TpMuguga_01g00262	Dihydrolipoyllysine-residue succinyltransferase component of 2-oxoglutarate dehydrogenase complex mitochondrial	T.parva	50734	1.31
TpMuguga_02g00813	PITH domain-containing protein P35G2.02	T.parva	22452	1.31
TpMuguga_03g00448	Ubiquitin-conjugating enzyme	T.parva	16787	1.3
TpMuguga_03g00414	hypothetical protein	T.parva	57030	1.29
TpMuguga_02g00119	Putative snoRNA binding domain	T.parva	183350	1.28
TpMuguga_01g00747	Kelch domain-containing protein 3	T.parva	63189	1.28
TpMuguga_02g00362	Small nuclear ribonucleoprotein-associated protein B	T.parva	16940	1.28
TpMuguga_04g00340	RNA polymerase beta subunit	T.parva	138194	1.27
TpMuguga_04g00241	Protein tyrosine kinase	T.parva	162918	1.26
TpMuguga_01g00728	Eukaryotic translation initiation factor 4 gamma	T.parva	34477	1.26
TpMuguga_01g00797	PRP1 splicing factor N-terminal	T.parva	116685	1.25
TpMuguga_04g00388	ribosomal protein L13	T.parva	23038	1.25
TpMuguga_01g01190	hypothetical protein	T.parva	40859	1.24
TpMuguga_02g00888	Developmentally-regulated GTP-binding protein 1	T.parva	41236	1.23
TpMuguga_01g00279	hypothetical protein	T.parva	41177	1.23
TpMuguga_04g02490	hypothetical protein	T.parva	17419	1.23
TpMuguga_03g00649	Insulinase (Peptidase family M16)	T.parva	142649	1.22
TpMuguga_01g00918	Proteasome subunit	T.parva	142416	1.22
TpMuguga_04g00295	Protein transport protein Sec31A	T.parva	88712	1.22
TpMuguga_01g00151	hypothetical protein	T.parva	59242	1.22
TpMuguga_04g00222	hypothetical protein	T.parva	53314	1.22
TpMuguga_04g00152	hypothetical protein	T.parva	47351	1.22
TpMuguga_04g00660	hypothetical protein	T.parva	35277	1.22
TpMuguga_02g00022	Dynamin family	T.parva	35381	1.22
TpMuguga_01g00874	Probable succinyl-CoA ligase [ADP-forming] subunit alpha mitochondrial	T.parva	29536	1.22
TpMuguga_01g00687	hypothetical protein	T.parva	107492	1.21
TpMuguga_02g00218	Adaptin N terminal region	T.parva	59484	1.21
TpMuguga_01g00181	Mitochondrial-processing peptidase subunit alpha	T.parva	17672	1.21
TpMuguga_03g00415	hypothetical protein	T.parva	23673	1.21
TpMuguga_01g00129	Protein disulfide-isomerase A4	T.parva	59965	1.2
TpMuguga_01g00326	hypothetical protein	T.parva	29771	1.2
TpMuguga_01g01201	Pre-mRNA-splicing factor CWC22	T.parva	29852	1.2
TpMuguga_04g00182	hypothetical protein	T.parva	138568	1.19
TpMuguga_01g01198	hypothetical protein	T.parva	36042	1.19
TpMuguga_02g00873	hypothetical protein	T.parva	23818	1.19
TpMuguga_03g00855	Splicing factor 3B subunit 3	T.parva	17923	1.19
TpMuguga_03g02650	hypothetical protein	T.parva	194153	1.18
TpMuguga_01g00533	Eukaryotic translation initiation factor 1A Y-chromosomal	T.parva	121625	1.18
TpMuguga_02g00767	Thioredoxin domain-containing protein 9	T.parva	17967	1.18
TpMuguga_02g00945	hypothetical protein	T.parva	24048	1.18
TpMuguga_02g02590	hypothetical protein	T.parva	17973	1.18
TpMuguga_01g01037	hypothetical protein	T.parva	42472	1.17
TpMuguga_02g00124	Tyrosine--tRNA ligase cytoplasmic	T.parva	42662	1.17
TpMuguga_02g00690	Adenylate kinase	T.parva	24247	1.17
TpMuguga_03g00665	Rer1 family	T.parva	24189	1.17
TpMuguga_04g00108	Signal peptidase complex subunit 3	T.parva	18134	1.17
TpMuguga_01g00246	hypothetical protein	T.parva	67330	1.16
TpMuguga_04g00514	Elongation factor Tu GTP binding domain	T.parva	61296	1.16
TpMuguga_01g00820	D-beta-hydroxybutyrate dehydrogenase mitochondrial	T.parva	123632	1.15
TpMuguga_01g00657	Phosphatidylinositol 4-kinase	T.parva	43021	1.15
TpMuguga_02g00330	emp24/gp25L/p24 family/GOLD	T.parva	24394	1.15
TpMuguga_01g01195	hypothetical protein	T.parva	24399	1.15
TpMuguga_04g00738	haloacid dehalogenase-like hydrolase	T.parva	74690	1.14
TpMuguga_01g01083	Thymidylate kinase	T.parva	30899	1.14
TpMuguga_02g00319	hypothetical protein	T.parva	24623	1.14
TpMuguga_03g00527	Metallopeptidase family M24	T.parva	18454	1.14
TpMuguga_02g00376	Eukaryotic translation initiation factor 3 subunit E	T.parva	62284	1.13
TpMuguga_01g00919	hypothetical protein	T.parva	132440	1.12
TpMuguga_02g00181	Elongation factor Tu GTP binding domain	T.parva	106639	1.12
TpMuguga_02g00725	FGGY family of carbohydrate kinases N-terminal domain	T.parva	56470	1.12
TpMuguga_03g02460	Probable prefoldin subunit 5	T.parva	120383	1.11
TpMuguga_04g00436	Putative alpha/beta hydrolase L404	T.parva	44335	1.11
TpMuguga_02g00354	DNA-directed RNA polymerases II IV and V subunit 12	T.parva	44098	1.11
TpMuguga_04g00261	hypothetical protein	T.parva	31534	1.11
TpMuguga_01g00102	ATP synthase (C/AC39) subunit	T.parva	18764	1.11
TpMuguga_01g00753	Hsp90 protein	T.parva	82756	1.1
TpMuguga_04g00146	hypothetical protein	T.parva	50900	1.1
TpMuguga_03g00330	Elongation factor Tu GTP binding domain	T.parva	57726	1.09
TpMuguga_04g02515	mRNA turnover protein 4 homolog	T.parva	70572	1.09
TpMuguga_01g00335	CDP-diacylglycerol--inositol 3-phosphatidyltransferase	T.parva	51147	1.09
TpMuguga_01g01023	hypothetical protein	T.parva	25449	1.09
TpMuguga_02g00830	hypothetical protein	T.parva	25418	1.09
TpMuguga_01g00595	Trehalose-phosphatase	T.parva	122611	1.08
TpMuguga_02g00490	Eukaryotic translation initiation factor 3 subunit L	T.parva	77552	1.08
TpMuguga_02g00247	TLC domain	T.parva	64655	1.08
TpMuguga_02g00952	Sec63 Brl domain	T.parva	44947	1.08
TpMuguga_03g00257	hypothetical protein	T.parva	51559	1.08
TpMuguga_02g00908	hypothetical protein	T.parva	32133	1.08
TpMuguga_02g00395	hypothetical protein	T.parva	38564	1.08
TpMuguga_01g00088	hypothetical protein	T.parva	77772	1.07
TpMuguga_01g00495	Phosphoenolpyruvate carboxykinase [ATP]	T.parva	65093	1.07
TpMuguga_03g00762	Chaperone protein DnaJ	T.parva	51895	1.07
TpMuguga_01g00665	SWI/SNF complex component SNF12 homolog	T.parva	25895	1.07
TpMuguga_01g00566	PITH domain	T.parva	38976	1.06
TpMuguga_02g02650	Brix domain	T.parva	32576	1.06
TpMuguga_01g00475	hypothetical protein	T.parva	19470	1.06
TpMuguga_03g02085	hypothetical protein	T.parva	19445	1.06
TpMuguga_01g01004	Alanine--tRNA ligase	T.parva	118370	1.05
TpMuguga_03g00264	hypothetical protein	T.parva	45840	1.05
TpMuguga_03g00531	Bis(5'-nucleosyl)-tetraphosphatase [asymmetrical]	T.parva	19544	1.05
TpMuguga_04g00086	hypothetical protein	T.parva	26077	1.05
TpMuguga_04g00438	Integral membrane protein sed5	T.parva	59432	1.04
TpMuguga_02g00926	CAAX prenyl protease 1 homolog	T.parva	52786	1.04
TpMuguga_04g00790	26S proteasome non-ATPase regulatory subunit 3	T.parva	46127	1.04
TpMuguga_02g00324	hypothetical protein	T.parva	32985	1.04
TpMuguga_02g00944	Replication factor C subunit 3	T.parva	59851	1.03
TpMuguga_02g00929	CAAX prenyl protease 1 homolog	T.parva	53218	1.03
TpMuguga_01g01062	Calcineurin-like phosphoesterase	T.parva	40007	1.03
TpMuguga_03g00480	hypothetical protein	T.parva	195694	1.02
TpMuguga_04g00440	SCO1/SenC	T.parva	87180	1.02
TpMuguga_01g00083	Clathrin heavy chain 1	T.parva	26659	1.02
TpMuguga_02g00242	hypothetical protein	T.parva	26656	1.02
TpMuguga_03g00185	hypothetical protein	T.parva	189918	1.01
TpMuguga_01g00438	Asparagine--tRNA ligase	T.parva	169344	1.01
TpMuguga_02g00746	RNA polymerase Rpb1 domain 2	T.parva	81204	1.01
TpMuguga_04g00220	hypothetical protein	T.parva	40451	1.01
TpMuguga_03g00551	hypothetical protein	T.parva	27002	1.01
TpMuguga_03g00048	Ribosome biogenesis regulatory protein (RRS1)	T.parva	191754	1
TpMuguga_04g00105	Replication factor-A C terminal domain	T.parva	61162	1
TpMuguga_02g00443	Glycogen synthase kinase-3 alpha	T.parva	54245	1
TpMuguga_01g00946	hypothetical protein	T.parva	27048	1
TpMuguga_01g00650	hypothetical protein	T.parva	89476	0.99
TpMuguga_04g00343	Apical membrane antigen 1	T.parva	61817	0.99
TpMuguga_01g02375	Serine hydrolase (FSH1)	T.parva	34166	0.99
TpMuguga_04g00413	Kelch motif	T.parva	27182	0.99
TpMuguga_01g00081	hypothetical protein	T.parva	20420	0.99
TpMuguga_04g00543	hypothetical protein	T.parva	20289	0.99
TpMuguga_02g00516	LUC7 N_terminus	T.parva	41299	0.98
TpMuguga_01g01207	Caltractin	T.parva	69819	0.97
TpMuguga_03g00442	hypothetical protein	T.parva	27595	0.97
TpMuguga_03g00477	hypothetical protein	T.parva	27731	0.97
TpMuguga_04g02785	hypothetical protein	T.parva	27714	0.97
TpMuguga_01g00227	hypothetical protein	T.parva	20651	0.97
TpMuguga_02g00239	hypothetical protein	T.parva	112490	0.96
TpMuguga_03g00758	Translation machinery-associated protein 22	T.parva	56347	0.95
TpMuguga_03g00366	ATP-NAD kinase	T.parva	42426	0.95
TpMuguga_04g00806	Transmembrane and coiled-coil domains protein 1	T.parva	35270	0.95
TpMuguga_02g00429	Probable malate:quinone oxidoreductase	T.parva	21128	0.95
TpMuguga_03g00444	hypothetical protein	T.parva	21133	0.95
TpMuguga_04g00060	2-methoxy-6-polyprenyl-14-benzoquinol methylase mitochondrial	T.parva	21111	0.95
TpMuguga_03g00241	ATP synthase subunit gamma mitochondrial	T.parva	150400	0.94
TpMuguga_02g00304	Serine hydroxymethyltransferase 3 chloroplastic	T.parva	99771	0.94
TpMuguga_01g00390	hypothetical protein	T.parva	56896	0.94
TpMuguga_02g00768	JAB1/Mov34/MPN/PAD-1 ubiquitin protease	T.parva	56938	0.94
TpMuguga_01g00914	Beta-adaptin-like protein C	T.parva	42481	0.94
TpMuguga_03g00550	hypothetical protein	T.parva	42672	0.94
TpMuguga_01g00201	26S proteasome regulatory subunit rpn5	T.parva	35501	0.94
TpMuguga_02g00201	hypothetical protein	T.parva	35527	0.94
TpMuguga_02g00533	hypothetical protein	T.parva	28292	0.94
TpMuguga_02g00231	Actin	T.parva	122430	0.93
TpMuguga_02g00095	Replication factor-A C terminal domain	T.parva	71990	0.93
TpMuguga_04g00578	Importin-7	T.parva	72064	0.93
TpMuguga_04g00611	hypothetical protein	T.parva	64656	0.93
TpMuguga_02g00056	hypothetical protein	T.parva	43041	0.93
TpMuguga_03g00627	UPF0652 protein	T.parva	43007	0.93
TpMuguga_04g00663	hypothetical protein	T.parva	57620	0.93
TpMuguga_03g02175	RuvB-like protein 1	T.parva	21455	0.93
TpMuguga_04g00213	ABC transporter	T.parva	95018	0.91
TpMuguga_01g00252	Ran-binding protein 9	T.parva	72997	0.91
TpMuguga_01g00782	hypothetical protein	T.parva	50878	0.91
TpMuguga_01g00921	Adaptin N terminal region	T.parva	21774	0.91
TpMuguga_03g00128	hypothetical protein	T.parva	132423	0.9
TpMuguga_01g01058	CRAL/TRIO domain	T.parva	58612	0.9
TpMuguga_03g00432	Replication factor C subunit 4	T.parva	36762	0.9
TpMuguga_01g01139	hypothetical protein	T.parva	66518	0.89
TpMuguga_04g00885	hypothetical protein	T.parva	44544	0.89
TpMuguga_02g00212	Nascent polypeptide-associated complex subunit alpha	T.parva	29471	0.89
TpMuguga_04g00862	hypothetical protein	T.parva	22062	0.89
TpMuguga_04g02705	hypothetical protein	T.parva	22143	0.89
TpMuguga_01g00380	hypothetical protein	T.parva	127706	0.88
TpMuguga_04g00410	hypothetical protein	T.parva	37234	0.88
TpMuguga_02g00879	Protein phosphatase 2C	T.parva	22309	0.88
TpMuguga_04g00297	Ubiquitin-conjugating enzyme	T.parva	105909	0.87
TpMuguga_02g00393	Translocation protein SEC62	T.parva	45112	0.87
TpMuguga_01g00732	Guanylate kinase	T.parva	22540	0.87
TpMuguga_02g00576	Adaptin N terminal region	T.parva	22463	0.87
TpMuguga_01g01053	Mitochondrial import receptor subunit TOM40-1	T.parva	83771	0.86
TpMuguga_04g00908	tRNA synthetases class I (E and Q) anti-codon binding domain	T.parva	61082	0.86
TpMuguga_01g01046	Protein transport protein Sec61 subunit alpha	T.parva	45669	0.86
TpMuguga_03g00852	Importin subunit alpha-1b	T.parva	53167	0.86
TpMuguga_03g00539	hypothetical protein	T.parva	61401	0.85
TpMuguga_01g01066	Ankyrin-1	T.parva	38292	0.85
TpMuguga_04g00283	hypothetical protein	T.parva	38391	0.85
TpMuguga_01g00709	Eukaryotic translation initiation factor 2A	T.parva	123864	0.84
TpMuguga_02g00379	hypothetical protein	T.parva	124604	0.84
TpMuguga_04g00166	hypothetical protein	T.parva	116614	0.84
TpMuguga_04g00731	hypothetical protein	T.parva	108945	0.84
TpMuguga_04g00855	Elongation factor Tu GTP binding domain	T.parva	69850	0.84
TpMuguga_03g00728	RNA recognition motif. (a.k.a. RRM RBD or RNP domain)	T.parva	62097	0.84
TpMuguga_04g00313	Proteasome subunit alpha type-6	T.parva	30721	0.84
TpMuguga_04g00366	V-type proton ATPase 116 kDa subunit a isoform 1	T.parva	30782	0.84
TpMuguga_04g00143	ABC transporter	T.parva	23014	0.84
TpMuguga_03g00436	hypothetical protein	T.parva	62682	0.83
TpMuguga_04g00668	Sperm-associated antigen 1	T.parva	46866	0.83
TpMuguga_04g00927	Domain of unknown function (DUF382)	T.parva	62455	0.83
TpMuguga_01g00058	hypothetical protein	T.parva	38857	0.83
TpMuguga_03g00434	Protein of unknown function (DUF1682)	T.parva	31026	0.83
TpMuguga_04g00085	hypothetical protein	T.parva	23166	0.83
TpMuguga_03g00747	U2 small nuclear ribonucleoprotein B''	T.parva	260001	0.82
TpMuguga_03g00212	Cyclin-dependent kinase C-2	T.parva	126963	0.82
TpMuguga_03g00137	Splicing factor 3B subunit 1	T.parva	103018	0.82
TpMuguga_03g00740	hypothetical protein	T.parva	55391	0.82
TpMuguga_04g00273	DEAD/DEAH box helicase	T.parva	39134	0.82
TpMuguga_04g00838	hypothetical protein	T.parva	39198	0.82
TpMuguga_02g00377	RNA-binding protein 34	T.parva	23511	0.82
TpMuguga_01g00720	HAD ATPase P-type family IC	T.parva	150967	0.81
TpMuguga_02g00134	hypothetical protein	T.parva	79931	0.81
TpMuguga_02g00143	hypothetical protein	T.parva	79698	0.81
TpMuguga_01g01197	Pyruvate kinase	T.parva	31791	0.81
TpMuguga_02g00045	Dynamin family	T.parva	31605	0.81
TpMuguga_03g00506	DDRGK domain	T.parva	31603	0.81
TpMuguga_04g02485	hypothetical protein	T.parva	233181	0.8
TpMuguga_02g00527	Rae1-like protein At1g80670	T.parva	64411	0.8
TpMuguga_01g00140	hypothetical protein	T.parva	40176	0.8
TpMuguga_03g00249	hypothetical protein	T.parva	40072	0.8
TpMuguga_03g00483	GRASP55/65 PDZ-like domain	T.parva	39992	0.8
TpMuguga_01g00133	hypothetical protein	T.parva	48155	0.8
TpMuguga_02g02680	hypothetical protein	T.parva	24005	0.8
TpMuguga_03g00292	hypothetical protein	T.parva	317804	0.79
TpMuguga_02g00902	Protein phosphatase 2C	T.parva	65147	0.79
TpMuguga_02g00886	hypothetical protein	T.parva	56827	0.79
TpMuguga_02g00125	hypothetical protein	T.parva	48698	0.79
TpMuguga_02g02685	Carbamoyl-phosphate synthase small chain CPSase domain	T.parva	40254	0.79
TpMuguga_03g00049	RNA recognition motif of the spliceosomal PrP8	T.parva	40499	0.79
TpMuguga_03g00577	Cwf15/Cwc15 cell cycle control protein	T.parva	24144	0.79
TpMuguga_04g00424	hypothetical protein	T.parva	114932	0.78
TpMuguga_04g00550	26S proteasome non-ATPase regulatory subunit 1	T.parva	32644	0.78
TpMuguga_03g00006	AmmeMemoRadiSam system protein B	T.parva	24264	0.78
TpMuguga_01g00130	Cleavage stimulation factor subunit 3	T.parva	107307	0.77
TpMuguga_02g00698	Breast carcinoma amplified sequence 2 (BCAS2)	T.parva	24575	0.77
TpMuguga_04g00027	p21-C-terminal region-binding protein	T.parva	117361	0.76
TpMuguga_01g01059	AP-1 complex subunit mu-1	T.parva	83676	0.76
TpMuguga_02g00707	pre-mRNA splicing factor component	T.parva	50229	0.76
TpMuguga_04g00093	Probable deoxyhypusine synthase	T.parva	49808	0.76
TpMuguga_01g00712	Actin-related protein 4	T.parva	50092	0.76
TpMuguga_02g00058	SNF2 family N-terminal domain	T.parva	41688	0.76
TpMuguga_04g00396	Tubulin C-terminal domain	T.parva	50335	0.76
TpMuguga_04g00772	Eukaryotic translation initiation factor 3 subunit M	T.parva	50287	0.76
TpMuguga_01g00214	Putative calmodulin-like protein 6	T.parva	33328	0.76
TpMuguga_04g00681	Domain of unknown function (DUF1900)	T.parva	33182	0.76
TpMuguga_03g00640	hypothetical protein	T.parva	59004	0.75
TpMuguga_03g00276	MIF4G domain	T.parva	42089	0.75
TpMuguga_03g00145	hypothetical protein	T.parva	25208	0.75
TpMuguga_03g00511	hypothetical protein	T.parva	102745	0.74
TpMuguga_04g00502	Beta-catenin-like protein 1	T.parva	84873	0.74
TpMuguga_02g00413	TLD	T.parva	59392	0.74
TpMuguga_02g00590	Protein tyrosine kinase	T.parva	50832	0.74
TpMuguga_04g00850	hypothetical protein	T.parva	42703	0.74
TpMuguga_01g00846	UPF0160 protein MYG1 mitochondrial	T.parva	25305	0.74
TpMuguga_03g00827	Family of unknown function (DUF572)	T.parva	94865	0.73
TpMuguga_04g00767	Ribosomal protein S8e	T.parva	60499	0.73
TpMuguga_03g00085	Ubiquitin carboxyl-terminal hydrolase	T.parva	34323	0.73
TpMuguga_01g01043	GatB/GatE catalytic domain	T.parva	191130	0.72
TpMuguga_01g00031	Zinc finger protein 207	T.parva	78619	0.72
TpMuguga_04g00389	GCC2 and GCC3	T.parva	69559	0.72
TpMuguga_02g00248	Nucleolar GTP-binding protein 1	T.parva	69935	0.72
TpMuguga_04g00063	Metallopeptidase family M24	T.parva	43413	0.72
TpMuguga_01g00632	Arginine--tRNA ligase	T.parva	34660	0.72
TpMuguga_01g00016	Vacuolar protein sorting/targeting protein 10	T.parva	96688	0.71
TpMuguga_01g00604	hypothetical protein	T.parva	52851	0.71
TpMuguga_02g00366	Calcineurin-like phosphoesterase	T.parva	43880	0.71
TpMuguga_02g00350	PWI domain	T.parva	35155	0.71
TpMuguga_03g02145	hypothetical protein	T.parva	26218	0.71
TpMuguga_04g00048	DnaJ homolog subfamily A member 1	T.parva	53098	0.7
TpMuguga_01g00206	hypothetical protein	T.parva	44415	0.7
TpMuguga_01g00439	RNA polymerase III transcription factor (TF)IIIC subunit	T.parva	44453	0.7
TpMuguga_02g00639	Brix domain	T.parva	44152	0.7
TpMuguga_01g00035	Ras family	T.parva	44222	0.7
TpMuguga_01g00829	Nucleotidyl transferase	T.parva	35500	0.7
TpMuguga_04g00368	Cytidylyltransferase family	T.parva	35276	0.7
TpMuguga_02g00559	26S proteasome non-ATPase regulatory subunit 4 homolog	T.parva	26395	0.7
TpMuguga_03g00663	Ankyrin repeats (3 copies)	T.parva	180096	0.69
TpMuguga_02g00198	N-terminal domain of ribose phosphate pyrophosphokinase	T.parva	116911	0.69
TpMuguga_01g01227	hypothetical protein	T.parva	99510	0.69
TpMuguga_01g00784	C-terminal topoisomerase domain	T.parva	63229	0.69
TpMuguga_01g00994	hypothetical protein	T.parva	35728	0.69
TpMuguga_03g02120	hypothetical protein	T.parva	26924	0.69
TpMuguga_04g00291	hypothetical protein	T.parva	26907	0.69
TpMuguga_02g02575	ABC transporter	T.parva	238048	0.68
TpMuguga_02g00737	hypothetical protein	T.parva	73075	0.68
TpMuguga_04g00444	Eukaryotic translation initiation factor 3 subunit F	T.parva	36142	0.68
TpMuguga_01g00420	hypothetical protein	T.parva	119649	0.67
TpMuguga_03g02780	Signal recognition particle 54 kDa protein 2	T.parva	111120	0.67
TpMuguga_04g00260	hypothetical protein	T.parva	110961	0.67
TpMuguga_04g00373	hypothetical protein	T.parva	64691	0.67
TpMuguga_01g00852	Aspartyl protease	T.parva	55522	0.67
TpMuguga_01g02035	hypothetical protein	T.parva	55085	0.67
TpMuguga_01g02680	hypothetical protein	T.parva	45730	0.67
TpMuguga_02g00129	Probable nucleoredoxin 2	T.parva	46081	0.67
TpMuguga_02g00938	Putative pre-mRNA-splicing factor ATP-dependent RNA helicase DHX16	T.parva	524279	0.66
TpMuguga_01g00641	hypothetical protein	T.parva	112531	0.66
TpMuguga_01g00736	Splicing factor 3A subunit 2	T.parva	65212	0.66
TpMuguga_03g00055	Zinc finger CCCH domain-containing protein 11	T.parva	65273	0.66
TpMuguga_03g02010	Pre-mRNA-splicing factor PFL2310w	T.parva	55631	0.66
TpMuguga_02g00677	hypothetical protein	T.parva	37255	0.66
TpMuguga_02g00636	hypothetical protein	T.parva	27912	0.66
TpMuguga_02g00882	hypothetical protein	T.parva	27730	0.66
TpMuguga_03g00714	hypothetical protein	T.parva	66304	0.65
TpMuguga_01g01118	Deoxyhypusine hydroxylase	T.parva	75441	0.65
TpMuguga_04g00774	hypothetical protein	T.parva	65822	0.65
TpMuguga_01g00719	hypothetical protein	T.parva	46934	0.65
TpMuguga_04g00899	hypothetical protein	T.parva	46794	0.65
TpMuguga_01g00705	DEAD/DEAH box helicase	T.parva	37544	0.65
TpMuguga_01g00176	hypothetical protein	T.parva	28129	0.65
TpMuguga_04g00357	Glucose-induced degradation protein 8 homolog	T.parva	57003	0.64
TpMuguga_02g00044	E3 ubiquitin-protein ligase CHIP	T.parva	47425	0.64
TpMuguga_01g00301	hypothetical protein	T.parva	38208	0.64
TpMuguga_01g00984	Histone H3-like centromeric protein CSE4	T.parva	47796	0.64
TpMuguga_04g00087	hypothetical protein	T.parva	37796	0.64
TpMuguga_01g00182	hypothetical protein	T.parva	28315	0.64
TpMuguga_02g00632	hypothetical protein	T.parva	28491	0.64
TpMuguga_03g00654	TAP42-like family	T.parva	136454	0.63
TpMuguga_04g00592	hypothetical protein	T.parva	135180	0.63
TpMuguga_01g00239	Ribonucleotide reductase small chain	T.parva	67672	0.63
TpMuguga_01g00115	AAA domain	T.parva	48325	0.63
TpMuguga_03g00711	Ribosomal S17	T.parva	57641	0.63
TpMuguga_01g01196	hypothetical protein	T.parva	38482	0.63
TpMuguga_04g00201	tRNA synthetases class I (I L M and V)	T.parva	28698	0.63
TpMuguga_03g00124	hypothetical protein	T.parva	117228	0.62
TpMuguga_04g00081	hypothetical protein	T.parva	108195	0.62
TpMuguga_02g02530	hypothetical protein	T.parva	78291	0.62
TpMuguga_01g00792	SNF2 family N-terminal domain	T.parva	68914	0.62
TpMuguga_02g00321	hypothetical protein	T.parva	68985	0.62
TpMuguga_04g00649	hypothetical protein	T.parva	68156	0.62
TpMuguga_03g00144	Transketolase pyrimidine binding domain	T.parva	207742	0.61
TpMuguga_03g00698	AAA domain	T.parva	49470	0.61
TpMuguga_01g00956	Triose phosphate/phosphate translocator TPT chloroplastic	T.parva	39626	0.61
TpMuguga_03g00536	Elongation factor Tu GTP binding domain	T.parva	39297	0.61
TpMuguga_02g00318	hypothetical protein	T.parva	70281	0.6
TpMuguga_03g00357	hypothetical protein	T.parva	60491	0.6
TpMuguga_04g02405	Dipeptidyl peptidase 1	T.parva	50317	0.6
TpMuguga_01g00277	Leucine carboxyl methyltransferase 1	T.parva	30016	0.6
TpMuguga_03g00834	hypothetical protein	T.parva	101645	0.59
TpMuguga_04g02365	Der1-like family	T.parva	40503	0.59
TpMuguga_04g00764	hypothetical protein	T.parva	30320	0.59
TpMuguga_03g00393	Peptidyl-prolyl cis-trans isomerase FKBP62	T.parva	165060	0.58
TpMuguga_03g00385	Ubiquitin fusion degradation protein UFD1	T.parva	114289	0.58
TpMuguga_01g00504	Domain of unknown function (DUF3449)	T.parva	82832	0.58
TpMuguga_03g00077	3'-5' exonuclease	T.parva	61902	0.58
TpMuguga_02g00530	hypothetical protein	T.parva	30861	0.58
TpMuguga_02g02535	hypothetical protein	T.parva	147517	0.57
TpMuguga_01g02650	hypothetical protein	T.parva	115587	0.57
TpMuguga_04g00500	hypothetical protein	T.parva	126169	0.57
TpMuguga_04g00165	T-complex protein 1 subunit beta	T.parva	84110	0.57
TpMuguga_03g00184	hypothetical protein	T.parva	51983	0.57
TpMuguga_04g00019	Temperature dependent protein affecting M2 dsRNA replication	T.parva	41737	0.57
TpMuguga_04g02085	Structural maintenance of chromosomes protein 5	T.parva	52603	0.57
TpMuguga_03g00725	hypothetical protein	T.parva	31288	0.57
TpMuguga_03g00179	U3 small nucleolar RNA-associated protein 18 homolog	T.parva	53412	0.56
TpMuguga_03g00233	hypothetical protein	T.parva	53077	0.56
TpMuguga_02g00764	hypothetical protein	T.parva	42522	0.56
TpMuguga_04g00837	Tubulin gamma chain	T.parva	53102	0.56
TpMuguga_02g02010	hypothetical protein	T.parva	31695	0.56
TpMuguga_03g00761	Protein of unknown function (DUF890)	T.parva	31674	0.56
TpMuguga_01g00822	CUGBP Elav-like family member 1	T.parva	75308	0.55
TpMuguga_01g01130	DEAD/DEAH box helicase	T.parva	75020	0.55
TpMuguga_01g00086	Probable CDP-diacylglycerol--glycerol-3-phosphate 3-phosphatidyltransferase	T.parva	32298	0.55
TpMuguga_01g02400	Ubiquitin-like modifier-activating enzyme atg7	T.parva	32263	0.55
TpMuguga_03g00244	hypothetical protein	T.parva	132395	0.54
TpMuguga_01g00976	RNA recognition motif. (a.k.a. RRM RBD or RNP domain)	T.parva	65931	0.54
TpMuguga_01g01200	hypothetical protein	T.parva	98644	0.54
TpMuguga_02g00221	X-domain of DnaJ-containing	T.parva	65132	0.54
TpMuguga_03g00045	RNA recognition motif. (a.k.a. RRM RBD or RNP domain)	T.parva	54778	0.54
TpMuguga_01g02120	hypothetical protein	T.parva	43822	0.54
TpMuguga_02g00547	hypothetical protein	T.parva	43369	0.54
TpMuguga_02g00374	hypothetical protein	T.parva	32535	0.54
TpMuguga_04g00901	Probable ATP-dependent RNA helicase DHX37	T.parva	166448	0.53
TpMuguga_01g00698	Mitochondrial import inner membrane translocase subunit tim44	T.parva	155218	0.53
TpMuguga_04g00785	Branchpoint-bridging protein	T.parva	111796	0.53
TpMuguga_03g00065	X-domain of DnaJ-containing	T.parva	78139	0.53
TpMuguga_01g01166	Cysteine--tRNA ligase cytoplasmic	T.parva	55499	0.53
TpMuguga_02g00514	Helicase C-terminal domain	T.parva	55069	0.53
TpMuguga_01g00950	hypothetical protein	T.parva	44449	0.53
TpMuguga_01g00421	hypothetical protein	T.parva	168312	0.52
TpMuguga_02g00467	hypothetical protein	T.parva	158742	0.52
TpMuguga_04g00423	DNA gyrase B	T.parva	90786	0.52
TpMuguga_03g00215	WD domain G-beta repeat	T.parva	56230	0.52
TpMuguga_03g00578	Protein of unknown function (DUF933)	T.parva	45027	0.52
TpMuguga_01g00221	Calcineurin-like phosphoesterase	T.parva	33655	0.52
TpMuguga_04g00575	Ras family	T.parva	33809	0.52
TpMuguga_02g00310	DEAD/DEAH box helicase	T.parva	126423	0.51
TpMuguga_03g00629	RNA recognition motif. (a.k.a. RRM RBD or RNP domain)	T.parva	92368	0.51
TpMuguga_01g02190	Orotidine 5'-phosphate decarboxylase	T.parva	69040	0.51
TpMuguga_03g00787	hypothetical protein	T.parva	68920	0.51
TpMuguga_04g02680	hypothetical protein	T.parva	69085	0.51
TpMuguga_01g00055	Probable isoleucine--tRNA ligase cytoplasmic	T.parva	57359	0.51
TpMuguga_01g02515	Scd6-like Sm domain	T.parva	46044	0.51
TpMuguga_02g00548	Lariat debranching enzyme A	T.parva	46033	0.51
TpMuguga_04g00726	E3 UFM1-protein ligase 1	T.parva	45962	0.51
TpMuguga_04g00893	Eukaryotic translation initiation factor 3 subunit D	T.parva	45772	0.51
TpMuguga_01g00879	Maintenance of mitochondrial structure and function	T.parva	34320	0.51
TpMuguga_01g01133	hypothetical protein	T.parva	34214	0.51
TpMuguga_02g00381	mRNA-decapping enzyme-like protein	T.parva	33956	0.51
TpMuguga_04g00236	S-adenosylmethionine synthetase C-terminal domain	T.parva	34050	0.51
TpMuguga_04g00757	hypothetical protein	T.parva	34302	0.51
TpMuguga_01g00143	hypothetical protein	T.parva	93638	0.5
TpMuguga_03g02700	hypothetical protein	T.parva	58143	0.5
TpMuguga_04g00256	GTP1/OBG	T.parva	58510	0.5
TpMuguga_01g01033	SYF2 splicing factor	T.parva	46729	0.5
TpMuguga_01g02875	Midasin	T.parva	46845	0.5
TpMuguga_03g02560	hypothetical protein	T.parva	58578	0.5
TpMuguga_04g00605	Inner membrane complex protein	T.parva	46316	0.5
TpMuguga_04g00456	Dehydrogenase/reductase SDR family member on chromosome X	T.parva	34466	0.5
TpMuguga_01g01107	Protein tyrosine kinase	T.parva	178981	0.49
TpMuguga_02g00524	Myosin-B/C	T.parva	141974	0.49
TpMuguga_03g00397	CLPTM1-like membrane protein cnrB	T.parva	94516	0.49
TpMuguga_01g01151	hypothetical protein	T.parva	82539	0.49
TpMuguga_03g00507	HAD ATPase P-type family IC	T.parva	70902	0.49
TpMuguga_04g00348	hypothetical protein	T.parva	70731	0.49
TpMuguga_02g00194	CCA tRNA nucleotidyltransferase mitochondrial	T.parva	59087	0.49
TpMuguga_01g00781	hypothetical protein	T.parva	47118	0.49
TpMuguga_04g00118	pre-mRNA processing factor 3 (PRP3)	T.parva	35573	0.49
TpMuguga_02g00162	ThiF family	T.parva	157850	0.48
TpMuguga_01g00551	hypothetical protein	T.parva	84152	0.48
TpMuguga_02g00748	hypothetical protein	T.parva	59878	0.48
TpMuguga_01g00127	hypothetical protein	T.parva	59755	0.48
TpMuguga_01g00291	Coatomer WD associated region	T.parva	47788	0.48
TpMuguga_04g00917	hypothetical protein	T.parva	60368	0.48
TpMuguga_01g00610	hypothetical protein	T.parva	35917	0.48
TpMuguga_01g00072	Importin subunit beta-1	T.parva	98793	0.47
TpMuguga_03g02660	hypothetical protein	T.parva	98646	0.47
TpMuguga_04g00265	hypothetical protein	T.parva	86435	0.47
TpMuguga_03g00347	hypothetical protein	T.parva	61142	0.47
TpMuguga_01g00617	hypothetical protein	T.parva	48740	0.47
TpMuguga_01g01225	DEAD/DEAH box helicase	T.parva	49032	0.47
TpMuguga_03g00667	tRNA synthetase class II core domain (G H P S and T)	T.parva	273285	0.46
TpMuguga_01g00460	hypothetical protein	T.parva	99589	0.46
TpMuguga_02g00788	hypothetical protein	T.parva	87132	0.46
TpMuguga_02g00885	Calcineurin-like phosphoesterase	T.parva	87251	0.46
TpMuguga_02g02675	hypothetical protein	T.parva	75198	0.46
TpMuguga_03g00543	hypothetical protein	T.parva	62922	0.46
TpMuguga_04g00367	External alternative NAD(P)H-ubiquinone oxidoreductase B1 mitochondrial	T.parva	49403	0.46
TpMuguga_01g00856	Probable ATP-dependent RNA helicase DDX60	T.parva	37493	0.46
TpMuguga_02g00853	tRNA synthetases class I (W and Y)	T.parva	37462	0.46
TpMuguga_04g02590	hypothetical protein	T.parva	37188	0.46
TpMuguga_04g02710	hypothetical protein	T.parva	37062	0.46
TpMuguga_01g02385	hypothetical protein	T.parva	165338	0.45
TpMuguga_01g02080	Structural maintenance of chromosomes protein 6	T.parva	126813	0.45
TpMuguga_02g00628	hypothetical protein	T.parva	101395	0.45
TpMuguga_04g00696	hypothetical protein	T.parva	63265	0.45
TpMuguga_03g00808	Mitotic checkpoint protein BUB3.2	T.parva	51091	0.45
TpMuguga_01g00972	Sorting and assembly machinery component 50 homolog	T.parva	37932	0.45
TpMuguga_02g00663	Protein IWS1 homolog	T.parva	38327	0.45
TpMuguga_04g00233	hypothetical protein	T.parva	38009	0.45
TpMuguga_02g00517	hypothetical protein	T.parva	117713	0.44
TpMuguga_03g00528	Histone deacetylase 1	T.parva	103119	0.44
TpMuguga_02g00935	DnaJ C terminal domain	T.parva	91408	0.44
TpMuguga_03g00109	DSHCT (NUC185) domain	T.parva	104288	0.44
TpMuguga_03g02575	hypothetical protein	T.parva	103108	0.44
TpMuguga_02g00696	Glutamine amidotransferase class-I	T.parva	65132	0.44
TpMuguga_02g00838	SIS domain	T.parva	64426	0.44
TpMuguga_03g00433	Pyridine nucleotide-disulphide oxidoreductase	T.parva	65283	0.44
TpMuguga_03g00703	hypothetical protein	T.parva	64425	0.44
TpMuguga_03g02320	DEAD/DEAH box helicase	T.parva	64557	0.44
TpMuguga_02g00039	Ribonucleoside-diphosphate reductase large subunit	T.parva	51262	0.44
TpMuguga_03g00374	ATPase family AAA domain-containing protein 3-A	T.parva	51448	0.44
TpMuguga_01g00005	hypothetical protein	T.parva	39083	0.44
TpMuguga_02g00096	hypothetical protein	T.parva	51668	0.44
TpMuguga_04g00614	hypothetical protein	T.parva	236092	0.43
TpMuguga_01g00437	hypothetical protein	T.parva	159990	0.43
TpMuguga_04g00906	hypothetical protein	T.parva	132010	0.43
TpMuguga_02g00251	hypothetical protein	T.parva	105713	0.43
TpMuguga_01g00557	Sugar (and other) transporter	T.parva	79125	0.43
TpMuguga_02g00684	Nuf2 family	T.parva	65875	0.43
TpMuguga_02g00821	Helicase	T.parva	66061	0.43
TpMuguga_03g02350	ThiF family	T.parva	66471	0.43
TpMuguga_04g00775	hypothetical protein	T.parva	65948	0.43
TpMuguga_01g00960	hypothetical protein	T.parva	53217	0.43
TpMuguga_01g01069	Ubiquitin carboxyl-terminal hydrolase	T.parva	52337	0.43
TpMuguga_02g00063	Sugar transport protein 2	T.parva	52943	0.43
TpMuguga_03g00064	RF-1 domain	T.parva	52457	0.43
TpMuguga_04g00229	Pescadillo N-terminus	T.parva	52598	0.43
TpMuguga_04g00302	hypothetical protein	T.parva	53139	0.43
TpMuguga_04g00725	SNF2 family N-terminal domain	T.parva	53073	0.43
TpMuguga_01g00659	Excitatory amino acid transporter 1	T.parva	39650	0.43
TpMuguga_02g00433	hypothetical protein	T.parva	39294	0.43
TpMuguga_02g00743	Squamous cell carcinoma antigen recognized by T-cells 3	T.parva	39303	0.43
TpMuguga_02g00664	hypothetical protein	T.parva	133820	0.42
TpMuguga_04g00460	hypothetical protein	T.parva	67279	0.42
TpMuguga_02g00375	Protein kinase domain	T.parva	40319	0.42
TpMuguga_02g00465	LNS2 (Lipin/Ned1/Smp2)	T.parva	40016	0.42
TpMuguga_03g00763	Probable phosphatidylinositol phosphate kinase DDB_G0267588	T.parva	291732	0.41
TpMuguga_02g00200	DEAD/DEAH box helicase	T.parva	97278	0.41
TpMuguga_03g00216	hypothetical protein	T.parva	54879	0.41
TpMuguga_04g00541	Pre-rRNA-processing protein TSR1 homolog	T.parva	139468	0.4
TpMuguga_02g00884	Uncharacterized acyltransferase C1718.04	T.parva	99229	0.4
TpMuguga_01g00015	Adaptor complexes medium subunit family	T.parva	84968	0.4
TpMuguga_03g00078	hypothetical protein	T.parva	69551	0.4
TpMuguga_01g00222	hypothetical protein	T.parva	69897	0.4
TpMuguga_01g00660	Fumarate hydratase class I anaerobic	T.parva	55820	0.4
TpMuguga_01g01013	CAS/CSE protein C-terminus	T.parva	41928	0.4
TpMuguga_01g00922	hypothetical protein	T.parva	142777	0.39
TpMuguga_01g01108	Aspartate/ornithine carbamoyltransferase carbamoyl-P binding domain	T.parva	115855	0.39
TpMuguga_03g00532	HAD ATPase P-type family IC	T.parva	99717	0.39
TpMuguga_04g00345	Putative GTPase activating protein for Arf	T.parva	85209	0.39
TpMuguga_03g00561	hypothetical protein	T.parva	71126	0.39
TpMuguga_03g00882	UAA transporter family	T.parva	72443	0.39
TpMuguga_01g00401	Pre-mRNA-processing factor 40 homolog A	T.parva	57106	0.39
TpMuguga_01g01104	hypothetical protein	T.parva	57940	0.39
TpMuguga_02g02605	DEAD/DEAH box helicase	T.parva	57279	0.39
TpMuguga_03g00885	hypothetical protein	T.parva	57879	0.39
TpMuguga_01g00476	hypothetical protein	T.parva	42960	0.39
TpMuguga_01g01136	hypothetical protein	T.parva	42788	0.39
TpMuguga_02g00827	60S ribosomal protein L7	T.parva	43102	0.39
TpMuguga_04g00035	hypothetical protein	T.parva	43047	0.39
TpMuguga_01g02030	Poly(A) polymerase predicted RNA binding domain	T.parva	466764	0.38
TpMuguga_03g00651	DEAD/DEAH box helicase	T.parva	235014	0.38
TpMuguga_02g02280	hypothetical protein	T.parva	175721	0.38
TpMuguga_04g00175	tRNA synthetases class I (E and Q) anti-codon binding domain	T.parva	131689	0.38
TpMuguga_02g00322	hypothetical protein	T.parva	72729	0.38
TpMuguga_01g00037	hypothetical protein	T.parva	58814	0.38
TpMuguga_01g00374	Transcription elongation factor SPT6	T.parva	58386	0.38
TpMuguga_03g00349	hypothetical protein	T.parva	59049	0.38
TpMuguga_04g00894	AP2/ERF domain-containing protein PFD0985w	T.parva	58840	0.38
TpMuguga_03g00681	26S proteasome non-ATPase regulatory subunit 13	T.parva	43598	0.38
TpMuguga_04g00292	hypothetical protein	T.parva	43896	0.38
TpMuguga_04g00487	Glutamyl-tRNA(Gln) amidotransferase subunit A	T.parva	43572	0.38
TpMuguga_02g00165	WD domain G-beta repeat	T.parva	197785	0.37
TpMuguga_03g00172	ATPase family associated with various cellular activities (AAA)	T.parva	119287	0.37
TpMuguga_03g00235	hypothetical protein	T.parva	119602	0.37
TpMuguga_01g01122	Ubiquitin carboxyl-terminal hydrolase	T.parva	89961	0.37
TpMuguga_04g00080	5'-3' exoribonuclease 1	T.parva	89925	0.37
TpMuguga_01g00202	Brix domain	T.parva	60318	0.37
TpMuguga_03g00898	FtsJ-like methyltransferase	T.parva	60219	0.37
TpMuguga_01g01142	hypothetical protein	T.parva	45255	0.37
TpMuguga_02g00111	hypothetical protein	T.parva	44568	0.37
TpMuguga_02g00441	hypothetical protein	T.parva	44506	0.37
TpMuguga_01g02685	Putative RNA methyltransferase	T.parva	199532	0.36
TpMuguga_02g00110	hypothetical protein	T.parva	108709	0.36
TpMuguga_02g02110	Phospholipase DDHD1	T.parva	108030	0.36
TpMuguga_04g00228	hypothetical protein	T.parva	107171	0.36
TpMuguga_04g00735	hypothetical protein	T.parva	106455	0.36
TpMuguga_03g00092	Protein phosphatase 2C	T.parva	76997	0.36
TpMuguga_04g00822	PAB-dependent poly(A)-specific ribonuclease subunit 2	T.parva	91673	0.36
TpMuguga_01g01157	hypothetical protein	T.parva	61675	0.36
TpMuguga_02g00861	NADPH oxidoreductase B	T.parva	61351	0.36
TpMuguga_01g00368	ATPase family associated with various cellular activities (AAA)	T.parva	46430	0.36
TpMuguga_01g01095	Mechanosensitive ion channel protein 10	T.parva	60724	0.36
TpMuguga_02g02710	hypothetical protein	T.parva	45631	0.36
TpMuguga_03g00351	Nucleoporin autopeptidase	T.parva	46221	0.36
TpMuguga_04g00718	hypothetical protein	T.parva	45623	0.36
TpMuguga_04g00753	hypothetical protein	T.parva	46005	0.36
TpMuguga_01g02580	NMDA receptor-regulated protein 1	T.parva	173685	0.35
TpMuguga_04g00334	hypothetical protein	T.parva	141761	0.35
TpMuguga_01g01184	hypothetical protein	T.parva	125295	0.35
TpMuguga_03g00102	F-box-like/WD repeat-containing protein TBL1XR1	T.parva	109471	0.35
TpMuguga_02g02600	hypothetical protein	T.parva	94829	0.35
TpMuguga_02g00499	hypothetical protein	T.parva	78658	0.35
TpMuguga_02g00448	hypothetical protein	T.parva	62674	0.35
TpMuguga_03g00840	hypothetical protein	T.parva	62232	0.35
TpMuguga_01g02895	RNA polymerase beta subunit	T.parva	46674	0.35
TpMuguga_01g00092	hypothetical protein	T.parva	292904	0.34
TpMuguga_02g00337	hypothetical protein	T.parva	96344	0.34
TpMuguga_02g00199	hypothetical protein	T.parva	97934	0.34
TpMuguga_01g00059	U3 small nucleolar RNA-associated protein 4	T.parva	64919	0.34
TpMuguga_03g02450	Cleavage stimulation factor subunit 1	T.parva	64338	0.34
TpMuguga_04g00549	Eukaryotic and archaeal DNA primase small subunit	T.parva	81227	0.34
TpMuguga_02g00661	Queuine tRNA-ribosyltransferase	T.parva	48992	0.34
TpMuguga_02g00837	hypothetical protein	T.parva	48714	0.34
TpMuguga_03g00586	LETM1-like protein	T.parva	47742	0.34
TpMuguga_03g00786	Rhoptry-associated protein 1 (RAP-1)	T.parva	132352	0.33
TpMuguga_01g00704	hypothetical protein	T.parva	99722	0.33
TpMuguga_04g00247	hypothetical protein	T.parva	99726	0.33
TpMuguga_01g01019	PCI domain-containing protein 2	T.parva	82012	0.33
TpMuguga_04g00571	hypothetical protein	T.parva	83584	0.33
TpMuguga_04g00880	Calcium-independent phospholipase A2-gamma	T.parva	82105	0.33
TpMuguga_04g02235	hypothetical protein	T.parva	65454	0.33
TpMuguga_04g02290	Ulp1 protease family C-terminal catalytic domain	T.parva	66727	0.33
TpMuguga_02g00349	hypothetical protein	T.parva	49167	0.33
TpMuguga_02g00358	Phosphatidylinositol 3- and 4-kinase	T.parva	49632	0.33
TpMuguga_03g00159	Protein kinase domain	T.parva	50085	0.33
TpMuguga_03g00829	Variant-silencing SET domain-containing protein	T.parva	49908	0.33
TpMuguga_04g00173	hypothetical protein	T.parva	50020	0.33
TpMuguga_03g00375	Cysteine desulfurase	T.parva	172819	0.32
TpMuguga_01g00933	hypothetical protein	T.parva	154793	0.32
TpMuguga_03g00479	hypothetical protein	T.parva	151708	0.32
TpMuguga_04g02595	hypothetical protein	T.parva	119000	0.32
TpMuguga_03g00788	HAD ATPase P-type family IC	T.parva	103239	0.32
TpMuguga_02g02665	HAD ATPase P-type family IC	T.parva	84599	0.32
TpMuguga_03g00847	Inositol polyphosphate kinase	T.parva	68642	0.32
TpMuguga_04g02175	hypothetical protein	T.parva	67799	0.32
TpMuguga_01g00024	hypothetical protein	T.parva	50511	0.32
TpMuguga_01g00798	hypothetical protein	T.parva	51131	0.32
TpMuguga_04g00014	Casein kinase II subunit alpha	T.parva	67233	0.32
TpMuguga_04g00149	UPF0235 protein LHK_03181	T.parva	51053	0.32
TpMuguga_04g00659	hypothetical protein	T.parva	50439	0.32
TpMuguga_02g00868	Oligonucleotide/oligosaccharide-binding (OB)-fold	T.parva	156885	0.31
TpMuguga_01g00544	hypothetical protein	T.parva	123245	0.31
TpMuguga_03g00379	Prp31 C terminal domain	T.parva	103741	0.31
TpMuguga_03g00644	hypothetical protein	T.parva	87424	0.31
TpMuguga_01g00684	hypothetical protein	T.parva	69962	0.31
TpMuguga_02g00595	Helicase C-terminal domain	T.parva	52446	0.31
TpMuguga_04g00879	Phosphomannose isomerase type I	T.parva	52166	0.31
TpMuguga_04g00398	WD domain G-beta repeat	T.parva	160734	0.3
TpMuguga_01g00394	hypothetical protein	T.parva	109571	0.3
TpMuguga_01g01114	hypothetical protein	T.parva	72119	0.3
TpMuguga_02g00053	hypothetical protein	T.parva	72078	0.3
TpMuguga_02g00412	hypothetical protein	T.parva	71525	0.3
TpMuguga_01g00715	hypothetical protein	T.parva	53920	0.3
TpMuguga_02g00293	hypothetical protein	T.parva	54397	0.3
TpMuguga_02g00543	Caltractin ICL1e	T.parva	54425	0.3
TpMuguga_03g00620	Symplekin tight junction protein C terminal	T.parva	54098	0.3
TpMuguga_03g00146	hypothetical protein	T.parva	109877	0.29
TpMuguga_04g00218	hypothetical protein	T.parva	109942	0.29
TpMuguga_01g00648	hypothetical protein	T.parva	73599	0.29
TpMuguga_03g00140	hypothetical protein	T.parva	75137	0.29
TpMuguga_03g00230	Adaptin N terminal region	T.parva	74756	0.29
TpMuguga_03g02640	Splicing factor U2af large subunit A	T.parva	74148	0.29
TpMuguga_02g00138	Fumarate reductase flavoprotein C-term	T.parva	55905	0.29
TpMuguga_02g00740	Pre-rRNA-processing protein ESF1	T.parva	55933	0.29
TpMuguga_03g00201	PPR repeat family	T.parva	55362	0.29
TpMuguga_03g00782	Transportin-1	T.parva	54962	0.29
TpMuguga_04g00285	Notchless protein homolog 1	T.parva	55376	0.29
TpMuguga_01g00164	MAC/Perforin domain	T.parva	136221	0.28
TpMuguga_01g00987	Vacuolar protein sorting-associated protein 35A	T.parva	113868	0.28
TpMuguga_03g00369	hypothetical protein	T.parva	115310	0.28
TpMuguga_01g00794	hypothetical protein	T.parva	94419	0.28
TpMuguga_01g00900	Phosphatidylinositol transfer protein	T.parva	75954	0.28
TpMuguga_02g00715	hypothetical protein	T.parva	75699	0.28
TpMuguga_02g00758	hypothetical protein	T.parva	75503	0.28
TpMuguga_04g00661	tRNA-splicing ligase RtcB homolog	T.parva	56511	0.28
TpMuguga_02g02360	CCR4-NOT transcription complex subunit 4	T.parva	196087	0.27
TpMuguga_03g02405	hypothetical protein	T.parva	118561	0.27
TpMuguga_02g00062	DEAD/DEAH box helicase	T.parva	99190	0.27
TpMuguga_02g00476	Pre-mRNA-splicing factor clf1	T.parva	79773	0.27
TpMuguga_02g00933	RNA recognition motif. (a.k.a. RRM RBD or RNP domain)	T.parva	78218	0.27
TpMuguga_03g02710	hypothetical protein	T.parva	79780	0.27
TpMuguga_01g00345	hypothetical protein	T.parva	59422	0.27
TpMuguga_02g00286	hypothetical protein	T.parva	59462	0.27
TpMuguga_04g00622	Probable phenylalanine--tRNA ligase alpha subunit	T.parva	59114	0.27
TpMuguga_04g00821	DEAD/DEAH box helicase	T.parva	59272	0.27
TpMuguga_04g00507	WD domain G-beta repeat	T.parva	185093	0.26
TpMuguga_01g02135	hypothetical protein	T.parva	140957	0.26
TpMuguga_01g02670	hypothetical protein	T.parva	122906	0.26
TpMuguga_01g00483	Tubulin-specific chaperone E	T.parva	61185	0.26
TpMuguga_02g00599	hypothetical protein	T.parva	60520	0.26
TpMuguga_02g00351	Histidyl-tRNA synthetase	T.parva	147051	0.25
TpMuguga_02g00772	Ubiquitin conjugation factor E4 B	T.parva	146446	0.25
TpMuguga_01g00808	Uncharacterized aarF domain-containing protein kinase At1g79600 chloroplastic	T.parva	128796	0.25
TpMuguga_02g00504	Oxysterol-binding protein-related protein 1	T.parva	128740	0.25
TpMuguga_01g00145	SRP54-type protein GTPase domain	T.parva	107467	0.25
TpMuguga_02g00401	hypothetical protein	T.parva	107810	0.25
TpMuguga_02g00618	hypothetical protein	T.parva	83317	0.25
TpMuguga_02g00423	HAD ATPase P-type family IC	T.parva	64140	0.25
TpMuguga_04g00264	WD domain G-beta repeat	T.parva	63851	0.25
TpMuguga_04g00580	CAF1 family ribonuclease	T.parva	62563	0.25
TpMuguga_03g00597	hypothetical protein	T.parva	173923	0.24
TpMuguga_04g00703	Ubiquitin carboxyl-terminal hydrolase	T.parva	173588	0.24
TpMuguga_03g02585	hypothetical protein	T.parva	108752	0.24
TpMuguga_04g00886	hypothetical protein	T.parva	108016	0.24
TpMuguga_01g00316	hypothetical protein	T.parva	88484	0.24
TpMuguga_01g01187	hypothetical protein	T.parva	89205	0.24
TpMuguga_04g02555	SNF2 family N-terminal domain	T.parva	88484	0.24
TpMuguga_01g00230	hypothetical protein	T.parva	66438	0.24
TpMuguga_02g00919	Trimethylguanosine synthase	T.parva	206089	0.23
TpMuguga_03g02580	Ras family	T.parva	184935	0.23
TpMuguga_01g02965	hypothetical protein	T.parva	113977	0.23
TpMuguga_02g00738	Probable tRNA (guanine(26)-N(2))-dimethyltransferase 2	T.parva	112240	0.23
TpMuguga_04g00645	Protein tyrosine kinase	T.parva	91751	0.23
TpMuguga_01g00661	WD repeat-containing protein 3 homolog	T.parva	69394	0.23
TpMuguga_01g01202	E3 ubiquitin-protein ligase listerin	T.parva	69496	0.23
TpMuguga_02g00525	Apoptosis-inducing factor 3	T.parva	67645	0.23
TpMuguga_02g00697	Ubiquitin carboxyl-terminal hydrolase	T.parva	67592	0.23
TpMuguga_03g00672	hypothetical protein	T.parva	67985	0.23
TpMuguga_04g00054	hypothetical protein	T.parva	69262	0.23
TpMuguga_04g00431	Protein kinase domain	T.parva	69690	0.23
TpMuguga_04g00871	Phenylalanine--tRNA ligase beta subunit	T.parva	69101	0.23
TpMuguga_03g00675	Protein transport protein Sec24A	T.parva	142873	0.22
TpMuguga_01g00373	hypothetical protein	T.parva	120007	0.22
TpMuguga_01g00836	LisH domain-containing protein C29A3.03c	T.parva	117768	0.22
TpMuguga_03g00754	SWR1-complex protein 4	T.parva	93364	0.22
TpMuguga_01g00778	hypothetical protein	T.parva	69849	0.22
TpMuguga_01g01173	Ubiquitin carboxyl-terminal hydrolase	T.parva	72013	0.22
TpMuguga_01g02215	hypothetical protein	T.parva	71646	0.22
TpMuguga_04g02540	E3 ubiquitin-protein ligase synoviolin	T.parva	298615	0.21
TpMuguga_03g00237	hypothetical protein	T.parva	202419	0.21
TpMuguga_02g00541	ATPase family associated with various cellular activities (AAA)	T.parva	145949	0.21
TpMuguga_03g00450	Isoleucine--tRNA ligase	T.parva	122849	0.21
TpMuguga_02g00430	hypothetical protein	T.parva	99497	0.21
TpMuguga_02g00916	Domain of unknown function (DUF3819)	T.parva	123571	0.21
TpMuguga_01g00655	Formin Homology 2 Domain	T.parva	72889	0.21
TpMuguga_01g02475	Protein of unknown function (DUF726)	T.parva	74511	0.21
TpMuguga_02g02210	hypothetical protein	T.parva	73168	0.21
TpMuguga_04g02280	hypothetical protein	T.parva	73330	0.21
TpMuguga_04g02330	E3 ubiquitin-protein ligase UBR3	T.parva	75313	0.21
TpMuguga_01g00263	tRNA (cytosine(34)-C(5))-methyltransferase	T.parva	311603	0.2
TpMuguga_02g00518	MATH and LRR domain-containing protein PFE0570w	T.parva	131075	0.2
TpMuguga_04g00518	hypothetical protein	T.parva	130489	0.2
TpMuguga_04g00756	hypothetical protein	T.parva	153496	0.2
TpMuguga_02g00724	Protein tyrosine kinase	T.parva	102381	0.2
TpMuguga_01g00076	hypothetical protein	T.parva	77956	0.2
TpMuguga_04g00870	hypothetical protein	T.parva	76726	0.2
TpMuguga_02g00899	Exosome complex exonuclease RRP44	T.parva	163280	0.19
TpMuguga_01g00496	hypothetical protein	T.parva	109153	0.19
TpMuguga_02g00274	hypothetical protein	T.parva	80995	0.19
TpMuguga_02g00284	hypothetical protein	T.parva	82925	0.19
TpMuguga_02g00314	ABC transporter	T.parva	80196	0.19
TpMuguga_02g00460	Sodium-dependent phosphate transporter 1-B	T.parva	82234	0.19
TpMuguga_02g00500	hypothetical protein	T.parva	82379	0.19
TpMuguga_01g01042	hypothetical protein	T.parva	202936	0.18
TpMuguga_04g00227		T.parva	204905	0.18
TpMuguga_01g00662	T-cell immunomodulatory protein homolog	T.parva	143670	0.18
TpMuguga_04g02255	hypothetical protein	T.parva	139543	0.18
TpMuguga_04g00039	hypothetical protein	T.parva	86401	0.18
TpMuguga_04g02435	ARF guanine-nucleotide exchange factor GNL1	T.parva	86894	0.18
TpMuguga_01g00327	hypothetical protein	T.parva	244138	0.17
TpMuguga_04g00595	Polyphosphatidylinositol phosphatase INP53	T.parva	213078	0.17
TpMuguga_01g01149	hypothetical protein	T.parva	123245	0.17
TpMuguga_04g02645	Domain of unknown function DUF529	T.parva	117760	0.17
TpMuguga_01g02570	hypothetical protein	T.parva	88022	0.17
TpMuguga_03g00865	hypothetical protein	T.parva	91540	0.17
TpMuguga_01g01132	Pre-mRNA-splicing factor SYF1	T.parva	192096	0.16
TpMuguga_02g02440	Myosin-A	T.parva	157060	0.16
TpMuguga_01g00620	hypothetical protein	T.parva	124925	0.16
TpMuguga_01g00837	LIM domain and RING finger protein YDR266C	T.parva	125371	0.16
TpMuguga_04g00825	Helicase SRCAP	T.parva	128073	0.16
TpMuguga_01g00087	hypothetical protein	T.parva	97981	0.16
TpMuguga_01g00500	hypothetical protein	T.parva	92953	0.16
TpMuguga_01g02860	RNA recognition motif. (a.k.a. RRM RBD or RNP domain)	T.parva	97103	0.16
TpMuguga_03g00517	hypothetical protein	T.parva	96959	0.16
TpMuguga_01g02155	Elongation factor Tu GTP binding domain	T.parva	263154	0.15
TpMuguga_01g01088	60S acidic ribosomal protein P0	T.parva	138394	0.15
TpMuguga_01g02805	hypothetical protein	T.parva	136156	0.15
TpMuguga_03g00608	EXS family	T.parva	134560	0.15
TpMuguga_02g00183	Cell division cycle protein 48 homolog	T.parva	100568	0.15
TpMuguga_03g00490	hypothetical protein	T.parva	104213	0.15
TpMuguga_04g00435	hypothetical protein	T.parva	210108	0.14
TpMuguga_01g02925	hypothetical protein	T.parva	149350	0.14
TpMuguga_04g00287	General transcription factor 3C polypeptide 3	T.parva	140235	0.14
TpMuguga_04g00344	hypothetical protein	T.parva	144392	0.14
TpMuguga_04g00409	RecF/RecN/SMC N terminal domain	T.parva	142987	0.14
TpMuguga_04g00323	hypothetical protein	T.parva	107968	0.14
TpMuguga_04g00485	WD domain G-beta repeat	T.parva	107218	0.14
TpMuguga_04g00609	Ankyrin repeats (3 copies)	T.parva	106375	0.14
TpMuguga_01g00809	RNA polymerase Rpb1 domain 2	T.parva	229259	0.13
TpMuguga_01g00966	hypothetical protein	T.parva	227460	0.13
TpMuguga_03g00165	hypothetical protein	T.parva	191020	0.13
TpMuguga_04g00706	Uncharacterised conserved protein	T.parva	150655	0.13
TpMuguga_01g00959	hypothetical protein	T.parva	116922	0.13
TpMuguga_02g00649	Multidrug resistance-associated protein 5	T.parva	116160	0.13
TpMuguga_02g00898	TBC1 domain family member 24	T.parva	115054	0.13
TpMuguga_04g00454	hypothetical protein	T.parva	115070	0.13
TpMuguga_01g00466	CPSF A subunit region	T.parva	327660	0.12
TpMuguga_04g00153	Protein dopey-2	T.parva	286545	0.12
TpMuguga_01g02615	DNA polymerase delta catalytic subunit	T.parva	255767	0.12
TpMuguga_01g00243	hypothetical protein	T.parva	170134	0.12
TpMuguga_03g00202	Protein of unknown function (DUF3161)	T.parva	166875	0.12
TpMuguga_04g00868	DNA polymerase alpha catalytic subunit	T.parva	170500	0.12
TpMuguga_01g00899	hypothetical protein	T.parva	127280	0.12
TpMuguga_02g02040	Metacaspase-1	T.parva	129434	0.12
TpMuguga_04g00478	Tubulin-specific chaperone D	T.parva	125393	0.12
TpMuguga_02g02220	E3 ubiquitin-protein ligase UPL6	T.parva	283883	0.11
TpMuguga_02g00405	hypothetical protein	T.parva	174929	0.11
TpMuguga_04g00648	hypothetical protein	T.parva	185038	0.11
TpMuguga_04g00784	RNA polymerase beta subunit	T.parva	187882	0.11
TpMuguga_02g00025	RNA polymerase Rpb1 domain 2	T.parva	132641	0.11
TpMuguga_03g00746	Vacuolar protein sorting-associated protein 26	T.parva	141308	0.11
TpMuguga_02g00420	hypothetical protein	T.parva	201919	0.1
TpMuguga_02g00749	hypothetical protein	T.parva	191878	0.1
TpMuguga_04g00370	non-SMC mitotic condensation complex subunit 1	T.parva	197113	0.1
TpMuguga_01g02610	Sec63 Brl domain	T.parva	380980	0.09
TpMuguga_01g00582	Protein kinase domain	T.parva	218491	0.09
TpMuguga_03g00466	hypothetical protein	T.parva	217778	0.09
TpMuguga_01g01167	Domain of unknown function (DUF3819)	T.parva	162344	0.09
TpMuguga_01g02140	hypothetical protein	T.parva	163656	0.09
TpMuguga_03g00377	DmX-like protein 2	T.parva	164643	0.09
TpMuguga_02g00388	ABC transporter	T.parva	175446	0.08
TpMuguga_04g00557	Formin Homology 2 Domain	T.parva	181963	0.08
TpMuguga_04g00665	N-terminal region of Chorein a TM vesicle-mediated sorter	T.parva	461138	0.07
TpMuguga_03g02030	Transformation/transcription domain-associated protein	T.parva	444914	0.07
TpMuguga_01g02115	hypothetical protein	T.parva	304099	0.05
tr|A0A131YIK5|A0A131YIK5_RHIAP	NADH dehydrogenase (Ubiquinone) 1 alpha subcomplex subunit 4 OS=Rhipicephalus appendiculatus PE=4 SV=1	Rhipicephalus appendiculatus	9301	137.99
tr|A0A131Z701|A0A131Z701_RHIAP	Cytochrome c OS=Rhipicephalus appendiculatus PE=3 SV=1	R. appendiculatus	12159	93.99
tr|A0A131Z7X1|A0A131Z7X1_RHIAP	Cytochrome c oxidase subunit 4 OS=Rhipicephalus appendiculatus PE=4 SV=1	R. appendiculatus	20758	89.65
tr|A0A131YGU7|A0A131YGU7_RHIAP	F-type H+-transporting ATPase subunit O OS=Rhipicephalus appendiculatus PE=3 SV=1	R. appendiculatus	22974	87.64
tr|A0A131YXJ2|A0A131YXJ2_RHIAP	Capping protein (Actin filament) muscle Z-line, beta OS=Rhipicephalus appendiculatus PE=4 SV=1	R. appendiculatus	11515	81.21
tr|A0A131YYS7|A0A131YYS7_RHIAP	ATP synthase subunit beta OS=Rhipicephalus appendiculatus PE=3 SV=1	R. appendiculatus	56382	70.33
tr|A0A131YUP7|A0A131YUP7_RHIAP	Peptidyl-prolyl cis-trans isomerase OS=Rhipicephalus appendiculatus PE=3 SV=1	R. appendiculatus	21922	57.39
tr|A0A131YWH5|A0A131YWH5_RHIAP	Heat shock 70kDa protein 1/8 OS=Rhipicephalus appendiculatus PE=3 SV=1	R. appendiculatus	71203	46
tr|A0A131Z5N9|A0A131Z5N9_RHIAP	Cytochrome c oxidase subunit 5b OS=Rhipicephalus appendiculatus PE=4 SV=1	R. appendiculatus	14618	44.12
tr|A0A131Z614|A0A131Z614_RHIAP	ATP synthase subunit alpha OS=Rhipicephalus appendiculatus PE=3 SV=1	R. appendiculatus	60187	42.19
tr|Q6X4W2|Q6X4W2_RHIAP	Actin OS=Rhipicephalus appendiculatus GN=Act1 PE=2 SV=1	R. appendiculatus	42180	34.64
tr|A0A131YU54|A0A131YU54_RHIAP	Chaperonin GroES OS=Rhipicephalus appendiculatus PE=3 SV=1	R. appendiculatus	17149	33.71
tr|A0A131YNP5|A0A131YNP5_RHIAP	Solute carrier family 25 (Mitochondrial adenine nucleotide translocator), member 4/5/6/31 OS=Rhipicephalus appendiculatus PE=3 SV=1	R. appendiculatus	33252	33.12
tr|A0A131Z2K0|A0A131Z2K0_RHIAP	Nucleoside diphosphate kinase OS=Rhipicephalus appendiculatus PE=3 SV=1	R. appendiculatus	17342	32.19
tr|A0A131YRI2|A0A131YRI2_RHIAP	Chaperonin GroEL OS=Rhipicephalus appendiculatus PE=3 SV=1	R. appendiculatus	61200	31.23
tr|A0A131Z1V0|A0A131Z1V0_RHIAP	Thioredoxin OS=Rhipicephalus appendiculatus PE=4 SV=1	R. appendiculatus	16203	30.51
tr|A0A131Z6D0|A0A131Z6D0_RHIAP	Large subunit ribosomal protein L23e OS=Rhipicephalus appendiculatus PE=3 SV=1	R. appendiculatus	14882	30.21
tr|A0A131YWW0|A0A131YWW0_RHIAP	Ras-related protein Rab-1A OS=Rhipicephalus appendiculatus PE=4 SV=1	R. appendiculatus	23281	29.46
tr|A0A131Z560|A0A131Z560_RHIAP	Enolase OS=Rhipicephalus appendiculatus PE=3 SV=1	R. appendiculatus	47651	27.95
tr|A0A131YTE0|A0A131YTE0_RHIAP	Small subunit ribosomal protein S3e OS=Rhipicephalus appendiculatus PE=4 SV=1	R. appendiculatus	26764	27.01
tr|A0A131YTD4|A0A131YTD4_RHIAP	Prohibitin 1 OS=Rhipicephalus appendiculatus PE=4 SV=1	R. appendiculatus	30024	25.88
tr|A0A131Z0F9|A0A131Z0F9_RHIAP	Glyceraldehyde-3-phosphate dehydrogenase OS=Rhipicephalus appendiculatus PE=3 SV=1	R. appendiculatus	36353	24.3
tr|A0A131YRU3|A0A131YRU3_RHIAP	Cytochrome c oxidase subunit 5a OS=Rhipicephalus appendiculatus PE=4 SV=1	R. appendiculatus	17613	22.87
tr|A0A131Z2D8|A0A131Z2D8_RHIAP	T-complex protein 1 subunit beta OS=Rhipicephalus appendiculatus PE=3 SV=1	R. appendiculatus	58134	22.67
tr|A0A131YQJ3|A0A131YQJ3_RHIAP	14-3-3 protein beta/theta/zeta OS=Rhipicephalus appendiculatus PE=3 SV=1	R. appendiculatus	28172	22.66
tr|A0A131Z5S6|A0A131Z5S6_RHIAP	Elongation factor 2 OS=Rhipicephalus appendiculatus PE=4 SV=1	R. appendiculatus	95329	21.73
tr|A0A131YL94|A0A131YL94_RHIAP	Sodium/potassium-transporting ATPase subunit alpha OS=Rhipicephalus appendiculatus PE=3 SV=1	R. appendiculatus	115584	21.45
tr|A0A131YRB1|A0A131YRB1_RHIAP	Tubulin beta OS=Rhipicephalus appendiculatus PE=3 SV=1	R. appendiculatus	50369	20.93
tr|A0A131Z6I6|A0A131Z6I6_RHIAP	F-type H+-transporting ATPase subunit b OS=Rhipicephalus appendiculatus PE=4 SV=1	R. appendiculatus	30642	20.48
tr|A0A131YS77|A0A131YS77_RHIAP	KSR 2 misexpression suppressor OS=Rhipicephalus appendiculatus PE=4 SV=1	R. appendiculatus	44879	20.06
tr|A0A131Z4V6|A0A131Z4V6_RHIAP	Antigen 5 family member OS=Rhipicephalus appendiculatus PE=3 SV=1	R. appendiculatus	23262	19.38
tr|A0A131YR25|A0A131YR25_RHIAP	Glutaredoxin 3-like protein OS=Rhipicephalus appendiculatus PE=4 SV=1	R. appendiculatus	36454	18.54
tr|A0A131YQY7|A0A131YQY7_RHIAP	ATP synthase subunit alpha OS=Rhipicephalus appendiculatus PE=4 SV=1	R. appendiculatus	40129	17.72
tr|A0A131YGZ4|A0A131YGZ4_RHIAP	Voltage-dependent anion channel protein 2 OS=Rhipicephalus appendiculatus PE=4 SV=1	R. appendiculatus	30501	17.62
tr|A0A131Z8H0|A0A131Z8H0_RHIAP	F-type H+-transporting ATPase subunit g (Fragment) OS=Rhipicephalus appendiculatus PE=4 SV=1	R. appendiculatus	16129	17.08
tr|A0A131Z597|A0A131Z597_RHIAP	Ubiquinol-cytochrome c reductase subunit 8 OS=Rhipicephalus appendiculatus PE=4 SV=1	R. appendiculatus	9587	17.06
tr|A0A131YHC5|A0A131YHC5_RHIAP	Hematopoietic stem/progenitor cells protein like protein OS=Rhipicephalus appendiculatus PE=4 SV=1	R. appendiculatus	11373	16.45
tr|A0A131Z5I3|A0A131Z5I3_RHIAP	Molecular chaperone DnaK OS=Rhipicephalus appendiculatus PE=3 SV=1	R. appendiculatus	74892	16.07
tr|A0A131YZK4|A0A131YZK4_RHIAP	Moesin/ezrin/radixin protein 1 OS=Rhipicephalus appendiculatus PE=4 SV=1	R. appendiculatus	68274	16.05
tr|A0A131YT30|A0A131YT30_RHIAP	Cytochrome b-c1 complex subunit 7 OS=Rhipicephalus appendiculatus PE=3 SV=1	R. appendiculatus	13086	16.02
tr|A0A131YF10|A0A131YF10_RHIAP	F-type H+-transporting ATPase subunit d OS=Rhipicephalus appendiculatus PE=4 SV=1	R. appendiculatus	20011	15.57
tr|A0A131Z9L5|A0A131Z9L5_RHIAP	Glycine rich superfamily member (Fragment) OS=Rhipicephalus appendiculatus PE=4 SV=1	R. appendiculatus	28484	15.41
tr|A0A131Z1Y8|A0A131Z1Y8_RHIAP	Fatty acid-binding protein 7, brain OS=Rhipicephalus appendiculatus PE=3 SV=1	R. appendiculatus	14934	15.36
tr|A0A131Z4G5|A0A131Z4G5_RHIAP	NADH dehydrogenase (Ubiquinone) 1 beta subcomplex subunit 6 OS=Rhipicephalus appendiculatus PE=4 SV=1	R. appendiculatus	20418	14.61
tr|A0A131YFY5|A0A131YFY5_RHIAP	Glutathione S-transferase OS=Rhipicephalus appendiculatus PE=3 SV=1	R. appendiculatus	25828	14.18
tr|A0A131Z5U6|A0A131Z5U6_RHIAP	Ubiquitin-conjugating enzyme E2 N OS=Rhipicephalus appendiculatus PE=3 SV=1	R. appendiculatus	17157	14.05
tr|A0A131YNB8|A0A131YNB8_RHIAP	Solute carrier family 25 (Mitochondrial phosphate transporter), member 3 OS=Rhipicephalus appendiculatus PE=3 SV=1	R. appendiculatus	39976	14.03
tr|A0A131Z5A0|A0A131Z5A0_RHIAP	Elongation factor 1-alpha OS=Rhipicephalus appendiculatus PE=3 SV=1	R. appendiculatus	51130	13.48
tr|A0A131Z4G4|A0A131Z4G4_RHIAP	Prohibitin 2 OS=Rhipicephalus appendiculatus PE=4 SV=1	R. appendiculatus	33498	13.37
tr|A0A131Z8A7|A0A131Z8A7_RHIAP	Adenylate kinase OS=Rhipicephalus appendiculatus PE=3 SV=1	R. appendiculatus	28308	13.21
tr|A0A131Z1M0|A0A131Z1M0_RHIAP	RNA-binding protein 4 OS=Rhipicephalus appendiculatus PE=4 SV=1	R. appendiculatus	21402	12.75
tr|A0A131YW35|A0A131YW35_RHIAP	Heat shock protein OS=Rhipicephalus appendiculatus PE=3 SV=1	R. appendiculatus	21485	12.57
tr|A0A131Z3P5|A0A131Z3P5_RHIAP	Heat shock 70kDa protein 5 OS=Rhipicephalus appendiculatus PE=3 SV=1	R. appendiculatus	72570	12.5
tr|A0A131Z783|A0A131Z783_RHIAP	Tubulin beta (Fragment) OS=Rhipicephalus appendiculatus PE=3 SV=1	R. appendiculatus	41757	12.4
tr|A0A131Z304|A0A131Z304_RHIAP	Heterogeneous nuclear ribonucleoprotein A1/A3 OS=Rhipicephalus appendiculatus PE=4 SV=1	R. appendiculatus	32680	12.37
tr|A0A131YLE9|A0A131YLE9_RHIAP	3-hydroxyisobutyryl-CoA hydrolase, mitochondrial OS=Rhipicephalus appendiculatus PE=3 SV=1	R. appendiculatus	43956	12.1
tr|A0A131YLV0|A0A131YLV0_RHIAP	Sulfotransferase OS=Rhipicephalus appendiculatus PE=4 SV=1	R. appendiculatus	38791	11.83
tr|A0A131YT63|A0A131YT63_RHIAP	Small subunit ribosomal protein S7e OS=Rhipicephalus appendiculatus PE=4 SV=1	R. appendiculatus	22173	11.56
tr|A0A131YHG4|A0A131YHG4_RHIAP	Small subunit ribosomal protein S16e OS=Rhipicephalus appendiculatus PE=3 SV=1	R. appendiculatus	16793	11.23
tr|A0A131YF17|A0A131YF17_RHIAP	Small subunit ribosomal protein S15Ae OS=Rhipicephalus appendiculatus PE=3 SV=1	R. appendiculatus	14982	10.99
tr|A0A131Z8D6|A0A131Z8D6_RHIAP	Cytochrome c oxidase subunit 6c (Fragment) OS=Rhipicephalus appendiculatus PE=4 SV=1	R. appendiculatus	11214	10.88
tr|A0A131YRT7|A0A131YRT7_RHIAP	Salivary sulfotransferase OS=Rhipicephalus appendiculatus PE=4 SV=1	R. appendiculatus	36134	10.83
tr|A0A131YLW1|A0A131YLW1_RHIAP	EH domain-containing protein 1 OS=Rhipicephalus appendiculatus PE=3 SV=1	R. appendiculatus	61231	10.76
tr|A0A131Z5V9|A0A131Z5V9_RHIAP	NADH dehydrogenase (Ubiquinone) 1 alpha subcomplex subunit 5 OS=Rhipicephalus appendiculatus PE=4 SV=1	R. appendiculatus	13282	10.47
tr|A0A131Z129|A0A131Z129_RHIAP	F-type H+-transporting ATPase subunit gamma OS=Rhipicephalus appendiculatus PE=3 SV=1	R. appendiculatus	32957	10.29
tr|A0A131Z3R7|A0A131Z3R7_RHIAP	Isocitrate dehydrogenase [NADP] OS=Rhipicephalus appendiculatus PE=3 SV=1	R. appendiculatus	50955	10.09
tr|A0A131YIP5|A0A131YIP5_RHIAP	Peroxiredoxin (Alkyl hydroperoxide reductase subunit C) OS=Rhipicephalus appendiculatus PE=4 SV=1	R. appendiculatus	25681	9.78
tr|A0A131Z3Y2|A0A131Z3Y2_RHIAP	MICOS complex subunit MIC60 OS=Rhipicephalus appendiculatus PE=3 SV=1	R. appendiculatus	77743	9.71
tr|A0A131YEV5|A0A131YEV5_RHIAP	RNA-binding protein 4 OS=Rhipicephalus appendiculatus PE=4 SV=1	R. appendiculatus	25898	9.56
tr|A0A131YS33|A0A131YS33_RHIAP	Translation initiation factor 4A OS=Rhipicephalus appendiculatus PE=3 SV=1	R. appendiculatus	48066	9.53
tr|A0A131Z321|A0A131Z321_RHIAP	T-complex protein 1 subunit theta OS=Rhipicephalus appendiculatus PE=3 SV=1	R. appendiculatus	58167	9.52
tr|A0A131YFM4|A0A131YFM4_RHIAP	Histamine release factor OS=Rhipicephalus appendiculatus PE=3 SV=1	R. appendiculatus	19875	9.51
tr|A0A131Z2S2|A0A131Z2S2_RHIAP	Malate dehydrogenase OS=Rhipicephalus appendiculatus PE=3 SV=1	R. appendiculatus	36067	9.46
tr|A0A131YH15|A0A131YH15_RHIAP	Small subunit ribosomal protein S10e OS=Rhipicephalus appendiculatus PE=4 SV=1	R. appendiculatus	18056	9.2
tr|A0A131YSY8|A0A131YSY8_RHIAP	Glycine rich superfamily member OS=Rhipicephalus appendiculatus PE=4 SV=1	R. appendiculatus	20210	9.12
tr|A0A131Z7G7|A0A131Z7G7_RHIAP	28s ribosomal protein s36 mitochondrial OS=Rhipicephalus appendiculatus PE=4 SV=1	R. appendiculatus	10006	9.05
tr|A0A131Z2K9|A0A131Z2K9_RHIAP	Peroxiredoxin (Alkyl hydroperoxide reductase subunit C) OS=Rhipicephalus appendiculatus PE=4 SV=1	R. appendiculatus	22438	8.95
tr|A0A131Z059|A0A131Z059_RHIAP	Molecular chaperone HtpG OS=Rhipicephalus appendiculatus PE=3 SV=1	R. appendiculatus	84395	8.94
tr|A0A131Z6W5|A0A131Z6W5_RHIAP	NADH dehydrogenase (Ubiquinone) 1 alpha subcomplex subunit 6 OS=Rhipicephalus appendiculatus PE=3 SV=1	R. appendiculatus	14261	8.88
tr|A0A131Z632|A0A131Z632_RHIAP	Tumor protein d52 like 1 OS=Rhipicephalus appendiculatus PE=4 SV=1	R. appendiculatus	22568	8.83
tr|A0A131Z549|A0A131Z549_RHIAP	Coiled-coil tumor protein D52 OS=Rhipicephalus appendiculatus PE=4 SV=1	R. appendiculatus	24696	8.8
tr|A0A131Z5Q0|A0A131Z5Q0_RHIAP	ADP-ribosylation factor 1 OS=Rhipicephalus appendiculatus PE=3 SV=1	R. appendiculatus	20661	8.64
tr|A0A131YUB3|A0A131YUB3_RHIAP	Small subunit ribosomal protein S19e OS=Rhipicephalus appendiculatus PE=4 SV=1	R. appendiculatus	16566	8.53
tr|A0A131Z5R6|A0A131Z5R6_RHIAP	Uncharacterized protein OS=Rhipicephalus appendiculatus PE=4 SV=1	R. appendiculatus	16503	8.53
tr|A0A131YLI4|A0A131YLI4_RHIAP	Succinate dehydrogenase [ubiquinone] iron-sulfur subunit, mitochondrial OS=Rhipicephalus appendiculatus PE=3 SV=1	R. appendiculatus	25052	8.42
tr|A0A131YZK9|A0A131YZK9_RHIAP	T-complex protein 1 subunit gamma OS=Rhipicephalus appendiculatus PE=3 SV=1	R. appendiculatus	27181	8.42
tr|A0A131YLD1|A0A131YLD1_RHIAP	Acetyl-CoA acyltransferase OS=Rhipicephalus appendiculatus PE=3 SV=1	R. appendiculatus	50452	8.4
tr|A0A131YR66|A0A131YR66_RHIAP	Electron transfer flavoprotein alpha subunit OS=Rhipicephalus appendiculatus PE=4 SV=1	R. appendiculatus	35720	8.37
tr|A0A131YRV4|A0A131YRV4_RHIAP	3-hydroxyacyl-CoA dehydrogenase OS=Rhipicephalus appendiculatus PE=4 SV=1	R. appendiculatus	33757	8.3
tr|A0A131YT26|A0A131YT26_RHIAP	Cytochrome b-c1 complex subunit Rieske, mitochondrial OS=Rhipicephalus appendiculatus PE=4 SV=1	R. appendiculatus	29560	8.27
tr|A0A131YLM0|A0A131YLM0_RHIAP	Ras-related protein Rab-7A OS=Rhipicephalus appendiculatus PE=4 SV=1	R. appendiculatus	23182	8.22
tr|A0A131YCU1|A0A131YCU1_RHIAP	Fructose-bisphosphate aldolase OS=Rhipicephalus appendiculatus PE=3 SV=1	R. appendiculatus	40567	8.1
tr|A0A131Z509|A0A131Z509_RHIAP	NADH dehydrogenase (Ubiquinone) 1 subunit C2 OS=Rhipicephalus appendiculatus PE=4 SV=1	R. appendiculatus	14724	8.08
tr|A0A131YB21|A0A131YB21_RHIAP	Malate dehydrogenase OS=Rhipicephalus appendiculatus PE=3 SV=1	R. appendiculatus	36343	8.06
tr|A0A131Z6E7|A0A131Z6E7_RHIAP	Ubiquinol-cytochrome c reductase cytochrome c1 subunit OS=Rhipicephalus appendiculatus PE=4 SV=1	R. appendiculatus	34282	7.97
tr|A0A131YM09|A0A131YM09_RHIAP	Alpha-N-acetylgalactosaminidase OS=Rhipicephalus appendiculatus PE=3 SV=1	R. appendiculatus	60375	7.92
tr|A0A131Z461|A0A131Z461_RHIAP	NADH dehydrogenase (Ubiquinone) 1 beta subcomplex subunit 5 OS=Rhipicephalus appendiculatus PE=4 SV=1	R. appendiculatus	21503	7.79
tr|A0A131Z790|A0A131Z790_RHIAP	40S ribosomal protein S3a OS=Rhipicephalus appendiculatus PE=3 SV=1	R. appendiculatus	30344	7.76
tr|A0A131YDT0|A0A131YDT0_RHIAP	Cofilin OS=Rhipicephalus appendiculatus PE=3 SV=1	R. appendiculatus	17223	7.75
tr|A0A131Z5U0|A0A131Z5U0_RHIAP	Small subunit ribosomal protein S13e OS=Rhipicephalus appendiculatus PE=3 SV=1	R. appendiculatus	17314	7.63
tr|A0A131Z4F6|A0A131Z4F6_RHIAP	Glycine rich superfamily member OS=Rhipicephalus appendiculatus PE=4 SV=1	R. appendiculatus	26150	7.57
tr|A0A131ZAY8|A0A131ZAY8_RHIAP	Far upstream element-binding protein (Fragment) OS=Rhipicephalus appendiculatus PE=4 SV=1	R. appendiculatus	30591	7.56
tr|A0A131YSA8|A0A131YSA8_RHIAP	Stress-induced-phosphoprotein 1 OS=Rhipicephalus appendiculatus PE=4 SV=1	R. appendiculatus	37429	7.49
tr|A0A131Z2V4|A0A131Z2V4_RHIAP	GTP-binding protein SAR1 OS=Rhipicephalus appendiculatus PE=3 SV=1	R. appendiculatus	21969	7.41
tr|A0A131YLM1|A0A131YLM1_RHIAP	Eukaryotic translation initiation factor 5A OS=Rhipicephalus appendiculatus PE=3 SV=1	R. appendiculatus	17546	7.4
tr|A0A131Z0G1|A0A131Z0G1_RHIAP	T-complex protein 1 subunit delta OS=Rhipicephalus appendiculatus PE=3 SV=1	R. appendiculatus	57714	7.38
tr|A0A131Z931|A0A131Z931_RHIAP	Protein disulfide-isomerase OS=Rhipicephalus appendiculatus PE=3 SV=1	R. appendiculatus	55460	7.37
tr|A0A131Z3A6|A0A131Z3A6_RHIAP	Proteasome subunit alpha type OS=Rhipicephalus appendiculatus PE=3 SV=1	R. appendiculatus	26515	7.35
tr|A0A131YMU9|A0A131YMU9_RHIAP	Methylmalonate-semialdehyde dehydrogenase OS=Rhipicephalus appendiculatus PE=3 SV=1	R. appendiculatus	57791	7.34
tr|A0A131Z5K7|A0A131Z5K7_RHIAP	Sodium/potassium-transporting ATPase subunit beta OS=Rhipicephalus appendiculatus PE=4 SV=1	R. appendiculatus	35466	7.32
tr|A0A131Z6L9|A0A131Z6L9_RHIAP	Glutamate dehydrogenase (NAD(P)+) OS=Rhipicephalus appendiculatus PE=3 SV=1	R. appendiculatus	62328	7.32
tr|A0A131Z2U1|A0A131Z2U1_RHIAP	Carbonic anhydrase OS=Rhipicephalus appendiculatus PE=4 SV=1	R. appendiculatus	31044	7.3
tr|A0A131Z248|A0A131Z248_RHIAP	26S proteasome regulatory subunit T1 OS=Rhipicephalus appendiculatus PE=3 SV=1	R. appendiculatus	49129	7.24
tr|A0A131YR40|A0A131YR40_RHIAP	Ras-related protein Rab-11A OS=Rhipicephalus appendiculatus PE=4 SV=1	R. appendiculatus	24582	7.18
tr|A0A131Z8Q8|A0A131Z8Q8_RHIAP	Enoyl-CoA hydratase / long-chain 3-hydroxyacyl-CoA dehydrogenase (Fragment) OS=Rhipicephalus appendiculatus PE=4 SV=1	R. appendiculatus	85791	7.11
tr|A0A131Z0E6|A0A131Z0E6_RHIAP	Aconitate hydratase, mitochondrial OS=Rhipicephalus appendiculatus PE=3 SV=1	R. appendiculatus	85934	7.09
tr|A0A131YV98|A0A131YV98_RHIAP	Gluconolactonase OS=Rhipicephalus appendiculatus PE=4 SV=1	R. appendiculatus	33870	7.03
tr|A0A131YRN2|A0A131YRN2_RHIAP	Proteasome activator subunit 3 (PA28 gamma) OS=Rhipicephalus appendiculatus PE=4 SV=1	R. appendiculatus	29527	6.91
tr|A0A131YW70|A0A131YW70_RHIAP	Crystallin, alpha B OS=Rhipicephalus appendiculatus PE=3 SV=1	R. appendiculatus	20378	6.85
tr|A0A131YZ25|A0A131YZ25_RHIAP	Crystallin, alpha B OS=Rhipicephalus appendiculatus PE=3 SV=1	R. appendiculatus	20514	6.77
tr|A0A131Z3J4|A0A131Z3J4_RHIAP	Superoxide dismutase [Cu-Zn] OS=Rhipicephalus appendiculatus PE=3 SV=1	R. appendiculatus	15963	6.69
tr|A0A131Z3G3|A0A131Z3G3_RHIAP	Glutathione S-transferase OS=Rhipicephalus appendiculatus PE=3 SV=1	R. appendiculatus	25555	6.54
tr|A0A131YMI0|A0A131YMI0_RHIAP	Rho GDP-dissociation inhibitor OS=Rhipicephalus appendiculatus PE=4 SV=1	R. appendiculatus	23342	6.46
tr|A0A131YXS1|A0A131YXS1_RHIAP	Isocitrate dehydrogenase [NAD] subunit, mitochondrial OS=Rhipicephalus appendiculatus PE=3 SV=1	R. appendiculatus	39796	6.45
tr|A0A131YXD3|A0A131YXD3_RHIAP	Vigilin OS=Rhipicephalus appendiculatus PE=4 SV=1	R. appendiculatus	144112	6.42
tr|A0A131Z306|A0A131Z306_RHIAP	Antigen 5 family member OS=Rhipicephalus appendiculatus PE=3 SV=1	R. appendiculatus	23367	6.39
tr|A0A131YZK0|A0A131YZK0_RHIAP	26S proteasome regulatory subunit N6 OS=Rhipicephalus appendiculatus PE=4 SV=1	R. appendiculatus	47138	6.38
tr|A0A131YDD8|A0A131YDD8_RHIAP	Beta thymosin OS=Rhipicephalus appendiculatus PE=4 SV=1	R. appendiculatus	14002	6.34
tr|A0A131YY12|A0A131YY12_RHIAP	Alpha-aminoadipic semialdehyde synthase OS=Rhipicephalus appendiculatus PE=4 SV=1	R. appendiculatus	104641	6.3
tr|A0A131YQN0|A0A131YQN0_RHIAP	V-type H+-transporting ATPase subunit E OS=Rhipicephalus appendiculatus PE=3 SV=1	R. appendiculatus	26028	6.29
tr|A0A131Z581|A0A131Z581_RHIAP	NADH dehydrogenase (Ubiquinone) Fe-S protein 3 OS=Rhipicephalus appendiculatus PE=3 SV=1	R. appendiculatus	30781	6.29
tr|A0A131Z9H9|A0A131Z9H9_RHIAP	NADH dehydrogenase (Ubiquinone) 1 alpha subcomplex subunit 2 (Fragment) OS=Rhipicephalus appendiculatus PE=4 SV=1	R. appendiculatus	11663	6.28
tr|A0A131YZA0|A0A131YZA0_RHIAP	T-complex protein 1 subunit epsilon OS=Rhipicephalus appendiculatus PE=3 SV=1	R. appendiculatus	59655	6.24
tr|A0A131Z0R7|A0A131Z0R7_RHIAP	Glycine rich superfamily member OS=Rhipicephalus appendiculatus PE=4 SV=1	R. appendiculatus	21332	6.21
tr|A0A131YW86|A0A131YW86_RHIAP	Fasciclin domain containing protein OS=Rhipicephalus appendiculatus PE=4 SV=1	R. appendiculatus	38133	6.19
tr|A0A131YKZ3|A0A131YKZ3_RHIAP	Ubiquinol-cytochrome c reductase core subunit 2 OS=Rhipicephalus appendiculatus PE=3 SV=1	R. appendiculatus	50239	6.17
tr|A0A131YMQ9|A0A131YMQ9_RHIAP	Rab GDP dissociation inhibitor OS=Rhipicephalus appendiculatus PE=4 SV=1	R. appendiculatus	50283	6.17
tr|A0A131YXL2|A0A131YXL2_RHIAP	Elongation factor Tu OS=Rhipicephalus appendiculatus PE=3 SV=1	R. appendiculatus	52677	6.16
tr|A0A131Z894|A0A131Z894_RHIAP	Large subunit ribosomal protein LP0 (Fragment) OS=Rhipicephalus appendiculatus PE=3 SV=1	R. appendiculatus	19015	6.16
tr|A0A131Z286|A0A131Z286_RHIAP	Glycine rich secreted protein OS=Rhipicephalus appendiculatus PE=4 SV=1	R. appendiculatus	64771	6.15
tr|A0A131YDC1|A0A131YDC1_RHIAP	Glutathione S-transferase OS=Rhipicephalus appendiculatus PE=3 SV=1	R. appendiculatus	26318	6.11
tr|A0A131YTF0|A0A131YTF0_RHIAP	Succinyl-CoA ligase subunit beta OS=Rhipicephalus appendiculatus PE=3 SV=1	R. appendiculatus	45916	6.02
tr|A0A131YMQ4|A0A131YMQ4_RHIAP	T-complex protein 1 subunit zeta OS=Rhipicephalus appendiculatus PE=3 SV=1	R. appendiculatus	58433	5.96
tr|A0A131YRF3|A0A131YRF3_RHIAP	Thioredoxin like protein OS=Rhipicephalus appendiculatus PE=4 SV=1	R. appendiculatus	31568	5.94
tr|A0A131YYZ1|A0A131YYZ1_RHIAP	V-type H+-transporting ATPase subunit A OS=Rhipicephalus appendiculatus PE=3 SV=1	R. appendiculatus	68727	5.85
tr|A0A131Z9C3|A0A131Z9C3_RHIAP	Microtubule associated complex (Fragment) OS=Rhipicephalus appendiculatus PE=4 SV=1	R. appendiculatus	29356	5.84
tr|A0A131Z204|A0A131Z204_RHIAP	Transaldolase OS=Rhipicephalus appendiculatus PE=3 SV=1	R. appendiculatus	36829	5.79
tr|A0A131ZB27|A0A131ZB27_RHIAP	Glycine rich superfamily member (Fragment) OS=Rhipicephalus appendiculatus PE=4 SV=1	R. appendiculatus	14875	5.53
tr|A0A131YTP7|A0A131YTP7_RHIAP	Threonine 3-dehydrogenase OS=Rhipicephalus appendiculatus PE=4 SV=1	R. appendiculatus	40217	5.52
tr|A0A131YKX3|A0A131YKX3_RHIAP	Actinin alpha OS=Rhipicephalus appendiculatus PE=4 SV=1	R. appendiculatus	103604	5.5
tr|A0A131Z094|A0A131Z094_RHIAP	Amb caj 77 translation factor OS=Rhipicephalus appendiculatus PE=4 SV=1	R. appendiculatus	47799	5.5
tr|A0A131YGT4|A0A131YGT4_RHIAP	F-type H+-transporting ATPase subunit e OS=Rhipicephalus appendiculatus PE=4 SV=1	R. appendiculatus	9835	5.46
tr|A0A131YHW8|A0A131YHW8_RHIAP	Uncharacterized protein OS=Rhipicephalus appendiculatus PE=4 SV=1	R. appendiculatus	12447	5.45
tr|A0A131Z570|A0A131Z570_RHIAP	Phosphoglycerate kinase OS=Rhipicephalus appendiculatus PE=3 SV=1	R. appendiculatus	53189	5.44
tr|A0A131YIT8|A0A131YIT8_RHIAP	GTP-binding nuclear protein OS=Rhipicephalus appendiculatus PE=3 SV=1	R. appendiculatus	25173	5.43
tr|A0A131YG79|A0A131YG79_RHIAP	Thioredoxin OS=Rhipicephalus appendiculatus PE=3 SV=1	R. appendiculatus	12529	5.35
tr|A0A131YV19|A0A131YV19_RHIAP	cAMP-dependent protein kinase regulator OS=Rhipicephalus appendiculatus PE=4 SV=1	R. appendiculatus	43556	5.3
tr|A0A131YJN9|A0A131YJN9_RHIAP	Kinesin-like protein OS=Rhipicephalus appendiculatus PE=3 SV=1	R. appendiculatus	110923	5.26
tr|A0A131YE84|A0A131YE84_RHIAP	Phenylpyruvate tautomerase OS=Rhipicephalus appendiculatus PE=4 SV=1	R. appendiculatus	12646	5.25
tr|A0A131ZB20|A0A131ZB20_RHIAP	Small subunit ribosomal protein S28e (Fragment) OS=Rhipicephalus appendiculatus PE=3 SV=1	R. appendiculatus	10122	5.21
tr|A0A131YEC0|A0A131YEC0_RHIAP	Crystallin, alpha B OS=Rhipicephalus appendiculatus PE=3 SV=1	R. appendiculatus	20491	5.18
tr|A0A131Z6L8|A0A131Z6L8_RHIAP	Crystallin, alpha B OS=Rhipicephalus appendiculatus PE=3 SV=1	R. appendiculatus	20480	5.18
tr|A0A131YSX6|A0A131YSX6_RHIAP	Sorting nexin-1/2 OS=Rhipicephalus appendiculatus PE=4 SV=1	R. appendiculatus	57160	5.15
tr|A0A131YX67|A0A131YX67_RHIAP	Inosine-5'-monophosphate dehydrogenase OS=Rhipicephalus appendiculatus PE=3 SV=1	R. appendiculatus	62374	5.15
tr|A0A131YVZ7|A0A131YVZ7_RHIAP	Citrate synthase OS=Rhipicephalus appendiculatus PE=3 SV=1	R. appendiculatus	52067	5.12
tr|A0A131YVN0|A0A131YVN0_RHIAP	Mitochondrial 2-oxoglutarate/malate carrier protein OS=Rhipicephalus appendiculatus PE=3 SV=1	R. appendiculatus	34219	4.98
tr|A0A131YTU4|A0A131YTU4_RHIAP	Transgelin OS=Rhipicephalus appendiculatus PE=3 SV=1	R. appendiculatus	21070	4.9
tr|A0A131YHP8|A0A131YHP8_RHIAP	Uncharacterized protein OS=Rhipicephalus appendiculatus PE=4 SV=1	R. appendiculatus	15742	4.89
tr|A0A131Z3Q8|A0A131Z3Q8_RHIAP	26S proteasome regulatory subunit N7 OS=Rhipicephalus appendiculatus PE=4 SV=1	R. appendiculatus	45205	4.89
tr|A0A131Z6J6|A0A131Z6J6_RHIAP	Succinyl-CoA synthetase alpha subunit OS=Rhipicephalus appendiculatus PE=3 SV=1	R. appendiculatus	34480	4.88
tr|A0A131Z6M6|A0A131Z6M6_RHIAP	F-type H+-transporting ATPase subunit alpha (Fragment) OS=Rhipicephalus appendiculatus PE=4 SV=1	R. appendiculatus	13145	4.88
tr|A0A131Z9F8|A0A131Z9F8_RHIAP	Tubulin beta (Fragment) OS=Rhipicephalus appendiculatus PE=3 SV=1	R. appendiculatus	29240	4.87
tr|A0A131YJK6|A0A131YJK6_RHIAP	Acetyl-CoA acyltransferase 2 OS=Rhipicephalus appendiculatus PE=3 SV=1	R. appendiculatus	42624	4.86
tr|A0A131YQQ5|A0A131YQQ5_RHIAP	Cytosolic nonspecific dipeptidase OS=Rhipicephalus appendiculatus PE=4 SV=1	R. appendiculatus	56330	4.82
tr|A0A131YGN8|A0A131YGN8_RHIAP	Myosin heavy chain OS=Rhipicephalus appendiculatus PE=3 SV=1	R. appendiculatus	228832	4.81
tr|A0A131YNR4|A0A131YNR4_RHIAP	26S proteasome regulatory subunit T4 OS=Rhipicephalus appendiculatus PE=3 SV=1	R. appendiculatus	45524	4.81
tr|A0A131Z219|A0A131Z219_RHIAP	Large subunit ribosomal protein L7/L12 OS=Rhipicephalus appendiculatus PE=4 SV=1	R. appendiculatus	21408	4.74
tr|A0A131Z695|A0A131Z695_RHIAP	26S proteasome regulatory subunit N9 OS=Rhipicephalus appendiculatus PE=4 SV=1	R. appendiculatus	43200	4.73
tr|A0A131YME5|A0A131YME5_RHIAP	Aldose reductase OS=Rhipicephalus appendiculatus PE=4 SV=1	R. appendiculatus	32448	4.7
tr|A0A131Z3T8|A0A131Z3T8_RHIAP	Eukaryotic translation initiation factor 3 subunit M OS=Rhipicephalus appendiculatus PE=3 SV=1	R. appendiculatus	43478	4.65
tr|A0A131YE62|A0A131YE62_RHIAP	ATP-dependent RNA helicase DDX3X OS=Rhipicephalus appendiculatus PE=3 SV=1	R. appendiculatus	79247	4.63
tr|A0A131YH81|A0A131YH81_RHIAP	Small subunit ribosomal protein S14e OS=Rhipicephalus appendiculatus PE=3 SV=1	R. appendiculatus	16224	4.61
tr|A0A131YS76|A0A131YS76_RHIAP	26S proteasome regulatory subunit T3 OS=Rhipicephalus appendiculatus PE=3 SV=1	R. appendiculatus	46574	4.58
tr|A0A131Z673|A0A131Z673_RHIAP	Reticulon-like protein OS=Rhipicephalus appendiculatus PE=4 SV=1	R. appendiculatus	24532	4.58
tr|A0A131Z1J7|A0A131Z1J7_RHIAP	ATP-dependent RNA helicase DDX5/DBP2 OS=Rhipicephalus appendiculatus PE=3 SV=1	R. appendiculatus	60614	4.55
tr|A0A131YR58|A0A131YR58_RHIAP	Endoplasmic reticulum protein 29 OS=Rhipicephalus appendiculatus PE=4 SV=1	R. appendiculatus	27530	4.5
tr|A0A131Z4W5|A0A131Z4W5_RHIAP	Cytosolic prostaglandin-E synthase OS=Rhipicephalus appendiculatus PE=4 SV=1	R. appendiculatus	19235	4.49
tr|A0A131YTK4|A0A131YTK4_RHIAP	Histone H2B OS=Rhipicephalus appendiculatus PE=3 SV=1	R. appendiculatus	13795	4.41
tr|A0A131Z0V0|A0A131Z0V0_RHIAP	T-complex protein 1 subunit eta OS=Rhipicephalus appendiculatus PE=3 SV=1	R. appendiculatus	58750	4.41
tr|A0A131YPK1|A0A131YPK1_RHIAP	Eukaryotic translation initiation factor 3 subunit F OS=Rhipicephalus appendiculatus PE=3 SV=1	R. appendiculatus	30687	4.4
tr|A0A131Z3G5|A0A131Z3G5_RHIAP	Elongation factor 1-delta OS=Rhipicephalus appendiculatus PE=3 SV=1	R. appendiculatus	30593	4.4
tr|A0A131YA55|A0A131YA55_RHIAP	Mitochondrial tricarboxylate/dicarboxylate carrier OS=Rhipicephalus appendiculatus PE=3 SV=1	R. appendiculatus	33471	4.38
tr|A0A131YH85|A0A131YH85_RHIAP	Biosynthetic process OS=Rhipicephalus appendiculatus PE=4 SV=1	R. appendiculatus	50848	4.31
tr|A0A131YMK2|A0A131YMK2_RHIAP	MICOS complex subunit OS=Rhipicephalus appendiculatus PE=4 SV=1	R. appendiculatus	22544	4.27
tr|A0A131YZM4|A0A131YZM4_RHIAP	Ras-related protein Rab-5C OS=Rhipicephalus appendiculatus PE=4 SV=1	R. appendiculatus	13987	4.27
tr|A0A131Z0Y9|A0A131Z0Y9_RHIAP	26S proteasome regulatory subunit T5 OS=Rhipicephalus appendiculatus PE=3 SV=1	R. appendiculatus	48422	4.24
tr|A0A131YYV8|A0A131YYV8_RHIAP	Protein disulfide-isomerase OS=Rhipicephalus appendiculatus PE=3 SV=1	R. appendiculatus	57145	4.21
tr|A0A131Z3H8|A0A131Z3H8_RHIAP	Enoyl-CoA hydratase OS=Rhipicephalus appendiculatus PE=3 SV=1	R. appendiculatus	31348	4.21
tr|A0A131YUU0|A0A131YUU0_RHIAP	Spectrin alpha OS=Rhipicephalus appendiculatus PE=4 SV=1	R. appendiculatus	278688	4.2
tr|A0A131Z004|A0A131Z004_RHIAP	Splicing factor, arginine/serine-rich 1/9 OS=Rhipicephalus appendiculatus PE=4 SV=1	R. appendiculatus	25664	4.19
tr|A0A131YTY2|A0A131YTY2_RHIAP	Aspartate aminotransferase OS=Rhipicephalus appendiculatus PE=3 SV=1	R. appendiculatus	46078	4.14
tr|A0A131Z904|A0A131Z904_RHIAP	Glycine rich superfamily member (Fragment) OS=Rhipicephalus appendiculatus PE=4 SV=1	R. appendiculatus	14216	4.13
tr|A0A131Z6C6|A0A131Z6C6_RHIAP	Cystatin-A/B OS=Rhipicephalus appendiculatus PE=4 SV=1	R. appendiculatus	11292	4.12
tr|A0A131YH61|A0A131YH61_RHIAP	UMP-CMP kinase OS=Rhipicephalus appendiculatus PE=3 SV=1	R. appendiculatus	25896	4.11
tr|Q6JVM9|Q6JVM9_RHIAP	Glutathione S-transferase OS=Rhipicephalus appendiculatus GN=GST PE=2 SV=1	R. appendiculatus	25839	4.11
tr|A0A131YJ15|A0A131YJ15_RHIAP	Calcium binding protein 39 OS=Rhipicephalus appendiculatus PE=4 SV=1	R. appendiculatus	40496	4.09
tr|A0A131Z426|A0A131Z426_RHIAP	NADH dehydrogenase (Ubiquinone) 1 alpha subcomplex subunit 7 OS=Rhipicephalus appendiculatus PE=4 SV=1	R. appendiculatus	11478	4.05
tr|A0A131YK23|A0A131YK23_RHIAP	1-pyrroline-5-carboxylate dehydrogenase OS=Rhipicephalus appendiculatus PE=3 SV=1	R. appendiculatus	64300	4.03
tr|A0A131Z0M3|A0A131Z0M3_RHIAP	Basic tail secreted protein OS=Rhipicephalus appendiculatus PE=4 SV=1	R. appendiculatus	117262	4.02
tr|A0A131Z2H9|A0A131Z2H9_RHIAP	NADH dehydrogenase (Ubiquinone) Fe-S protein 2 OS=Rhipicephalus appendiculatus PE=3 SV=1	R. appendiculatus	52688	4
tr|A0A131YI09|A0A131YI09_RHIAP	GMP synthase (Glutamine-hydrolysing) OS=Rhipicephalus appendiculatus PE=4 SV=1	R. appendiculatus	76665	3.96
tr|A0A131YZN6|A0A131YZN6_RHIAP	SND1 nuclease domain-containing protein 1 OS=Rhipicephalus appendiculatus PE=4 SV=1	R. appendiculatus	100612	3.95
tr|A0A131YRY3|A0A131YRY3_RHIAP	NADH dehydrogenase (Ubiquinone) 1 beta subcomplex subunit 9 OS=Rhipicephalus appendiculatus PE=3 SV=1	R. appendiculatus	17524	3.93
tr|A0A131ZB16|A0A131ZB16_RHIAP	Thioredoxin 1 (Fragment) OS=Rhipicephalus appendiculatus PE=4 SV=1	R. appendiculatus	17562	3.93
tr|A0A131YFN9|A0A131YFN9_RHIAP	Peptidyl-prolyl cis-trans isomerase OS=Rhipicephalus appendiculatus PE=4 SV=1	R. appendiculatus	11704	3.9
tr|A0A131Z1C6|A0A131Z1C6_RHIAP	Heterogeneous nuclear ribonucleoprotein K OS=Rhipicephalus appendiculatus PE=4 SV=1	R. appendiculatus	35537	3.9
tr|A0A131YRH9|A0A131YRH9_RHIAP	Eukaryotic translation initiation factor 3 subunit K OS=Rhipicephalus appendiculatus PE=3 SV=1	R. appendiculatus	26607	3.88
tr|A0A131YP40|A0A131YP40_RHIAP	Tubulin alpha OS=Rhipicephalus appendiculatus PE=3 SV=1	R. appendiculatus	50638	3.87
tr|A0A131Z8U7|A0A131Z8U7_RHIAP	Large subunit ribosomal protein L12e OS=Rhipicephalus appendiculatus PE=3 SV=1	R. appendiculatus	17788	3.84
tr|A0A131Z5J8|A0A131Z5J8_RHIAP	Large subunit ribosomal protein LP1 OS=Rhipicephalus appendiculatus PE=3 SV=1	R. appendiculatus	11760	3.83
tr|A0A131YE12|A0A131YE12_RHIAP	Ca2+ binding protein OS=Rhipicephalus appendiculatus PE=4 SV=1	R. appendiculatus	20867	3.8
tr|A0A131YY80|A0A131YY80_RHIAP	Heat shock 70 kDa protein OS=Rhipicephalus appendiculatus PE=3 SV=1	R. appendiculatus	90357	3.8
tr|A0A131YUJ4|A0A131YUJ4_RHIAP	Small subunit ribosomal protein S18e OS=Rhipicephalus appendiculatus PE=3 SV=1	R. appendiculatus	17872	3.79
tr|A0A131Y9W8|A0A131Y9W8_RHIAP	Branched-chain amino acid aminotransferase OS=Rhipicephalus appendiculatus PE=3 SV=1	R. appendiculatus	45173	3.78
tr|A0A131YRS7|A0A131YRS7_RHIAP	Elongation factor 1-beta OS=Rhipicephalus appendiculatus PE=3 SV=1	R. appendiculatus	23981	3.78
tr|A0A131YZZ7|A0A131YZZ7_RHIAP	Fumarate hydratase, class II OS=Rhipicephalus appendiculatus PE=3 SV=1	R. appendiculatus	54264	3.78
tr|A0A131YNV1|A0A131YNV1_RHIAP	Succinate dehydrogenase [ubiquinone] flavoprotein subunit, mitochondrial OS=Rhipicephalus appendiculatus PE=3 SV=1	R. appendiculatus	72922	3.73
tr|A0A131YHA4|A0A131YHA4_RHIAP	Clathrin heavy chain OS=Rhipicephalus appendiculatus PE=3 SV=1	R. appendiculatus	192384	3.72
tr|A0A131YVV2|A0A131YVV2_RHIAP	Bifunctional glutamyl/prolyl-tRNA synthetase OS=Rhipicephalus appendiculatus PE=3 SV=1	R. appendiculatus	171027	3.71
tr|A0A131YZU6|A0A131YZU6_RHIAP	Ras-related protein Rap-1A OS=Rhipicephalus appendiculatus PE=4 SV=1	R. appendiculatus	21159	3.69
tr|A0A131YM80|A0A131YM80_RHIAP	Uncharacterized protein OS=Rhipicephalus appendiculatus PE=4 SV=1	R. appendiculatus	21316	3.65
tr|A0A131YSN1|A0A131YSN1_RHIAP	26S proteasome regulatory subunit T6 OS=Rhipicephalus appendiculatus PE=3 SV=1	R. appendiculatus	46166	3.62
tr|A0A131Z5I7|A0A131Z5I7_RHIAP	26S proteasome regulatory subunit N1 OS=Rhipicephalus appendiculatus PE=4 SV=1	R. appendiculatus	99347	3.59
tr|A0A131YF84|A0A131YF84_RHIAP	Heat shock protein OS=Rhipicephalus appendiculatus PE=3 SV=1	R. appendiculatus	21572	3.58
tr|A0A131YKV5|A0A131YKV5_RHIAP	NADH dehydrogenase (Ubiquinone) flavoprotein 2 OS=Rhipicephalus appendiculatus PE=4 SV=1	R. appendiculatus	27836	3.56
tr|A0A131Y956|A0A131Y956_RHIAP	Cytochrome c oxidase subunit 2 (Fragment) OS=Rhipicephalus appendiculatus PE=3 SV=1	R. appendiculatus	24747	3.55
tr|A0A131Z8J7|A0A131Z8J7_RHIAP	2,3-bisphosphoglycerate-independent phosphoglycerate mutase OS=Rhipicephalus appendiculatus PE=3 SV=1	R. appendiculatus	56335	3.51
tr|A0A131YNI7|A0A131YNI7_RHIAP	Peptidyl-prolyl cis-trans isomerase OS=Rhipicephalus appendiculatus PE=3 SV=1	R. appendiculatus	28152	3.48
tr|A0A131Z3G0|A0A131Z3G0_RHIAP	Guanine nucleotide-binding protein G(O) subunit alpha OS=Rhipicephalus appendiculatus PE=4 SV=1	R. appendiculatus	40847	3.48
tr|A0A131Z2K8|A0A131Z2K8_RHIAP	Reticulon-like protein OS=Rhipicephalus appendiculatus PE=4 SV=1	R. appendiculatus	25056	3.46
tr|A0A131YSY9|A0A131YSY9_RHIAP	Aldehyde dehydrogenase (NAD+) OS=Rhipicephalus appendiculatus PE=3 SV=1	R. appendiculatus	54106	3.41
tr|A0A131Z2F0|A0A131Z2F0_RHIAP	Ubiquitin-activating enzyme E1 OS=Rhipicephalus appendiculatus PE=3 SV=1	R. appendiculatus	118003	3.41
tr|A0A131Z4R8|A0A131Z4R8_RHIAP	DnaJ-like protein subfamily C member 19 OS=Rhipicephalus appendiculatus PE=4 SV=1	R. appendiculatus	12560	3.39
tr|A0A131Z5W2|A0A131Z5W2_RHIAP	NADH dehydrogenase (Ubiquinone) 1 alpha subcomplex subunit 9 OS=Rhipicephalus appendiculatus PE=4 SV=1	R. appendiculatus	44600	3.39
tr|A0A131YGJ3|A0A131YGJ3_RHIAP	Heterogeneous nuclear ribonucleoprotein L OS=Rhipicephalus appendiculatus PE=4 SV=1	R. appendiculatus	51487	3.33
tr|A0A131YJ46|A0A131YJ46_RHIAP	ATP synthase-coupling factor 6, mitochondrial OS=Rhipicephalus appendiculatus PE=3 SV=1	R. appendiculatus	12706	3.33
tr|A0A131YP10|A0A131YP10_RHIAP	MICOS complex subunit MIC13 OS=Rhipicephalus appendiculatus PE=3 SV=1	R. appendiculatus	12612	3.33
tr|A0A131Z608|A0A131Z608_RHIAP	Cytochrome c oxidase subunit 6a OS=Rhipicephalus appendiculatus PE=3 SV=1	R. appendiculatus	12629	3.33
tr|A0A131YL87|A0A131YL87_RHIAP	3-hydroxyisobutyrate dehydrogenase OS=Rhipicephalus appendiculatus PE=3 SV=1	R. appendiculatus	32250	3.29
tr|A0A131YTM0|A0A131YTM0_RHIAP	Small subunit ribosomal protein S9e OS=Rhipicephalus appendiculatus PE=3 SV=1	R. appendiculatus	22529	3.28
tr|A0A131Z5A7|A0A131Z5A7_RHIAP	ATPase inhibitor OS=Rhipicephalus appendiculatus PE=4 SV=1	R. appendiculatus	12802	3.28
tr|A0A131YFQ2|A0A131YFQ2_RHIAP	ATP-dependent RNA helicase UAP56/SUB2 OS=Rhipicephalus appendiculatus PE=4 SV=1	R. appendiculatus	48767	3.27
tr|A0A131Z5L5|A0A131Z5L5_RHIAP	Uncharacterized protein OS=Rhipicephalus appendiculatus PE=4 SV=1	R. appendiculatus	9547	3.25
tr|A0A131YDT6|A0A131YDT6_RHIAP	Synaptic vesicle membrane protein vat 1 OS=Rhipicephalus appendiculatus PE=4 SV=1	R. appendiculatus	45984	3.2
tr|A0A131YGY1|A0A131YGY1_RHIAP	Phosphoenolpyruvate carboxykinase (GTP) OS=Rhipicephalus appendiculatus PE=3 SV=1	R. appendiculatus	72600	3.18
tr|A0A131YLB8|A0A131YLB8_RHIAP	2-oxoglutarate dehydrogenase E1 component OS=Rhipicephalus appendiculatus PE=4 SV=1	R. appendiculatus	116286	3.15
tr|A0A131YXM1|A0A131YXM1_RHIAP	ATP-citrate synthase OS=Rhipicephalus appendiculatus PE=3 SV=1	R. appendiculatus	119931	3.14
tr|A0A131YCW5|A0A131YCW5_RHIAP	Translation initiation inhibitor OS=Rhipicephalus appendiculatus PE=4 SV=1	R. appendiculatus	16464	3.13
tr|A0A131YHA2|A0A131YHA2_RHIAP	F-type H+-transporting ATPase subunit f OS=Rhipicephalus appendiculatus PE=4 SV=1	R. appendiculatus	13105	3.13
tr|A0A131YTI9|A0A131YTI9_RHIAP	6-phosphogluconolactonase OS=Rhipicephalus appendiculatus PE=4 SV=1	R. appendiculatus	26525	3.12
tr|A0A131Z028|A0A131Z028_RHIAP	Ras-related protein Rab-10 OS=Rhipicephalus appendiculatus PE=4 SV=1	R. appendiculatus	23210	3.11
tr|A0A131YZB4|A0A131YZB4_RHIAP	Karyopherin importin beta 3 OS=Rhipicephalus appendiculatus PE=4 SV=1	R. appendiculatus	124422	3.08
tr|A0A131YP53|A0A131YP53_RHIAP	Ferritin OS=Rhipicephalus appendiculatus PE=3 SV=1	R. appendiculatus	19958	3.07
tr|A0A131YNI0|A0A131YNI0_RHIAP	Ubiquitin-conjugating enzyme E2 variant OS=Rhipicephalus appendiculatus PE=4 SV=1	R. appendiculatus	16655	3.06
tr|A0A131ZAQ7|A0A131ZAQ7_RHIAP	2-oxoisovalerate dehydrogenase E2 component (Dihydrolipoyl transacylase) (Fragment) OS=Rhipicephalus appendiculatus PE=3 SV=1	R. appendiculatus	57263	3.06
tr|A0A131YHV9|A0A131YHV9_RHIAP	40S ribosomal protein S27 OS=Rhipicephalus appendiculatus PE=3 SV=1	R. appendiculatus	9858	3.05
tr|A0A131YKR7|A0A131YKR7_RHIAP	Eukaryotic translation initiation factor 3 subunit C OS=Rhipicephalus appendiculatus PE=3 SV=1	R. appendiculatus	108382	3.04
tr|A0A131YRH6|A0A131YRH6_RHIAP	Ras-related protein Rab-2A OS=Rhipicephalus appendiculatus PE=4 SV=1	R. appendiculatus	23581	3.03
tr|A0A131Z256|A0A131Z256_RHIAP	Lipocalin OS=Rhipicephalus appendiculatus PE=4 SV=1	R. appendiculatus	23505	3.03
tr|A0A131YY94|A0A131YY94_RHIAP	ATP-dependent RNA helicase DDX6/DHH1 OS=Rhipicephalus appendiculatus PE=3 SV=1	R. appendiculatus	50857	3.02
tr|A0A131Z1F6|A0A131Z1F6_RHIAP	Calmodulin OS=Rhipicephalus appendiculatus PE=4 SV=1	R. appendiculatus	16800	3.02
tr|A0A131Z512|A0A131Z512_RHIAP	26S proteasome regulatory subunit N12 OS=Rhipicephalus appendiculatus PE=4 SV=1	R. appendiculatus	30543	3
tr|A0A131YEU2|A0A131YEU2_RHIAP	Squid OS=Rhipicephalus appendiculatus PE=4 SV=1	R. appendiculatus	37474	2.97
tr|A0A131YZ03|A0A131YZ03_RHIAP	Acetyl-CoA C-acetyltransferase OS=Rhipicephalus appendiculatus PE=3 SV=1	R. appendiculatus	44431	2.97
tr|A0A131YZ82|A0A131YZ82_RHIAP	Pyruvate dehydrogenase E1 component subunit alpha OS=Rhipicephalus appendiculatus PE=4 SV=1	R. appendiculatus	44638	2.95
tr|A0A131YK03|A0A131YK03_RHIAP	Mitochondrial-processing peptidase subunit beta OS=Rhipicephalus appendiculatus PE=3 SV=1	R. appendiculatus	62032	2.93
tr|A0A131YUW5|A0A131YUW5_RHIAP	AP complex subunit beta OS=Rhipicephalus appendiculatus PE=3 SV=1	R. appendiculatus	103721	2.93
tr|A0A131Z275|A0A131Z275_RHIAP	Proteasome subunit alpha type OS=Rhipicephalus appendiculatus PE=3 SV=1	R. appendiculatus	27425	2.93
tr|A0A131YG71|A0A131YG71_RHIAP	Small subunit ribosomal protein S20e OS=Rhipicephalus appendiculatus PE=3 SV=1	R. appendiculatus	13699	2.9
tr|A0A131YQV2|A0A131YQV2_RHIAP	26S proteasome regulatory subunit N2 OS=Rhipicephalus appendiculatus PE=4 SV=1	R. appendiculatus	111664	2.88
tr|A0A131Z403|A0A131Z403_RHIAP	Proteasome subunit alpha type OS=Rhipicephalus appendiculatus PE=3 SV=1	R. appendiculatus	31143	2.88
tr|A0A131YHU1|A0A131YHU1_RHIAP	Mitochondrial trans-2-enoyl-CoA reductase OS=Rhipicephalus appendiculatus PE=4 SV=1	R. appendiculatus	38243	2.87
tr|A0A131YLJ7|A0A131YLJ7_RHIAP	Mitochondrial import inner membrane translocase subunit TIM44 OS=Rhipicephalus appendiculatus PE=3 SV=1	R. appendiculatus	52318	2.87
tr|A0A131YSI5|A0A131YSI5_RHIAP	ADP-ribosylation factor 4 OS=Rhipicephalus appendiculatus PE=3 SV=1	R. appendiculatus	20734	2.87
tr|A0A131YH59|A0A131YH59_RHIAP	High mobility group protein B1 OS=Rhipicephalus appendiculatus PE=4 SV=1	R. appendiculatus	24359	2.86
tr|A0A131YP17|A0A131YP17_RHIAP	Reductase OS=Rhipicephalus appendiculatus PE=4 SV=1	R. appendiculatus	27808	2.85
tr|A0A131YH38|A0A131YH38_RHIAP	Calponin OS=Rhipicephalus appendiculatus PE=3 SV=1	R. appendiculatus	20842	2.84
tr|A0A131YM45|A0A131YM45_RHIAP	Succinyl-CoA ligase subunit beta OS=Rhipicephalus appendiculatus PE=3 SV=1	R. appendiculatus	49079	2.84
tr|A0A131Z5P9|A0A131Z5P9_RHIAP	NADH dehydrogenase (Ubiquinone) 1 beta subcomplex subunit 8 OS=Rhipicephalus appendiculatus PE=4 SV=1	R. appendiculatus	20960	2.81
tr|A0A131YHS4|A0A131YHS4_RHIAP	Glucose-6-phosphate isomerase OS=Rhipicephalus appendiculatus PE=3 SV=1	R. appendiculatus	63627	2.8
tr|A0A131YY10|A0A131YY10_RHIAP	Pyruvate kinase OS=Rhipicephalus appendiculatus PE=3 SV=1	R. appendiculatus	60244	2.79
tr|A0A131YZ56|A0A131YZ56_RHIAP	3'(2'), 5'-bisphosphate nucleotidase OS=Rhipicephalus appendiculatus PE=4 SV=1	R. appendiculatus	35378	2.78
tr|A0A131YKF3|A0A131YKF3_RHIAP	Uncharacterized protein OS=Rhipicephalus appendiculatus PE=4 SV=1	R. appendiculatus	14074	2.74
tr|A0A131Z0N1|A0A131Z0N1_RHIAP	NADH dehydrogenase (Ubiquinone) Fe-S protein 7 OS=Rhipicephalus appendiculatus PE=3 SV=1	R. appendiculatus	24903	2.74
tr|A0A131Z2W6|A0A131Z2W6_RHIAP	Interleukin enhancer-binding factor 2 OS=Rhipicephalus appendiculatus PE=4 SV=1	R. appendiculatus	42842	2.74
tr|A0A131YGI5|A0A131YGI5_RHIAP	Angiotensin I converting enzyme (Peptidyl-dipeptidase A) 1 OS=Rhipicephalus appendiculatus PE=3 SV=1	R. appendiculatus	75613	2.72
tr|A0A131Z500|A0A131Z500_RHIAP	NADH dehydrogenase (Ubiquinone) 1 beta subcomplex subunit 11 OS=Rhipicephalus appendiculatus PE=4 SV=1	R. appendiculatus	17767	2.72
tr|A0A131YVV3|A0A131YVV3_RHIAP	ATPase family AAA domain-containing protein 3A/B OS=Rhipicephalus appendiculatus PE=4 SV=1	R. appendiculatus	68370	2.71
tr|A0A131YCK2|A0A131YCK2_RHIAP	Isocitrate dehydrogenase [NADP] OS=Rhipicephalus appendiculatus PE=3 SV=1	R. appendiculatus	46880	2.7
tr|A0A131YEV8|A0A131YEV8_RHIAP	Glycine rich superfamily member OS=Rhipicephalus appendiculatus PE=4 SV=1	R. appendiculatus	14185	2.7
tr|A0A131YVZ8|A0A131YVZ8_RHIAP	Dihydropteridine reductase OS=Rhipicephalus appendiculatus PE=4 SV=1	R. appendiculatus	25071	2.7
tr|A0A131Z1Q3|A0A131Z1Q3_RHIAP	Phosphoribosylaminoimidazole-succinocarboxamide synthase OS=Rhipicephalus appendiculatus PE=3 SV=1	R. appendiculatus	46799	2.7
tr|A0A131YI57|A0A131YI57_RHIAP	UDP-glucose 4-epimerase OS=Rhipicephalus appendiculatus PE=3 SV=1	R. appendiculatus	39838	2.67
tr|A0A131YTG4|A0A131YTG4_RHIAP	26S proteasome regulatory subunit N3 OS=Rhipicephalus appendiculatus PE=4 SV=1	R. appendiculatus	58000	2.67
tr|A0A131YVR5|A0A131YVR5_RHIAP	Phosphoribosylaminoimidazolecarboxamide formyltransferase / IMP cyclohydrolase OS=Rhipicephalus appendiculatus PE=3 SV=1	R. appendiculatus	72581	2.67
tr|A0A131ZD51|A0A131ZD51_RHIAP	ATP-dependent RNA helicase DDX17 (Fragment) OS=Rhipicephalus appendiculatus PE=4 SV=1	R. appendiculatus	32512	2.67
tr|A0A131YSI2|A0A131YSI2_RHIAP	Ubiquitin-conjugating enzyme E2 L3 OS=Rhipicephalus appendiculatus PE=3 SV=1	R. appendiculatus	17937	2.66
tr|A0A131Z494|A0A131Z494_RHIAP	Translation initiation inhibitor UK114/IBM1 OS=Rhipicephalus appendiculatus PE=4 SV=1	R. appendiculatus	14265	2.66
tr|A0A131YVP0|A0A131YVP0_RHIAP	Spectrin beta OS=Rhipicephalus appendiculatus PE=4 SV=1	R. appendiculatus	270656	2.65
tr|A0A131YTL7|A0A131YTL7_RHIAP	Vamp vesicle associated membrane protein associated protein a OS=Rhipicephalus appendiculatus PE=4 SV=1	R. appendiculatus	29162	2.62
tr|A0A131YVC2|A0A131YVC2_RHIAP	Uridine monophosphate synthetase OS=Rhipicephalus appendiculatus PE=3 SV=1	R. appendiculatus	51285	2.62
tr|A0A131Z012|A0A131Z012_RHIAP	Sepiapterin reductase OS=Rhipicephalus appendiculatus PE=4 SV=1	R. appendiculatus	29190	2.62
tr|A0A131YMR9|A0A131YMR9_RHIAP	Translation initiation factor 4G OS=Rhipicephalus appendiculatus PE=4 SV=1	R. appendiculatus	188227	2.61
tr|A0A131YTF9|A0A131YTF9_RHIAP	Serine/threonine-protein phosphatase 2A regulatory subunit A OS=Rhipicephalus appendiculatus PE=4 SV=1	R. appendiculatus	66183	2.61
tr|A0A131Z1G6|A0A131Z1G6_RHIAP	Aspartate aminotransferase OS=Rhipicephalus appendiculatus PE=3 SV=1	R. appendiculatus	47680	2.61
tr|A0A131Z1P8|A0A131Z1P8_RHIAP	Glycine rich superfamily member OS=Rhipicephalus appendiculatus PE=4 SV=1	R. appendiculatus	21821	2.61
tr|A0A131YHA7|A0A131YHA7_RHIAP	Signal peptidase complex subunit 2 OS=Rhipicephalus appendiculatus PE=4 SV=1	R. appendiculatus	25668	2.6
tr|A0A131YPI6|A0A131YPI6_RHIAP	Large subunit ribosomal protein L4e OS=Rhipicephalus appendiculatus PE=4 SV=1	R. appendiculatus	47858	2.6
tr|A0A131YW26|A0A131YW26_RHIAP	Pyruvate carboxylase OS=Rhipicephalus appendiculatus PE=4 SV=1	R. appendiculatus	133036	2.6
tr|A0A131YTF5|A0A131YTF5_RHIAP	Programmed cell death OS=Rhipicephalus appendiculatus PE=4 SV=1	R. appendiculatus	14498	2.59
tr|A0A131YIX3|A0A131YIX3_RHIAP	Elongation factor Ts, mitochondrial OS=Rhipicephalus appendiculatus PE=3 SV=1	R. appendiculatus	40759	2.57
tr|A0A131YKY2|A0A131YKY2_RHIAP	V-type H+-transporting ATPase subunit C OS=Rhipicephalus appendiculatus PE=4 SV=1	R. appendiculatus	44345	2.57
tr|A0A131YY84|A0A131YY84_RHIAP	Neurofilament heavy polypeptide OS=Rhipicephalus appendiculatus PE=4 SV=1	R. appendiculatus	104059	2.57
tr|A0A131YLU3|A0A131YLU3_RHIAP	Fructose-1,6-bisphosphatase I OS=Rhipicephalus appendiculatus PE=3 SV=1	R. appendiculatus	37048	2.56
tr|A0A131YFX3|A0A131YFX3_RHIAP	NADH dehydrogenase (Ubiquinone) 1 beta subcomplex subunit 4 OS=Rhipicephalus appendiculatus PE=4 SV=1	R. appendiculatus	14803	2.53
tr|A0A131YZI6|A0A131YZI6_RHIAP	Triosephosphate isomerase OS=Rhipicephalus appendiculatus PE=3 SV=1	R. appendiculatus	18538	2.52
tr|A0A131Z4R5|A0A131Z4R5_RHIAP	Coiled-coil-helix-coiled-coil-helix domain-containing protein 3, mitochondrial OS=Rhipicephalus appendiculatus PE=4 SV=1	R. appendiculatus	18509	2.52
tr|A0A131Z468|A0A131Z468_RHIAP	Uncharacterized protein OS=Rhipicephalus appendiculatus PE=4 SV=1	R. appendiculatus	37502	2.51
tr|A0A131YGK2|A0A131YGK2_RHIAP	Dynein heavy chain 1, cytosolic OS=Rhipicephalus appendiculatus PE=4 SV=1	R. appendiculatus	532924	2.5
tr|A0A131YGT1|A0A131YGT1_RHIAP	Myosin heavy chain 6/7 OS=Rhipicephalus appendiculatus PE=3 SV=1	R. appendiculatus	222939	2.5
tr|A0A131YJN1|A0A131YJN1_RHIAP	Obg-like ATPase 1 OS=Rhipicephalus appendiculatus PE=3 SV=1	R. appendiculatus	45292	2.49
tr|A0A131YYG4|A0A131YYG4_RHIAP	Aspartyl-tRNA synthetase OS=Rhipicephalus appendiculatus PE=4 SV=1	R. appendiculatus	60346	2.49
tr|A0A131Z5R3|A0A131Z5R3_RHIAP	Eukaryotic translation initiation factor 3 subunit A OS=Rhipicephalus appendiculatus PE=3 SV=1	R. appendiculatus	132771	2.48
tr|A0A131YF77|A0A131YF77_RHIAP	Elongation factor 1-gamma OS=Rhipicephalus appendiculatus PE=4 SV=1	R. appendiculatus	49368	2.46
tr|A0A131YGW7|A0A131YGW7_RHIAP	Malic enzyme OS=Rhipicephalus appendiculatus PE=3 SV=1	R. appendiculatus	64828	2.45
tr|A0A131YPS5|A0A131YPS5_RHIAP	Acetyltransferase component of pyruvate dehydrogenase complex OS=Rhipicephalus appendiculatus PE=3 SV=1	R. appendiculatus	53244	2.45
tr|A0A131YS39|A0A131YS39_RHIAP	Synaptobrevin-like protein YKT6 OS=Rhipicephalus appendiculatus PE=3 SV=1	R. appendiculatus	22779	2.44
tr|A0A131Z1X3|A0A131Z1X3_RHIAP	Large subunit ribosomal protein LP0 OS=Rhipicephalus appendiculatus PE=4 SV=1	R. appendiculatus	15094	2.43
tr|A0A131ZAM8|A0A131ZAM8_RHIAP	Glutathione S-transferase (Fragment) OS=Rhipicephalus appendiculatus PE=3 SV=1	R. appendiculatus	26628	2.43
tr|A0A131Z4P9|A0A131Z4P9_RHIAP	ELAV like protein 2/3/4 OS=Rhipicephalus appendiculatus PE=4 SV=1	R. appendiculatus	34443	2.42
tr|A0A131Z580|A0A131Z580_RHIAP	Aldehyde dehydrogenase family 7 member A1 OS=Rhipicephalus appendiculatus PE=3 SV=1	R. appendiculatus	57936	2.39
tr|A0A131Z4M4|A0A131Z4M4_RHIAP	26S proteasome regulatory subunit N11 OS=Rhipicephalus appendiculatus PE=4 SV=1	R. appendiculatus	34712	2.38
tr|A0A131YC34|A0A131YC34_RHIAP	Eukaryotic translation initiation factor 3 subunit L OS=Rhipicephalus appendiculatus PE=3 SV=1	R. appendiculatus	62145	2.37
tr|A0A131YDD7|A0A131YDD7_RHIAP	Glycerol-3-phosphate dehydrogenase [NAD(+)] OS=Rhipicephalus appendiculatus PE=3 SV=1	R. appendiculatus	38923	2.35
tr|A0A131YVR9|A0A131YVR9_RHIAP	Sorting nexin-3/12 OS=Rhipicephalus appendiculatus PE=4 SV=1	R. appendiculatus	19464	2.33
tr|A0A131YWU7|A0A131YWU7_RHIAP	TNF receptor-associated protein 1 OS=Rhipicephalus appendiculatus PE=3 SV=1	R. appendiculatus	78594	2.33
tr|A0A131Z959|A0A131Z959_RHIAP	Small ubiquitin-related modifier OS=Rhipicephalus appendiculatus PE=3 SV=1	R. appendiculatus	11537	2.33
tr|A0A131YDW8|A0A131YDW8_RHIAP	Galectin OS=Rhipicephalus appendiculatus PE=4 SV=1	R. appendiculatus	55204	2.31
tr|A0A131YQ93|A0A131YQ93_RHIAP	26S proteasome regulatory subunit N8 OS=Rhipicephalus appendiculatus PE=4 SV=1	R. appendiculatus	35419	2.31
tr|A0A131YBZ0|A0A131YBZ0_RHIAP	RNA-binding protein Musashi OS=Rhipicephalus appendiculatus PE=4 SV=1	R. appendiculatus	31486	2.3
tr|A0A131YRK6|A0A131YRK6_RHIAP	Large subunit ribosomal protein L13Ae OS=Rhipicephalus appendiculatus PE=3 SV=1	R. appendiculatus	23654	2.28
tr|A0A131YT57|A0A131YT57_RHIAP	RuvB-like helicase OS=Rhipicephalus appendiculatus PE=3 SV=1	R. appendiculatus	51665	2.28
tr|A0A131YYH0|A0A131YYH0_RHIAP	3-hydroxyacyl-CoA dehydrogenase / 3-hydroxy-2-methylbutyryl-CoA dehydrogenase OS=Rhipicephalus appendiculatus PE=3 SV=1	R. appendiculatus	27594	2.28
tr|A0A131Z5Q2|A0A131Z5Q2_RHIAP	T-complex protein 1 subunit alpha OS=Rhipicephalus appendiculatus PE=3 SV=1	R. appendiculatus	59743	2.27
tr|A0A131Z381|A0A131Z381_RHIAP	NADH dehydrogenase (Ubiquinone) 1 beta subcomplex subunit 10 OS=Rhipicephalus appendiculatus PE=4 SV=1	R. appendiculatus	19806	2.26
tr|A0A131YR30|A0A131YR30_RHIAP	NADH dehydrogenase (Ubiquinone) Fe-S protein 8 OS=Rhipicephalus appendiculatus PE=3 SV=1	R. appendiculatus	23900	2.25
tr|A0A131YL82|A0A131YL82_RHIAP	Microtubule-associated protein, RP/EB family OS=Rhipicephalus appendiculatus PE=4 SV=1	R. appendiculatus	31999	2.24
tr|A0A131YNA2|A0A131YNA2_RHIAP	Protein disulfide-isomerase A6 OS=Rhipicephalus appendiculatus PE=3 SV=1	R. appendiculatus	48030	2.24
tr|A0A131Z2S4|A0A131Z2S4_RHIAP	Calreticulin OS=Rhipicephalus appendiculatus PE=3 SV=1	R. appendiculatus	48160	2.24
tr|A0A131YSJ2|A0A131YSJ2_RHIAP	Acetyl coa hydrolase OS=Rhipicephalus appendiculatus PE=4 SV=1	R. appendiculatus	52337	2.22
tr|A0A131Z1N4|A0A131Z1N4_RHIAP	Peroxiredoxin (Alkyl hydroperoxide reductase subunit C) OS=Rhipicephalus appendiculatus PE=4 SV=1	R. appendiculatus	28048	2.22
tr|A0A131Z3Q0|A0A131Z3Q0_RHIAP	Large subunit ribosomal protein L8e OS=Rhipicephalus appendiculatus PE=3 SV=1	R. appendiculatus	28113	2.22
tr|A0A131ZAH3|A0A131ZAH3_RHIAP	Peroxisomal 3,2-trans-enoyl-CoA isomerase (Fragment) OS=Rhipicephalus appendiculatus PE=4 SV=1	R. appendiculatus	28030	2.22
tr|A0A131Z3N0|A0A131Z3N0_RHIAP	NADH dehydrogenase (Ubiquinone) 1 beta subcomplex subunit 7 OS=Rhipicephalus appendiculatus PE=4 SV=1	R. appendiculatus	16016	2.21
tr|A0A131YGM8|A0A131YGM8_RHIAP	Leucine-rich PPR motif-containing protein, mitochondrial OS=Rhipicephalus appendiculatus PE=4 SV=1	R. appendiculatus	158501	2.2
tr|A0A131YXB7|A0A131YXB7_RHIAP	Transketolase OS=Rhipicephalus appendiculatus PE=4 SV=1	R. appendiculatus	69041	2.2
tr|A0A131Z5G4|A0A131Z5G4_RHIAP	Aldehyde dehydrogenase (NAD+) OS=Rhipicephalus appendiculatus PE=3 SV=1	R. appendiculatus	56883	2.2
tr|A0A131YTA4|A0A131YTA4_RHIAP	Translational activator gcn1 translational activator gcn1 OS=Rhipicephalus appendiculatus PE=4 SV=1	R. appendiculatus	294082	2.19
tr|A0A131Z0I2|A0A131Z0I2_RHIAP	Serine hydroxymethyltransferase OS=Rhipicephalus appendiculatus PE=3 SV=1	R. appendiculatus	52822	2.19
tr|A0A131YHB2|A0A131YHB2_RHIAP	Guanine nucleotide-binding protein subunit beta-2-like 1 protein OS=Rhipicephalus appendiculatus PE=4 SV=1	R. appendiculatus	36602	2.18
tr|A0A131YLX5|A0A131YLX5_RHIAP	Ubiquitin thioesterase protein OTUB1 OS=Rhipicephalus appendiculatus PE=4 SV=1	R. appendiculatus	32515	2.18
tr|A0A131Z956|A0A131Z956_RHIAP	Plastin-3 (Fragment) OS=Rhipicephalus appendiculatus PE=4 SV=1	R. appendiculatus	77732	2.18
tr|A0A131YHN1|A0A131YHN1_RHIAP	Small subunit ribosomal protein S23e OS=Rhipicephalus appendiculatus PE=3 SV=1	R. appendiculatus	16233	2.16
tr|A0A131Z5F6|A0A131Z5F6_RHIAP	Metallopeptidase OS=Rhipicephalus appendiculatus PE=4 SV=1	R. appendiculatus	45118	2.16
tr|A0A131Z5T7|A0A131Z5T7_RHIAP	Large subunit ribosomal protein L28e OS=Rhipicephalus appendiculatus PE=4 SV=1	R. appendiculatus	16203	2.16
tr|A0A131Z6C5|A0A131Z6C5_RHIAP	Large subunit ribosomal protein L27e OS=Rhipicephalus appendiculatus PE=4 SV=1	R. appendiculatus	16228	2.16
tr|A0A131YFW9|A0A131YFW9_RHIAP	Histidyl-tRNA synthetase OS=Rhipicephalus appendiculatus PE=3 SV=1	R. appendiculatus	57766	2.14
tr|A0A131YP33|A0A131YP33_RHIAP	Spermidine synthase OS=Rhipicephalus appendiculatus PE=3 SV=1	R. appendiculatus	32866	2.14
tr|A0A131Z060|A0A131Z060_RHIAP	Superoxide dismutase OS=Rhipicephalus appendiculatus PE=3 SV=1	R. appendiculatus	24667	2.13
tr|A0A131YIC7|A0A131YIC7_RHIAP	FK506-binding protein 4/5 OS=Rhipicephalus appendiculatus PE=4 SV=1	R. appendiculatus	53816	2.12
tr|A0A131YQE5|A0A131YQE5_RHIAP	Glutamine synthetase OS=Rhipicephalus appendiculatus PE=3 SV=1	R. appendiculatus	45466	2.12
tr|A0A131YSK7|A0A131YSK7_RHIAP	Eukaryotic translation initiation factor 3 subunit D OS=Rhipicephalus appendiculatus PE=3 SV=1	R. appendiculatus	66388	2.12
tr|A0A131Z171|A0A131Z171_RHIAP	NADH dehydrogenase (Ubiquinone) Fe-S protein 5 OS=Rhipicephalus appendiculatus PE=4 SV=1	R. appendiculatus	12262	2.12
tr|A0A131Z3B4|A0A131Z3B4_RHIAP	AP-1 complex subunit gamma-1 OS=Rhipicephalus appendiculatus PE=4 SV=1	R. appendiculatus	95615	2.12
tr|A0A131YG13|A0A131YG13_RHIAP	26S proteasome regulatory subunit N10 OS=Rhipicephalus appendiculatus PE=4 SV=1	R. appendiculatus	37246	2.11
tr|A0A131YGJ4|A0A131YGJ4_RHIAP	Adenosylhomocysteinase OS=Rhipicephalus appendiculatus PE=3 SV=1	R. appendiculatus	58129	2.11
tr|A0A131YRA7|A0A131YRA7_RHIAP	NADH dehydrogenase (Ubiquinone) 1 alpha subcomplex subunit 11 OS=Rhipicephalus appendiculatus PE=4 SV=1	R. appendiculatus	20592	2.1
tr|A0A131YRB2|A0A131YRB2_RHIAP	Translation initiation factor 2 subunit 1 OS=Rhipicephalus appendiculatus PE=4 SV=1	R. appendiculatus	37407	2.1
tr|A0A131Z0W6|A0A131Z0W6_RHIAP	26S proteasome regulatory subunit N5 OS=Rhipicephalus appendiculatus PE=4 SV=1	R. appendiculatus	54202	2.1
tr|A0A131Z194|A0A131Z194_RHIAP	NADH dehydrogenase [ubiquinone] 1 alpha subcomplex subunit 8 OS=Rhipicephalus appendiculatus PE=3 SV=1	R. appendiculatus	20617	2.1
tr|A0A131Z1A3|A0A131Z1A3_RHIAP	Vesicle-fusing ATPase OS=Rhipicephalus appendiculatus PE=4 SV=1	R. appendiculatus	83528	2.1
tr|A0A131Z5K9|A0A131Z5K9_RHIAP	AP-2 complex subunit mu-1 OS=Rhipicephalus appendiculatus PE=3 SV=1	R. appendiculatus	50138	2.09
tr|A0A131YFZ7|A0A131YFZ7_RHIAP	Cyclin-dependent kinase 10 OS=Rhipicephalus appendiculatus PE=3 SV=1	R. appendiculatus	41838	2.08
tr|A0A131YZD7|A0A131YZD7_RHIAP	Methylglutaconyl-CoA hydratase OS=Rhipicephalus appendiculatus PE=3 SV=1	R. appendiculatus	33361	2.08
tr|A0A131YHQ8|A0A131YHQ8_RHIAP	Splicing factor, proline-and glutamine-rich OS=Rhipicephalus appendiculatus PE=4 SV=1	R. appendiculatus	50556	2.07
tr|A0A131YVA4|A0A131YVA4_RHIAP	Exportin-1 OS=Rhipicephalus appendiculatus PE=3 SV=1	R. appendiculatus	126898	2.06
tr|A0A131Z3I1|A0A131Z3I1_RHIAP	Dynamin 1-like protein OS=Rhipicephalus appendiculatus PE=3 SV=1	R. appendiculatus	75947	2.06
tr|A0A131YM95|A0A131YM95_RHIAP	Talin OS=Rhipicephalus appendiculatus PE=4 SV=1	R. appendiculatus	276424	2.05
tr|A0A131Z548|A0A131Z548_RHIAP	Large subunit ribosomal protein L7e OS=Rhipicephalus appendiculatus PE=3 SV=1	R. appendiculatus	29520	2.04
tr|A0A131Z5H8|A0A131Z5H8_RHIAP	Isocitrate dehydrogenase [NAD] subunit, mitochondrial OS=Rhipicephalus appendiculatus PE=3 SV=1	R. appendiculatus	42470	2.03
tr|A0A131YH11|A0A131YH11_RHIAP	NADH dehydrogenase (Ubiquinone) 1 alpha subcomplex subunit 12 OS=Rhipicephalus appendiculatus PE=4 SV=1	R. appendiculatus	16877	2.02
tr|A0A131YR64|A0A131YR64_RHIAP	Heteroproteinous nuclear ribonucleoprotein r rrm superfamily OS=Rhipicephalus appendiculatus PE=4 SV=1	R. appendiculatus	68380	2.02
tr|A0A131YDG3|A0A131YDG3_RHIAP	Vinculin OS=Rhipicephalus appendiculatus PE=4 SV=1	R. appendiculatus	107447	2.01
tr|A0A131YL88|A0A131YL88_RHIAP	Alpha-1,4 glucan phosphorylase OS=Rhipicephalus appendiculatus PE=3 SV=1	R. appendiculatus	98657	2.01
tr|A0A131YE25|A0A131YE25_RHIAP	Annexin OS=Rhipicephalus appendiculatus PE=3 SV=1	R. appendiculatus	60643	1.98
tr|A0A131Z6T2|A0A131Z6T2_RHIAP	Uncharacterized protein (Fragment) OS=Rhipicephalus appendiculatus PE=4 SV=1	R. appendiculatus	25785	1.98
tr|A0A131YG23|A0A131YG23_RHIAP	3'-phosphoadenosine 5'-phosphosulfate synthase OS=Rhipicephalus appendiculatus PE=3 SV=1	R. appendiculatus	69346	1.97
tr|A0A131YI69|A0A131YI69_RHIAP	Chloride intracellular channel exc-4 OS=Rhipicephalus appendiculatus PE=4 SV=1	R. appendiculatus	30200	1.97
tr|A0A131YTV4|A0A131YTV4_RHIAP	Proteasome subunit alpha type OS=Rhipicephalus appendiculatus PE=3 SV=1	R. appendiculatus	25905	1.97
tr|A0A131Z8G6|A0A131Z8G6_RHIAP	Translation initiation factor 1 OS=Rhipicephalus appendiculatus PE=4 SV=1	R. appendiculatus	12766	1.97
tr|A0A131YK09|A0A131YK09_RHIAP	Uncharacterized protein OS=Rhipicephalus appendiculatus PE=4 SV=1	R. appendiculatus	34687	1.96
tr|A0A131YGD1|A0A131YGD1_RHIAP	NAD(P) transhydrogenase OS=Rhipicephalus appendiculatus PE=4 SV=1	R. appendiculatus	113839	1.94
tr|A0A131YU57|A0A131YU57_RHIAP	40S ribosomal protein SA OS=Rhipicephalus appendiculatus PE=3 SV=1	R. appendiculatus	34840	1.94
tr|A0A131YQ06|A0A131YQ06_RHIAP	Translation initiation factor 3 subunit E OS=Rhipicephalus appendiculatus PE=3 SV=1	R. appendiculatus	30648	1.93
tr|A0A131YUS0|A0A131YUS0_RHIAP	Ras-related C3 botulinum toxin substrate 1 OS=Rhipicephalus appendiculatus PE=4 SV=1	R. appendiculatus	21776	1.93
tr|A0A131YM50|A0A131YM50_RHIAP	L-gulonate 3-dehydrogenase OS=Rhipicephalus appendiculatus PE=4 SV=1	R. appendiculatus	35034	1.92
tr|A0A131YQJ2|A0A131YQJ2_RHIAP	AP-2 complex subunit alpha OS=Rhipicephalus appendiculatus PE=4 SV=1	R. appendiculatus	105800	1.92
tr|A0A131Z4F1|A0A131Z4F1_RHIAP	Reticulon-like protein OS=Rhipicephalus appendiculatus PE=4 SV=1	R. appendiculatus	44034	1.91
tr|A0A131YZW5|A0A131YZW5_RHIAP	AP-1 complex subunit mu OS=Rhipicephalus appendiculatus PE=3 SV=1	R. appendiculatus	48754	1.9
tr|A0A131Z0W4|A0A131Z0W4_RHIAP	NADH dehydrogenase (Ubiquinone) flavoprotein 1 OS=Rhipicephalus appendiculatus PE=4 SV=1	R. appendiculatus	53194	1.9
tr|A0A131Z5A9|A0A131Z5A9_RHIAP	NADH dehydrogenase (Ubiquinone) 1 alpha subcomplex subunit 13 OS=Rhipicephalus appendiculatus PE=4 SV=1	R. appendiculatus	17587	1.9
tr|A0A131ZDL7|A0A131ZDL7_RHIAP	T-complex protein 1 subunit gamma (Fragment) OS=Rhipicephalus appendiculatus PE=3 SV=1	R. appendiculatus	30822	1.9
tr|A0A131YEH3|A0A131YEH3_RHIAP	Vesicle-associated membrane protein 2 OS=Rhipicephalus appendiculatus PE=4 SV=1	R. appendiculatus	13094	1.89
tr|A0A131YIB3|A0A131YIB3_RHIAP	Beta spectrin OS=Rhipicephalus appendiculatus PE=4 SV=1	R. appendiculatus	222947	1.89
tr|A0A131YKW6|A0A131YKW6_RHIAP	Outer mitochondrial membrane complex subunit TOM22 translocase OS=Rhipicephalus appendiculatus PE=4 SV=1	R. appendiculatus	17701	1.88
tr|A0A131YKW8|A0A131YKW8_RHIAP	Uncharacterized protein OS=Rhipicephalus appendiculatus PE=4 SV=1	R. appendiculatus	277310	1.88
tr|A0A131Z4Q0|A0A131Z4Q0_RHIAP	Collagen triple helix repeat protein OS=Rhipicephalus appendiculatus PE=4 SV=1	R. appendiculatus	35779	1.87
tr|A0A131YJ33|A0A131YJ33_RHIAP	Peptidylprolyl isomerase OS=Rhipicephalus appendiculatus PE=4 SV=1	R. appendiculatus	17705	1.86
tr|A0A131YKX5|A0A131YKX5_RHIAP	Carbonic anhydrase OS=Rhipicephalus appendiculatus PE=4 SV=1	R. appendiculatus	35854	1.86
tr|A0A131YWE7|A0A131YWE7_RHIAP	NADH dehydrogenase (Ubiquinone) Fe-S protein 1 OS=Rhipicephalus appendiculatus PE=3 SV=1	R. appendiculatus	80997	1.86
tr|A0A131Z1Q8|A0A131Z1Q8_RHIAP	Flotillin OS=Rhipicephalus appendiculatus PE=4 SV=1	R. appendiculatus	49400	1.86
tr|A0A131YTP4|A0A131YTP4_RHIAP	Eukaryotic translation initiation factor 4E binding protein 2 OS=Rhipicephalus appendiculatus PE=4 SV=1	R. appendiculatus	13286	1.85
tr|A0A131YYA7|A0A131YYA7_RHIAP	Leucyl-tRNA synthetase OS=Rhipicephalus appendiculatus PE=4 SV=1	R. appendiculatus	135731	1.85
tr|A0A131YB82|A0A131YB82_RHIAP	Acyl-CoA dehydrogenase OS=Rhipicephalus appendiculatus PE=3 SV=1	R. appendiculatus	67828	1.84
tr|A0A131YRA9|A0A131YRA9_RHIAP	Peptide chain release factor subunit 1 OS=Rhipicephalus appendiculatus PE=4 SV=1	R. appendiculatus	49614	1.84
tr|A0A131YRR9|A0A131YRR9_RHIAP	Phosphatidylinositol transfer protein OS=Rhipicephalus appendiculatus PE=4 SV=1	R. appendiculatus	31541	1.84
tr|A0A131Z2B4|A0A131Z2B4_RHIAP	26S proteasome regulatory subunit T2 OS=Rhipicephalus appendiculatus PE=3 SV=1	R. appendiculatus	49700	1.84
tr|A0A131Z6Z0|A0A131Z6Z0_RHIAP	Alanine transaminase OS=Rhipicephalus appendiculatus PE=4 SV=1	R. appendiculatus	58798	1.84
tr|A0A131YHB0|A0A131YHB0_RHIAP	Isoleucyl-tRNA synthetase OS=Rhipicephalus appendiculatus PE=3 SV=1	R. appendiculatus	136421	1.83
tr|A0A131YIZ5|A0A131YIZ5_RHIAP	Dolichyl-diphosphooligosaccharide--protein glycosyltransferase subunit 1 OS=Rhipicephalus appendiculatus PE=3 SV=1	R. appendiculatus	68362	1.82
tr|A0A131YZG9|A0A131YZG9_RHIAP	Calcium-binding mitochondrial carrier protein Aralar1 OS=Rhipicephalus appendiculatus PE=3 SV=1	R. appendiculatus	77615	1.82
tr|A0A131YFR6|A0A131YFR6_RHIAP	Phospholipase B-like 2 OS=Rhipicephalus appendiculatus PE=4 SV=1	R. appendiculatus	18050	1.81
tr|A0A131YVZ3|A0A131YVZ3_RHIAP	FUN14 domain-containing protein 1 OS=Rhipicephalus appendiculatus PE=4 SV=1	R. appendiculatus	18038	1.81
tr|A0A131Z259|A0A131Z259_RHIAP	Protein DJ-1 OS=Rhipicephalus appendiculatus PE=4 SV=1	R. appendiculatus	22620	1.81
tr|A0A131Z471|A0A131Z471_RHIAP	Exportin-2 (Importin alpha re-exporter) OS=Rhipicephalus appendiculatus PE=4 SV=1	R. appendiculatus	110239	1.8
tr|A0A131YH49|A0A131YH49_RHIAP	Myosin light chain 6 OS=Rhipicephalus appendiculatus PE=4 SV=1	R. appendiculatus	18203	1.79
tr|A0A131Z255|A0A131Z255_RHIAP	Eukaryotic translation initiation factor 3 subunit I OS=Rhipicephalus appendiculatus PE=3 SV=1	R. appendiculatus	36772	1.79
tr|A0A131YU14|A0A131YU14_RHIAP	Dihydropyrimidinase OS=Rhipicephalus appendiculatus PE=4 SV=1	R. appendiculatus	69292	1.78
tr|A0A131YE45|A0A131YE45_RHIAP	Splicing factor, arginine/serine-rich 7 OS=Rhipicephalus appendiculatus PE=4 SV=1	R. appendiculatus	18306	1.77
tr|A0A131YRS6|A0A131YRS6_RHIAP	Gamma soluble nsf attachment protein OS=Rhipicephalus appendiculatus PE=4 SV=1	R. appendiculatus	36945	1.77
tr|A0A131Z0X3|A0A131Z0X3_RHIAP	Protein kinase A OS=Rhipicephalus appendiculatus PE=3 SV=1	R. appendiculatus	51037	1.76
tr|A0A131Z7P6|A0A131Z7P6_RHIAP	ATP-dependent RNA helicase DDX5/DBP2 (Fragment) OS=Rhipicephalus appendiculatus PE=4 SV=1	R. appendiculatus	93055	1.76
tr|A0A131YS05|A0A131YS05_RHIAP	26S proteasome non-ATPase regulatory subunit 5 OS=Rhipicephalus appendiculatus PE=4 SV=1	R. appendiculatus	55959	1.75
tr|A0A131Z045|A0A131Z045_RHIAP	Programmed cell death 6-interacting protein OS=Rhipicephalus appendiculatus PE=4 SV=1	R. appendiculatus	93328	1.75
tr|A0A131Z2F8|A0A131Z2F8_RHIAP	Alanine--tRNA ligase, cytoplasmic OS=Rhipicephalus appendiculatus PE=3 SV=1	R. appendiculatus	107675	1.75
tr|A0A131Z680|A0A131Z680_RHIAP	Phosphoribosylamine-glycine ligase / phosphoribosylglycinamide formyltransferase OS=Rhipicephalus appendiculatus PE=3 SV=1	R. appendiculatus	107505	1.75
tr|A0A131YCZ6|A0A131YCZ6_RHIAP	RNA binding protein fox-1 OS=Rhipicephalus appendiculatus PE=4 SV=1	R. appendiculatus	32658	1.74
tr|A0A131Z5W6|A0A131Z5W6_RHIAP	Golgi reassembly stacking protein grasp65 OS=Rhipicephalus appendiculatus PE=4 SV=1	R. appendiculatus	37243	1.74
tr|A0A131YRB9|A0A131YRB9_RHIAP	Proteasome subunit alpha type OS=Rhipicephalus appendiculatus PE=3 SV=1	R. appendiculatus	28029	1.73
tr|A0A131Z0V1|A0A131Z0V1_RHIAP	Very long chain acyl-CoA dehydrogenase OS=Rhipicephalus appendiculatus PE=4 SV=1	R. appendiculatus	80359	1.72
tr|A0A131Z3J3|A0A131Z3J3_RHIAP	Large subunit ribosomal protein L23Ae OS=Rhipicephalus appendiculatus PE=3 SV=1	R. appendiculatus	23453	1.72
tr|A0A131YFC2|A0A131YFC2_RHIAP	Nucleoside diphosphate sugar epimerase OS=Rhipicephalus appendiculatus PE=4 SV=1	R. appendiculatus	32979	1.71
tr|A0A131YKE9|A0A131YKE9_RHIAP	Cytochrome c heme-lyase OS=Rhipicephalus appendiculatus PE=4 SV=1	R. appendiculatus	33001	1.71
tr|A0A131YQ60|A0A131YQ60_RHIAP	Endoribonuclease l psp OS=Rhipicephalus appendiculatus PE=4 SV=1	R. appendiculatus	13960	1.71
tr|A0A131YST3|A0A131YST3_RHIAP	Alcohol dehydrogenase class iv OS=Rhipicephalus appendiculatus PE=4 SV=1	R. appendiculatus	51948	1.71
tr|A0A131YQI1|A0A131YQI1_RHIAP	Cathepsin D OS=Rhipicephalus appendiculatus PE=3 SV=1	R. appendiculatus	42609	1.7
tr|A0A131Z267|A0A131Z267_RHIAP	Chitin-binding protein OS=Rhipicephalus appendiculatus PE=4 SV=1	R. appendiculatus	33061	1.7
tr|A0A131YQ25|A0A131YQ25_RHIAP	Ornithine-oxo-acid transaminase OS=Rhipicephalus appendiculatus PE=3 SV=1	R. appendiculatus	47621	1.69
tr|A0A131YSR0|A0A131YSR0_RHIAP	Small subunit ribosomal protein S5e OS=Rhipicephalus appendiculatus PE=3 SV=1	R. appendiculatus	23643	1.69
tr|A0A131Z391|A0A131Z391_RHIAP	Insulin-like growth factor 2 mRNA-binding protein 1 OS=Rhipicephalus appendiculatus PE=4 SV=1	R. appendiculatus	71433	1.69
tr|A0A131YIZ8|A0A131YIZ8_RHIAP	Phosphomannomutase OS=Rhipicephalus appendiculatus PE=3 SV=1	R. appendiculatus	28650	1.67
tr|A0A131YLQ1|A0A131YLQ1_RHIAP	Serine/threonine-protein phosphatase 2A regulatory subunit B OS=Rhipicephalus appendiculatus PE=4 SV=1	R. appendiculatus	57728	1.67
tr|A0A131YVH4|A0A131YVH4_RHIAP	Prostamide/prostaglandin F2alpha synthase OS=Rhipicephalus appendiculatus PE=4 SV=1	R. appendiculatus	23870	1.67
tr|A0A131YLZ8|A0A131YLZ8_RHIAP	Threonyl-tRNA synthetase OS=Rhipicephalus appendiculatus PE=3 SV=1	R. appendiculatus	62710	1.66
tr|A0A131YYF7|A0A131YYF7_RHIAP	Peptidyl-tRNA hydrolase, PTH2 family OS=Rhipicephalus appendiculatus PE=4 SV=1	R. appendiculatus	19050	1.66
tr|A0A131YPL3|A0A131YPL3_RHIAP	Paramyosin OS=Rhipicephalus appendiculatus PE=4 SV=1	R. appendiculatus	102247	1.64
tr|A0A131Z334|A0A131Z334_RHIAP	Syntaxin-binding protein 1 OS=Rhipicephalus appendiculatus PE=3 SV=1	R. appendiculatus	68106	1.64
tr|A0A131YKU1|A0A131YKU1_RHIAP	Profilin OS=Rhipicephalus appendiculatus PE=3 SV=1	R. appendiculatus	14474	1.63
tr|A0A131YTP5|A0A131YTP5_RHIAP	Nucleosome-remodeling factor 38 kDa subunit OS=Rhipicephalus appendiculatus PE=4 SV=1	R. appendiculatus	43880	1.63
tr|A0A131YUY5|A0A131YUY5_RHIAP	Nucleoside diphosphate kinase OS=Rhipicephalus appendiculatus PE=3 SV=1	R. appendiculatus	19304	1.63
tr|A0A131YZX4|A0A131YZX4_RHIAP	Large subunit ribosomal protein L17 OS=Rhipicephalus appendiculatus PE=4 SV=1	R. appendiculatus	24333	1.62
tr|A0A131YV23|A0A131YV23_RHIAP	Filamin OS=Rhipicephalus appendiculatus PE=4 SV=1	R. appendiculatus	241790	1.61
tr|A0A131Z424|A0A131Z424_RHIAP	Ras-related protein Rab-14 OS=Rhipicephalus appendiculatus PE=4 SV=1	R. appendiculatus	24365	1.61
tr|A0A131ZAY0|A0A131ZAY0_RHIAP	Cytochrome c oxidase subunit 7a (Fragment) OS=Rhipicephalus appendiculatus PE=4 SV=1	R. appendiculatus	14575	1.61
tr|A0A131YCR7|A0A131YCR7_RHIAP	Glutathione S-transferase OS=Rhipicephalus appendiculatus PE=3 SV=1	R. appendiculatus	24676	1.59
tr|A0A131YEV9|A0A131YEV9_RHIAP	Glutathione S-transferase OS=Rhipicephalus appendiculatus PE=3 SV=1	R. appendiculatus	24697	1.59
tr|A0A131YMB5|A0A131YMB5_RHIAP	Butyryl-CoA dehydrogenase OS=Rhipicephalus appendiculatus PE=3 SV=1	R. appendiculatus	44655	1.59
tr|A0A131YKF8|A0A131YKF8_RHIAP	Transitional endoplasmic reticulum ATPase OS=Rhipicephalus appendiculatus PE=3 SV=1	R. appendiculatus	89887	1.58
tr|A0A131Z3V7|A0A131Z3V7_RHIAP	40S ribosomal protein S4 OS=Rhipicephalus appendiculatus PE=3 SV=1	R. appendiculatus	29802	1.58
tr|A0A131Z4V8|A0A131Z4V8_RHIAP	Heat shock protein 90kDa beta OS=Rhipicephalus appendiculatus PE=3 SV=1	R. appendiculatus	89965	1.58
tr|A0A131Z7N5|A0A131Z7N5_RHIAP	Ankyrin (Fragment) OS=Rhipicephalus appendiculatus PE=4 SV=1	R. appendiculatus	245581	1.57
tr|A0A131Z7P7|A0A131Z7P7_RHIAP	Signal peptidase complex catalytic subunit SEC11 OS=Rhipicephalus appendiculatus PE=3 SV=1	R. appendiculatus	19849	1.56
tr|A0A131Z892|A0A131Z892_RHIAP	Glycine rich protein (Fragment) OS=Rhipicephalus appendiculatus PE=4 SV=1	R. appendiculatus	14873	1.56
tr|A0A131YQW8|A0A131YQW8_RHIAP	Lipocalin OS=Rhipicephalus appendiculatus PE=4 SV=1	R. appendiculatus	25060	1.55
tr|A0A131YRH2|A0A131YRH2_RHIAP	V-type H+-transporting ATPase subunit B OS=Rhipicephalus appendiculatus PE=3 SV=1	R. appendiculatus	55439	1.55
tr|A0A131YZR6|A0A131YZR6_RHIAP	Ubiquitin carboxyl-terminal hydrolase 14 OS=Rhipicephalus appendiculatus PE=3 SV=1	R. appendiculatus	55413	1.55
tr|A0A131Z767|A0A131Z767_RHIAP	GrpE protein homolog OS=Rhipicephalus appendiculatus PE=3 SV=1	R. appendiculatus	25105	1.55
tr|A0A131Z246|A0A131Z246_RHIAP	Glutathione S-transferase OS=Rhipicephalus appendiculatus PE=3 SV=1	R. appendiculatus	25163	1.54
tr|A0A131YKS1|A0A131YKS1_RHIAP	Gelsolin OS=Rhipicephalus appendiculatus PE=4 SV=1	R. appendiculatus	86461	1.53
tr|A0A131YKW9|A0A131YKW9_RHIAP	Alternative splicing factor OS=Rhipicephalus appendiculatus PE=4 SV=1	R. appendiculatus	25272	1.53
tr|A0A131YBR0|A0A131YBR0_RHIAP	Cytochrome b5 OS=Rhipicephalus appendiculatus PE=3 SV=1	R. appendiculatus	15108	1.52
tr|A0A131YHC3|A0A131YHC3_RHIAP	Lipoprotein amino terminal region OS=Rhipicephalus appendiculatus PE=4 SV=1	R. appendiculatus	138385	1.52
tr|A0A131YW75|A0A131YW75_RHIAP	ADP-ribosylation factor-like protein 1 OS=Rhipicephalus appendiculatus PE=3 SV=1	R. appendiculatus	20173	1.52
tr|A0A131YWW3|A0A131YWW3_RHIAP	NADH dehydrogenase [ubiquinone] 1 alpha subcomplex assembly factor 7 OS=Rhipicephalus appendiculatus PE=4 SV=1	R. appendiculatus	51064	1.52
tr|A0A131Z2C3|A0A131Z2C3_RHIAP	Dynamin GTPase OS=Rhipicephalus appendiculatus PE=3 SV=1	R. appendiculatus	96960	1.52
tr|A0A131Z3W6|A0A131Z3W6_RHIAP	D-3-phosphoglycerate dehydrogenase OS=Rhipicephalus appendiculatus PE=3 SV=1	R. appendiculatus	56023	1.52
tr|A0A131YCG3|A0A131YCG3_RHIAP	Trafficking protein particle complex subunit OS=Rhipicephalus appendiculatus PE=4 SV=1	R. appendiculatus	20309	1.51
tr|A0A131YQY2|A0A131YQY2_RHIAP	Ubiquitin carboxyl-terminal hydrolase OS=Rhipicephalus appendiculatus PE=3 SV=1	R. appendiculatus	25579	1.51
tr|A0A131YSP5|A0A131YSP5_RHIAP	Receptor expression-enhancing protein OS=Rhipicephalus appendiculatus PE=3 SV=1	R. appendiculatus	20326	1.51
tr|A0A131YUC5|A0A131YUC5_RHIAP	Sideroflexin OS=Rhipicephalus appendiculatus PE=3 SV=1	R. appendiculatus	35821	1.51
tr|A0A131YN99|A0A131YN99_RHIAP	Calcyclin binding protein OS=Rhipicephalus appendiculatus PE=4 SV=1	R. appendiculatus	25689	1.5
tr|A0A131YNV6|A0A131YNV6_RHIAP	Zinc binding oxidoreductase OS=Rhipicephalus appendiculatus PE=4 SV=1	R. appendiculatus	35992	1.5
tr|A0A131Z280|A0A131Z280_RHIAP	Aconitate hydratase OS=Rhipicephalus appendiculatus PE=3 SV=1	R. appendiculatus	98243	1.5
tr|A0A131Z2F7|A0A131Z2F7_RHIAP	Protein SCO1/2 OS=Rhipicephalus appendiculatus PE=4 SV=1	R. appendiculatus	30737	1.5
tr|A0A131Z508|A0A131Z508_RHIAP	Maleylacetoacetate isomerase OS=Rhipicephalus appendiculatus PE=3 SV=1	R. appendiculatus	25592	1.5
tr|A0A131Z6Q7|A0A131Z6Q7_RHIAP	Hypoxia up-regulated 1 OS=Rhipicephalus appendiculatus PE=3 SV=1	R. appendiculatus	103195	1.5
tr|A0A131Z4Y0|A0A131Z4Y0_RHIAP	Carbonyl reductase 1 OS=Rhipicephalus appendiculatus PE=3 SV=1	R. appendiculatus	30909	1.49
tr|A0A131YYD7|A0A131YYD7_RHIAP	Electron transfer flavoprotein-ubiquinone oxidoreductase, mitochondrial OS=Rhipicephalus appendiculatus PE=3 SV=1	R. appendiculatus	67743	1.48
tr|A0A131YPJ5|A0A131YPJ5_RHIAP	Cystatin OS=Rhipicephalus appendiculatus PE=4 SV=1	R. appendiculatus	15374	1.47
tr|A0A131YR43|A0A131YR43_RHIAP	Lectin, mannose-binding 1 OS=Rhipicephalus appendiculatus PE=4 SV=1	R. appendiculatus	57465	1.47
tr|A0A131Z7A1|A0A131Z7A1_RHIAP	AFG3 family protein OS=Rhipicephalus appendiculatus PE=3 SV=1	R. appendiculatus	89458	1.46
tr|A0A131YJ78|A0A131YJ78_RHIAP	20S proteasome subunit beta 6 OS=Rhipicephalus appendiculatus PE=4 SV=1	R. appendiculatus	26227	1.45
tr|A0A131YJQ5|A0A131YJQ5_RHIAP	Ubiquitin carboxyl-terminal hydrolase 7 OS=Rhipicephalus appendiculatus PE=3 SV=1	R. appendiculatus	132219	1.45
tr|A0A131YXJ0|A0A131YXJ0_RHIAP	Tryptophanyl-tRNA synthetase OS=Rhipicephalus appendiculatus PE=3 SV=1	R. appendiculatus	47233	1.45
tr|A0A131Z7C8|A0A131Z7C8_RHIAP	ATP-binding cassette sub-family E member 1 OS=Rhipicephalus appendiculatus PE=4 SV=1	R. appendiculatus	68598	1.45
tr|A0A131YPR7|A0A131YPR7_RHIAP	Low molecular weight phosphotyrosine protein phosphatase-like isoform OS=Rhipicephalus appendiculatus PE=4 SV=1	R. appendiculatus	21104	1.43
tr|A0A131Z0M8|A0A131Z0M8_RHIAP	6-phosphogluconate dehydrogenase, decarboxylating OS=Rhipicephalus appendiculatus PE=3 SV=1	R. appendiculatus	53215	1.43
tr|A0A131Z289|A0A131Z289_RHIAP	Far upstream element-binding protein OS=Rhipicephalus appendiculatus PE=4 SV=1	R. appendiculatus	42525	1.43
tr|A0A131YD72|A0A131YD72_RHIAP	RNA-binding protein Nova OS=Rhipicephalus appendiculatus PE=4 SV=1	R. appendiculatus	53507	1.41
tr|A0A131YN33|A0A131YN33_RHIAP	Dihydrolipoamide dehydrogenase OS=Rhipicephalus appendiculatus PE=4 SV=1	R. appendiculatus	32072	1.41
tr|A0A131YWU9|A0A131YWU9_RHIAP	Crystallin, alpha B OS=Rhipicephalus appendiculatus PE=3 SV=1	R. appendiculatus	21332	1.41
tr|A0A131YH39|A0A131YH39_RHIAP	Uncharacterized protein OS=Rhipicephalus appendiculatus PE=4 SV=1	R. appendiculatus	37845	1.39
tr|A0A131YIV6|A0A131YIV6_RHIAP	Phosphatidylinositol transfer protein pdr16 OS=Rhipicephalus appendiculatus PE=4 SV=1	R. appendiculatus	26974	1.39
tr|A0A131YS48|A0A131YS48_RHIAP	Uncharacterized protein OS=Rhipicephalus appendiculatus PE=4 SV=1	R. appendiculatus	21532	1.39
tr|A0A131Z408|A0A131Z408_RHIAP	Translocon-associated protein subunit delta OS=Rhipicephalus appendiculatus PE=4 SV=1	R. appendiculatus	21566	1.39
tr|A0A131YIR5|A0A131YIR5_RHIAP	Transcription elongation factor S-II OS=Rhipicephalus appendiculatus PE=4 SV=1	R. appendiculatus	32539	1.38
tr|A0A131Z0I1|A0A131Z0I1_RHIAP	Cathepsin L OS=Rhipicephalus appendiculatus PE=3 SV=1	R. appendiculatus	38094	1.38
tr|A0A131Z385|A0A131Z385_RHIAP	Rna binding protein hnrnp m OS=Rhipicephalus appendiculatus PE=4 SV=1	R. appendiculatus	54447	1.38
tr|A0A131YAA5|A0A131YAA5_RHIAP	Putative ATP-dependent RNA helicase DDX4 OS=Rhipicephalus appendiculatus PE=4 SV=1	R. appendiculatus	87606	1.37
tr|A0A131YQ49|A0A131YQ49_RHIAP	Golgi phosphoprotein 3 OS=Rhipicephalus appendiculatus PE=4 SV=1	R. appendiculatus	32630	1.37
tr|A0A131YUJ1|A0A131YUJ1_RHIAP	Translation initiation factor 2 subunit 2 OS=Rhipicephalus appendiculatus PE=4 SV=1	R. appendiculatus	38195	1.37
tr|A0A131Z1R0|A0A131Z1R0_RHIAP	Valyl-tRNA synthetase OS=Rhipicephalus appendiculatus PE=3 SV=1	R. appendiculatus	120271	1.37
tr|A0A131YRZ6|A0A131YRZ6_RHIAP	Vacuolar protein-sorting-associated protein 4 OS=Rhipicephalus appendiculatus PE=3 SV=1	R. appendiculatus	49517	1.36
tr|A0A131YX63|A0A131YX63_RHIAP	Adenylosuccinate lyase OS=Rhipicephalus appendiculatus PE=3 SV=1	R. appendiculatus	54867	1.36
tr|A0A131YX82|A0A131YX82_RHIAP	Adenylate kinase OS=Rhipicephalus appendiculatus PE=3 SV=1	R. appendiculatus	21786	1.36
tr|A0A131YXV4|A0A131YXV4_RHIAP	Sulfotransferase OS=Rhipicephalus appendiculatus PE=4 SV=1	R. appendiculatus	38511	1.35
tr|A0A131Z3R2|A0A131Z3R2_RHIAP	Large subunit ribosomal protein L9e OS=Rhipicephalus appendiculatus PE=4 SV=1	R. appendiculatus	21908	1.35
tr|A0A131ZAR1|A0A131ZAR1_RHIAP	Proteasome subunit beta type (Fragment) OS=Rhipicephalus appendiculatus PE=3 SV=1	R. appendiculatus	27383	1.35
tr|A0A131ZBY0|A0A131ZBY0_RHIAP	Protein transport protein SEC24 (Fragment) OS=Rhipicephalus appendiculatus PE=4 SV=1	R. appendiculatus	21814	1.35
tr|A0A131YJT4|A0A131YJT4_RHIAP	Glycyl-tRNA synthetase OS=Rhipicephalus appendiculatus PE=4 SV=1	R. appendiculatus	83403	1.34
tr|A0A131YX07|A0A131YX07_RHIAP	Hydroxyacylglutathione hydrolase OS=Rhipicephalus appendiculatus PE=3 SV=1	R. appendiculatus	33244	1.34
tr|A0A131YQS5|A0A131YQS5_RHIAP	RLL motif containing protein 1 OS=Rhipicephalus appendiculatus PE=4 SV=1	R. appendiculatus	27788	1.33
tr|A0A131YR34|A0A131YR34_RHIAP	Glucosamine-fructose-6-phosphate aminotransferase (Isomerizing) OS=Rhipicephalus appendiculatus PE=4 SV=1	R. appendiculatus	78409	1.33
tr|A0A131YWL6|A0A131YWL6_RHIAP	Inosine triphosphate pyrophosphatase OS=Rhipicephalus appendiculatus PE=3 SV=1	R. appendiculatus	22141	1.33
tr|A0A131YY16|A0A131YY16_RHIAP	Alpha-soluble NSF attachment protein OS=Rhipicephalus appendiculatus PE=4 SV=1	R. appendiculatus	33390	1.33
tr|A0A131YRL2|A0A131YRL2_RHIAP	Transcription factor mbf1 OS=Rhipicephalus appendiculatus PE=4 SV=1	R. appendiculatus	16630	1.32
tr|A0A131Z4A1|A0A131Z4A1_RHIAP	Myosin light chain 6 OS=Rhipicephalus appendiculatus PE=4 SV=1	R. appendiculatus	16663	1.32
tr|A0A131Z162|A0A131Z162_RHIAP	3-methylcrotonyl-CoA carboxylase alpha subunit OS=Rhipicephalus appendiculatus PE=4 SV=1	R. appendiculatus	79174	1.31
tr|A0A131YDW5|A0A131YDW5_RHIAP	Adducin OS=Rhipicephalus appendiculatus PE=4 SV=1	R. appendiculatus	85153	1.3
tr|A0A131YS71|A0A131YS71_RHIAP	Ubiquitin-conjugating enzyme (Huntingtin interacting protein 2) OS=Rhipicephalus appendiculatus PE=3 SV=1	R. appendiculatus	22479	1.3
tr|A0A131YVU4|A0A131YVU4_RHIAP	Frayed OS=Rhipicephalus appendiculatus PE=4 SV=1	R. appendiculatus	68191	1.3
tr|A0A131Z8I1|A0A131Z8I1_RHIAP	Prohibitins and stomatins of the pid superfamily OS=Rhipicephalus appendiculatus PE=4 SV=1	R. appendiculatus	39602	1.3
tr|A0A131YU78|A0A131YU78_RHIAP	Ubiquitin-conjugating enzyme E2 D/E OS=Rhipicephalus appendiculatus PE=3 SV=1	R. appendiculatus	16826	1.29
tr|A0A131Z4F3|A0A131Z4F3_RHIAP	Ubiquitin carboxyl-terminal hydrolase 5/13 OS=Rhipicephalus appendiculatus PE=3 SV=1	R. appendiculatus	91365	1.29
tr|A0A131YF72|A0A131YF72_RHIAP	Glycine rich superfamily member OS=Rhipicephalus appendiculatus PE=4 SV=1	R. appendiculatus	45742	1.28
tr|A0A131YJN8|A0A131YJN8_RHIAP	DnaJ-like protein subfamily A member 1 OS=Rhipicephalus appendiculatus PE=3 SV=1	R. appendiculatus	45879	1.28
tr|A0A131Z400|A0A131Z400_RHIAP	Phenylalanine-4-hydroxylase OS=Rhipicephalus appendiculatus PE=4 SV=1	R. appendiculatus	51510	1.28
tr|A0A131YIU2|A0A131YIU2_RHIAP	Clustered mitochondria protein homolog OS=Rhipicephalus appendiculatus PE=3 SV=1	R. appendiculatus	155805	1.27
tr|A0A131Z0Y8|A0A131Z0Y8_RHIAP	Peptide chain release factor subunit 3 OS=Rhipicephalus appendiculatus PE=4 SV=1	R. appendiculatus	63476	1.27
tr|A0A131Z110|A0A131Z110_RHIAP	Oligosaccharyltransferase complex subunit delta (Ribophorin II) OS=Rhipicephalus appendiculatus PE=4 SV=1	R. appendiculatus	69184	1.27
tr|A0A131YFH6|A0A131YFH6_RHIAP	Low density lipoprotein receptor adapter protein 1 OS=Rhipicephalus appendiculatus PE=4 SV=1	R. appendiculatus	28824	1.26
tr|A0A131Z8Q2|A0A131Z8Q2_RHIAP	Gluzincin OS=Rhipicephalus appendiculatus PE=4 SV=1	R. appendiculatus	98582	1.26
tr|A0A131YIF5|A0A131YIF5_RHIAP	Vacuolar protein sorting-associated protein VTA1 OS=Rhipicephalus appendiculatus PE=4 SV=1	R. appendiculatus	34756	1.25
tr|A0A131YIW2|A0A131YIW2_RHIAP	Cullin-associated NEDD8-dissociated protein 1 OS=Rhipicephalus appendiculatus PE=4 SV=1	R. appendiculatus	139969	1.25
tr|A0A131YQE7|A0A131YQE7_RHIAP	Myosin VI OS=Rhipicephalus appendiculatus PE=3 SV=1	R. appendiculatus	140046	1.25
tr|A0A131Z1L5|A0A131Z1L5_RHIAP	COP9 signalosome complex subunit 4 OS=Rhipicephalus appendiculatus PE=4 SV=1	R. appendiculatus	46392	1.25
tr|A0A131YX94|A0A131YX94_RHIAP	Phosphoserine aminotransferase OS=Rhipicephalus appendiculatus PE=3 SV=1	R. appendiculatus	40990	1.24
tr|A0A131YYE6|A0A131YYE6_RHIAP	Ras-related protein Rab-35 OS=Rhipicephalus appendiculatus PE=4 SV=1	R. appendiculatus	23144	1.24
tr|A0A131Z095|A0A131Z095_RHIAP	Mitochondrial-associated endoribonuclease MAR1 OS=Rhipicephalus appendiculatus PE=4 SV=1	R. appendiculatus	23226	1.24
tr|A0A131YJQ4|A0A131YJQ4_RHIAP	Alpha-L-fucosidase OS=Rhipicephalus appendiculatus PE=4 SV=1	R. appendiculatus	52913	1.23
tr|A0A131YNH3|A0A131YNH3_RHIAP	Hydroxymethylglutaryl-CoA lyase OS=Rhipicephalus appendiculatus PE=4 SV=1	R. appendiculatus	35137	1.23
tr|A0A131YS40|A0A131YS40_RHIAP	Guanine nucleotide binding protein like 1 OS=Rhipicephalus appendiculatus PE=4 SV=1	R. appendiculatus	64799	1.23
tr|A0A131Z738|A0A131Z738_RHIAP	Influenza virus NS1A-binding protein OS=Rhipicephalus appendiculatus PE=4 SV=1	R. appendiculatus	76623	1.23
tr|A0A131YFF2|A0A131YFF2_RHIAP	ATP-dependent RNA helicase A OS=Rhipicephalus appendiculatus PE=4 SV=1	R. appendiculatus	142627	1.22
tr|A0A131YK88|A0A131YK88_RHIAP	Malate dehydrogenase OS=Rhipicephalus appendiculatus PE=4 SV=1	R. appendiculatus	47320	1.22
tr|A0A131YQ75|A0A131YQ75_RHIAP	Transglutaminase/protease like proteins OS=Rhipicephalus appendiculatus PE=4 SV=1	R. appendiculatus	83045	1.22
tr|A0A131YXZ1|A0A131YXZ1_RHIAP	Acyl coa synthetase family member 2 OS=Rhipicephalus appendiculatus PE=4 SV=1	R. appendiculatus	65206	1.22
tr|A0A131YYE0|A0A131YYE0_RHIAP	14-3-3 protein epsilon OS=Rhipicephalus appendiculatus PE=3 SV=1	R. appendiculatus	29386	1.22
tr|A0A131Z8I0|A0A131Z8I0_RHIAP	Threonine aldolase (Fragment) OS=Rhipicephalus appendiculatus PE=4 SV=1	R. appendiculatus	47352	1.22
tr|A0A131Y981|A0A131Y981_RHIAP	Determination of adult lifespan OS=Rhipicephalus appendiculatus PE=4 SV=1	R. appendiculatus	35559	1.21
tr|A0A131Z1Z7|A0A131Z1Z7_RHIAP	Sorting nexin-5/6/32 OS=Rhipicephalus appendiculatus PE=4 SV=1	R. appendiculatus	47571	1.21
tr|A0A131Z9D9|A0A131Z9D9_RHIAP	Metalloprotease (Fragment) OS=Rhipicephalus appendiculatus PE=4 SV=1	R. appendiculatus	101478	1.21
tr|A0A131YQ38|A0A131YQ38_RHIAP	Large subunit ribosomal protein L24e OS=Rhipicephalus appendiculatus PE=4 SV=1	R. appendiculatus	17775	1.2
tr|A0A131YJN6|A0A131YJN6_RHIAP	Emp24/gp25L/p24 family of membrane trafficking protein OS=Rhipicephalus appendiculatus PE=3 SV=1	R. appendiculatus	23857	1.19
tr|A0A131YKV0|A0A131YKV0_RHIAP	Carnitine O-palmitoyltransferase 2 OS=Rhipicephalus appendiculatus PE=4 SV=1	R. appendiculatus	78382	1.19
tr|A0A131YLI1|A0A131YLI1_RHIAP	Lysosomal acid phosphatase OS=Rhipicephalus appendiculatus PE=3 SV=1	R. appendiculatus	48199	1.19
tr|A0A131YLQ3|A0A131YLQ3_RHIAP	Nuclear transport receptor ranbp7/ranbp8 importin beta superfamily OS=Rhipicephalus appendiculatus PE=4 SV=1	R. appendiculatus	120704	1.19
tr|A0A131YNE4|A0A131YNE4_RHIAP	GDP-L-fucose synthase OS=Rhipicephalus appendiculatus PE=3 SV=1	R. appendiculatus	36124	1.19
tr|A0A131YNJ7|A0A131YNJ7_RHIAP	Small subunit ribosomal protein S2e OS=Rhipicephalus appendiculatus PE=3 SV=1	R. appendiculatus	30165	1.18
tr|A0A131YP88|A0A131YP88_RHIAP	Aquaglyceroporin OS=Rhipicephalus appendiculatus PE=4 SV=1	R. appendiculatus	17951	1.18
tr|A0A131YT71|A0A131YT71_RHIAP	Adenosylhomocysteinase OS=Rhipicephalus appendiculatus PE=3 SV=1	R. appendiculatus	48514	1.18
tr|A0A131YU03|A0A131YU03_RHIAP	Uncharacterized protein OS=Rhipicephalus appendiculatus PE=4 SV=1	R. appendiculatus	30184	1.18
tr|A0A131YAF5|A0A131YAF5_RHIAP	Calcium-transporting ATPase OS=Rhipicephalus appendiculatus PE=3 SV=1	R. appendiculatus	134364	1.17
tr|A0A131YJQ7|A0A131YJQ7_RHIAP	Isocitrate dehydrogenase [NAD] subunit, mitochondrial OS=Rhipicephalus appendiculatus PE=3 SV=1	R. appendiculatus	42606	1.17
tr|A0A131YL60|A0A131YL60_RHIAP	Sulfotransferase OS=Rhipicephalus appendiculatus PE=4 SV=1	R. appendiculatus	36458	1.17
tr|A0A131YRZ7|A0A131YRZ7_RHIAP	Translation initiation factor if 2 OS=Rhipicephalus appendiculatus PE=4 SV=1	R. appendiculatus	18107	1.17
tr|A0A131YS09|A0A131YS09_RHIAP	F-type H+-transporting ATPase subunit delta OS=Rhipicephalus appendiculatus PE=3 SV=1	R. appendiculatus	18042	1.17
tr|A0A131YSL4|A0A131YSL4_RHIAP	Wd40 repeat stress protein/actin OS=Rhipicephalus appendiculatus PE=4 SV=1	R. appendiculatus	67085	1.17
tr|A0A131YWV1|A0A131YWV1_RHIAP	Solute carrier family 12 (Sodium/potassium/chloride transporter), member 2 OS=Rhipicephalus appendiculatus PE=4 SV=1	R. appendiculatus	122070	1.17
tr|A0A131Z155|A0A131Z155_RHIAP	Polyadenylate-binding protein-interacting protein 1 OS=Rhipicephalus appendiculatus PE=4 SV=1	R. appendiculatus	42534	1.17
tr|A0A131Z3Y6|A0A131Z3Y6_RHIAP	Proteasome subunit alpha type OS=Rhipicephalus appendiculatus PE=3 SV=1	R. appendiculatus	30259	1.17
tr|A0A131YYZ5|A0A131YYZ5_RHIAP	Adenylyl cyclase-associated protein OS=Rhipicephalus appendiculatus PE=3 SV=1	R. appendiculatus	55219	1.16
tr|A0A131YLJ8|A0A131YLJ8_RHIAP	Phosphoglucomutase OS=Rhipicephalus appendiculatus PE=4 SV=1	R. appendiculatus	73879	1.15
tr|A0A131YY08|A0A131YY08_RHIAP	cAMP-dependent protein kinase regulator OS=Rhipicephalus appendiculatus PE=4 SV=1	R. appendiculatus	43009	1.15
tr|A0A131YY68|A0A131YY68_RHIAP	Succinyl-CoA:3-ketoacid-coenzyme A transferase OS=Rhipicephalus appendiculatus PE=3 SV=1	R. appendiculatus	55524	1.15
tr|A0A131Z4A9|A0A131Z4A9_RHIAP	Comm domain-containing protein OS=Rhipicephalus appendiculatus PE=4 SV=1	R. appendiculatus	24484	1.15
tr|A0A131YSV2|A0A131YSV2_RHIAP	NADH dehydrogenase (Ubiquinone) 1 alpha subcomplex subunit 10 OS=Rhipicephalus appendiculatus PE=4 SV=1	R. appendiculatus	49527	1.14
tr|A0A131YT47|A0A131YT47_RHIAP	Dehydrogenase kinase OS=Rhipicephalus appendiculatus PE=4 SV=1	R. appendiculatus	49479	1.14
tr|A0A131Z2E3|A0A131Z2E3_RHIAP	Calnexin OS=Rhipicephalus appendiculatus PE=3 SV=1	R. appendiculatus	68183	1.14
tr|A0A131Z5M2|A0A131Z5M2_RHIAP	OCIA domain-containing protein 1 OS=Rhipicephalus appendiculatus PE=4 SV=1	R. appendiculatus	31011	1.14
tr|A0A131YQ08|A0A131YQ08_RHIAP	Cytosolic sorting protein gga2/tom1 OS=Rhipicephalus appendiculatus PE=4 SV=1	R. appendiculatus	56236	1.13
tr|A0A131YVK9|A0A131YVK9_RHIAP	Vacuolar protein sorting-associated protein IST1 OS=Rhipicephalus appendiculatus PE=4 SV=1	R. appendiculatus	37430	1.13
tr|A0A131YEF4|A0A131YEF4_RHIAP	60S ribosomal protein L13 OS=Rhipicephalus appendiculatus PE=3 SV=1	R. appendiculatus	24959	1.12
tr|A0A131YP42|A0A131YP42_RHIAP	Lysine--tRNA ligase OS=Rhipicephalus appendiculatus PE=3 SV=1	R. appendiculatus	69108	1.12
tr|A0A131YVE5|A0A131YVE5_RHIAP	Uncharacterized protein OS=Rhipicephalus appendiculatus PE=4 SV=1	R. appendiculatus	18673	1.12
tr|A0A131ZB30|A0A131ZB30_RHIAP	Uncharacterized protein (Fragment) OS=Rhipicephalus appendiculatus PE=4 SV=1	R. appendiculatus	50276	1.12
tr|A0A131YAY3|A0A131YAY3_RHIAP	Delta(3,5)-Delta(2,4)-dienoyl-CoA isomerase OS=Rhipicephalus appendiculatus PE=4 SV=1	R. appendiculatus	31559	1.11
tr|A0A131YH90|A0A131YH90_RHIAP	Glycine rich superfamily member OS=Rhipicephalus appendiculatus PE=4 SV=1	R. appendiculatus	18790	1.11
tr|A0A131YKA5|A0A131YKA5_RHIAP	Na(+)/H(+) exchange regulatory cofactor NHE-RF2 OS=Rhipicephalus appendiculatus PE=4 SV=1	R. appendiculatus	50415	1.11
tr|A0A131YX69|A0A131YX69_RHIAP	Cytosol aminopeptidase OS=Rhipicephalus appendiculatus PE=3 SV=1	R. appendiculatus	56745	1.11
tr|A0A131Z2M6|A0A131Z2M6_RHIAP	Lactoylglutathione lyase OS=Rhipicephalus appendiculatus PE=4 SV=1	R. appendiculatus	25213	1.11
tr|A0A131Z8X1|A0A131Z8X1_RHIAP	Microtubule-actin cross-linking factor 1-like protein (Fragment) OS=Rhipicephalus appendiculatus PE=4 SV=1	R. appendiculatus	145393	1.11
tr|A0A131YW90|A0A131YW90_RHIAP	Double stranded RNA-specific editase B OS=Rhipicephalus appendiculatus PE=4 SV=1	R. appendiculatus	76326	1.1
tr|A0A131YWG7|A0A131YWG7_RHIAP	Integrin-linked kinase OS=Rhipicephalus appendiculatus PE=4 SV=1	R. appendiculatus	51133	1.09
tr|A0A131Z7W7|A0A131Z7W7_RHIAP	Short stop (Fragment) OS=Rhipicephalus appendiculatus PE=4 SV=1	R. appendiculatus	481743	1.09
tr|A0A131YNP7|A0A131YNP7_RHIAP	SAP domain-containing ribonucleoprotein OS=Rhipicephalus appendiculatus PE=4 SV=1	R. appendiculatus	32171	1.08
tr|A0A131YXJ1|A0A131YXJ1_RHIAP	Emp24/gp25l/p24 family of membrane trafficking OS=Rhipicephalus appendiculatus PE=3 SV=1	R. appendiculatus	25583	1.08
tr|A0A131YZ80|A0A131YZ80_RHIAP	Activator of 90 kDa heat shock protein atpase log 1 OS=Rhipicephalus appendiculatus PE=4 SV=1	R. appendiculatus	38660	1.08
tr|A0A131Z0X6|A0A131Z0X6_RHIAP	Isobutyryl-CoA dehydrogenase OS=Rhipicephalus appendiculatus PE=3 SV=1	R. appendiculatus	45127	1.08
tr|A0A131YDI9|A0A131YDI9_RHIAP	Purine nucleoside phosphorylase OS=Rhipicephalus appendiculatus PE=3 SV=1	R. appendiculatus	32322	1.07
tr|A0A131YPY6|A0A131YPY6_RHIAP	Translation initiation factor 5 OS=Rhipicephalus appendiculatus PE=4 SV=1	R. appendiculatus	51707	1.07
tr|A0A131YQ02|A0A131YQ02_RHIAP	Adenosine kinase OS=Rhipicephalus appendiculatus PE=4 SV=1	R. appendiculatus	38871	1.07
tr|A0A131YQR8|A0A131YQR8_RHIAP	Signal transduction protein p25 OS=Rhipicephalus appendiculatus PE=4 SV=1	R. appendiculatus	19266	1.07
tr|A0A131Z1E3|A0A131Z1E3_RHIAP	Ribose 5-phosphate isomerase A OS=Rhipicephalus appendiculatus PE=3 SV=1	R. appendiculatus	25886	1.07
tr|A0A131YN18|A0A131YN18_RHIAP	Importin subunit beta-1 OS=Rhipicephalus appendiculatus PE=4 SV=1	R. appendiculatus	97862	1.06
tr|A0A131YRA6|A0A131YRA6_RHIAP	Polyadenylate-binding protein OS=Rhipicephalus appendiculatus PE=4 SV=1	R. appendiculatus	58555	1.06
tr|A0A131YZG2|A0A131YZG2_RHIAP	Glycine C-acetyltransferase OS=Rhipicephalus appendiculatus PE=3 SV=1	R. appendiculatus	46027	1.05
tr|A0A131Z1R6|A0A131Z1R6_RHIAP	NIPSNAP1 protein OS=Rhipicephalus appendiculatus PE=4 SV=1	R. appendiculatus	32639	1.05
tr|A0A131Z310|A0A131Z310_RHIAP	Glutathione S-transferase OS=Rhipicephalus appendiculatus PE=3 SV=1	R. appendiculatus	26147	1.05
tr|A0A131YLG9|A0A131YLG9_RHIAP	Thimet oligopeptidase OS=Rhipicephalus appendiculatus PE=3 SV=1	R. appendiculatus	86033	1.04
tr|A0A131YP69|A0A131YP69_RHIAP	Protein transport protein SEC24 OS=Rhipicephalus appendiculatus PE=4 SV=1	R. appendiculatus	105976	1.04
tr|A0A131Z5Q6|A0A131Z5Q6_RHIAP	ATP-dependent RNA helicase OS=Rhipicephalus appendiculatus PE=3 SV=1	R. appendiculatus	46167	1.04
tr|A0A131YMW2|A0A131YMW2_RHIAP	Propionyl-CoA carboxylase beta chain OS=Rhipicephalus appendiculatus PE=4 SV=1	R. appendiculatus	59919	1.03
tr|A0A131YTD0|A0A131YTD0_RHIAP	Propionyl-CoA carboxylase alpha chain OS=Rhipicephalus appendiculatus PE=4 SV=1	R. appendiculatus	79909	1.03
tr|A0A131Z8T4|A0A131Z8T4_RHIAP	Transcription factor (Fragment) OS=Rhipicephalus appendiculatus PE=4 SV=1	R. appendiculatus	26476	1.03
tr|A0A131YDG8|A0A131YDG8_RHIAP	Cuticular protein OS=Rhipicephalus appendiculatus PE=4 SV=1	R. appendiculatus	20009	1.02
tr|A0A131YU15|A0A131YU15_RHIAP	Small subunit ribosomal protein S7 OS=Rhipicephalus appendiculatus PE=4 SV=1	R. appendiculatus	26672	1.02
tr|A0A131YMI1|A0A131YMI1_RHIAP	Lon protease homolog, mitochondrial OS=Rhipicephalus appendiculatus PE=3 SV=1	R. appendiculatus	115436	1.01
tr|A0A131ZA60|A0A131ZA60_RHIAP	Ubiquitin carboxyl-terminal hydrolase (Fragment) OS=Rhipicephalus appendiculatus PE=3 SV=1	R. appendiculatus	40408	1.01
tr|A0A131YVR4|A0A131YVR4_RHIAP	Gluzincin OS=Rhipicephalus appendiculatus PE=3 SV=1	R. appendiculatus	81861	1
tr|A0A131YW45|A0A131YW45_RHIAP	Optic atrophy protein 1 OS=Rhipicephalus appendiculatus PE=3 SV=1	R. appendiculatus	109543	1
tr|A0A131Z2V2|A0A131Z2V2_RHIAP	ATP-dependent RNA helicase DDX19/DBP5 OS=Rhipicephalus appendiculatus PE=4 SV=1	R. appendiculatus	54363	1
tr|A0A131Z5G6|A0A131Z5G6_RHIAP	Actin-related protein 3 OS=Rhipicephalus appendiculatus PE=3 SV=1	R. appendiculatus	47720	1
tr|A0A131YEZ1|A0A131YEZ1_RHIAP	GDPmannose 4,6-dehydratase OS=Rhipicephalus appendiculatus PE=3 SV=1	R. appendiculatus	40927	0.99
tr|A0A131YN10|A0A131YN10_RHIAP	Gtp binding protein drg2 odn superfamily OS=Rhipicephalus appendiculatus PE=4 SV=1	R. appendiculatus	41236	0.99
tr|A0A131YSH9|A0A131YSH9_RHIAP	Signal peptidase complex subunit 3 OS=Rhipicephalus appendiculatus PE=4 SV=1	R. appendiculatus	20369	0.99
tr|A0A131Z0C0|A0A131Z0C0_RHIAP	Pentatricopeptide repeat domain-containing protein 2 OS=Rhipicephalus appendiculatus PE=4 SV=1	R. appendiculatus	41205	0.99
tr|A0A131YRL5|A0A131YRL5_RHIAP	Protein transport protein SEC24 OS=Rhipicephalus appendiculatus PE=4 SV=1	R. appendiculatus	104038	0.98
tr|A0A131YTQ6|A0A131YTQ6_RHIAP	Ubiquitin fusion degradation protein 1 OS=Rhipicephalus appendiculatus PE=4 SV=1	R. appendiculatus	34298	0.98
tr|A0A131Z1R8|A0A131Z1R8_RHIAP	V-type H+-transporting ATPase subunit H OS=Rhipicephalus appendiculatus PE=4 SV=1	R. appendiculatus	55871	0.97
tr|A0A131YIX9|A0A131YIX9_RHIAP	Guanine nucleotide-binding protein G(Q) subunit alpha OS=Rhipicephalus appendiculatus PE=4 SV=1	R. appendiculatus	42099	0.96
tr|A0A131YPE1|A0A131YPE1_RHIAP	Dolichyl-diphosphooligosaccharide--protein glycosyltransferase 48 kDa subunit OS=Rhipicephalus appendiculatus PE=3 SV=1	R. appendiculatus	49005	0.96
tr|A0A131YSK3|A0A131YSK3_RHIAP	Small subunit ribosomal protein S18b, mitochondrial OS=Rhipicephalus appendiculatus PE=4 SV=1	R. appendiculatus	27824	0.96
tr|A0A131YBL0|A0A131YBL0_RHIAP	Heat shock 70kDa protein 1/8 OS=Rhipicephalus appendiculatus PE=3 SV=1	R. appendiculatus	70635	0.95
tr|A0A131YLU7|A0A131YLU7_RHIAP	Aminopeptidase N OS=Rhipicephalus appendiculatus PE=4 SV=1	R. appendiculatus	127795	0.95
tr|A0A131YRD9|A0A131YRD9_RHIAP	Serine/threonine-protein phosphatase OS=Rhipicephalus appendiculatus PE=3 SV=1	R. appendiculatus	56638	0.95
tr|A0A131YVE7|A0A131YVE7_RHIAP	Calponin OS=Rhipicephalus appendiculatus PE=4 SV=1	R. appendiculatus	21049	0.95
tr|A0A131Z4J2|A0A131Z4J2_RHIAP	60S ribosomal protein L18a OS=Rhipicephalus appendiculatus PE=3 SV=1	R. appendiculatus	21016	0.95
tr|A0A131Z4J4|A0A131Z4J4_RHIAP	Mitochondrial import receptor subunit TOM40 OS=Rhipicephalus appendiculatus PE=4 SV=1	R. appendiculatus	35350	0.95
tr|A0A131YAG4|A0A131YAG4_RHIAP	Polypyrimidine tract-binding protein 2 OS=Rhipicephalus appendiculatus PE=4 SV=1	R. appendiculatus	56818	0.94
tr|A0A131YKG1|A0A131YKG1_RHIAP	Pitrilysin metalloprotein OS=Rhipicephalus appendiculatus PE=4 SV=1	R. appendiculatus	157101	0.94
tr|A0A131YL63|A0A131YL63_RHIAP	Serpin B OS=Rhipicephalus appendiculatus PE=3 SV=1	R. appendiculatus	42516	0.94
tr|A0A131YNY8|A0A131YNY8_RHIAP	Chromobox protein 1 OS=Rhipicephalus appendiculatus PE=4 SV=1	R. appendiculatus	21225	0.94
tr|A0A131YUN4|A0A131YUN4_RHIAP	Glutamate synthase (NADPH/NADH) OS=Rhipicephalus appendiculatus PE=4 SV=1	R. appendiculatus	229599	0.94
tr|A0A131YVE4|A0A131YVE4_RHIAP	Seryl-tRNA synthetase OS=Rhipicephalus appendiculatus PE=4 SV=1	R. appendiculatus	57170	0.94
tr|A0A131YZG4|A0A131YZG4_RHIAP	Uncharacterized protein OS=Rhipicephalus appendiculatus PE=4 SV=1	R. appendiculatus	42569	0.94
tr|A0A131Z628|A0A131Z628_RHIAP	Chromobox protein 3 OS=Rhipicephalus appendiculatus PE=4 SV=1	R. appendiculatus	21167	0.94
tr|A0A131YRG3|A0A131YRG3_RHIAP	Ubiquitin-conjugating enzyme E2 M OS=Rhipicephalus appendiculatus PE=3 SV=1	R. appendiculatus	21303	0.93
tr|A0A131YZA6|A0A131YZA6_RHIAP	Heterogeneous nuclear ribonucleoprotein U-like protein 1 OS=Rhipicephalus appendiculatus PE=4 SV=1	R. appendiculatus	86442	0.93
tr|A0A131Z0Z7|A0A131Z0Z7_RHIAP	Mitochondrial import receptor subunit TOM70 OS=Rhipicephalus appendiculatus PE=4 SV=1	R. appendiculatus	64678	0.93
tr|A0A131Z5G5|A0A131Z5G5_RHIAP	Pyridoxine kinase OS=Rhipicephalus appendiculatus PE=4 SV=1	R. appendiculatus	35783	0.93
tr|A0A131YDT9|A0A131YDT9_RHIAP	Calcium dependent cysteine protease OS=Rhipicephalus appendiculatus PE=3 SV=1	R. appendiculatus	79537	0.92
tr|A0A131YQP8|A0A131YQP8_RHIAP	Calcyphosine/tpp OS=Rhipicephalus appendiculatus PE=4 SV=1	R. appendiculatus	21527	0.92
tr|A0A131Z6B0|A0A131Z6B0_RHIAP	Tubulin alpha OS=Rhipicephalus appendiculatus PE=3 SV=1	R. appendiculatus	50613	0.92
tr|A0A131ZAJ0|A0A131ZAJ0_RHIAP	Protein TFG (Fragment) OS=Rhipicephalus appendiculatus PE=4 SV=1	R. appendiculatus	28859	0.92
tr|A0A131YF93|A0A131YF93_RHIAP	5'-Nucleotidase OS=Rhipicephalus appendiculatus PE=4 SV=1	R. appendiculatus	65482	0.91
tr|A0A131YGA0|A0A131YGA0_RHIAP	Large subunit ribosomal protein L13 OS=Rhipicephalus appendiculatus PE=3 SV=1	R. appendiculatus	21710	0.91
tr|A0A131YJ29|A0A131YJ29_RHIAP	Phosphatidylinositol 4-kinase type 2 OS=Rhipicephalus appendiculatus PE=4 SV=1	R. appendiculatus	51175	0.91
tr|A0A131YK55|A0A131YK55_RHIAP	Protein LZIC OS=Rhipicephalus appendiculatus PE=4 SV=1	R. appendiculatus	21609	0.91
tr|A0A131YZ09|A0A131YZ09_RHIAP	Eukaryotic translation initiation factor 3 subunit H OS=Rhipicephalus appendiculatus PE=3 SV=1	R. appendiculatus	43823	0.91
tr|A0A131Z5G9|A0A131Z5G9_RHIAP	Cell division control protein 42 OS=Rhipicephalus appendiculatus PE=4 SV=1	R. appendiculatus	21618	0.91
tr|A0A131Z6D5|A0A131Z6D5_RHIAP	Kynurenine-oxoglutarate transaminase OS=Rhipicephalus appendiculatus PE=4 SV=1	R. appendiculatus	51026	0.91
tr|A0A131YLZ3|A0A131YLZ3_RHIAP	Mitogen-activated protein kinase kinase 1 OS=Rhipicephalus appendiculatus PE=3 SV=1	R. appendiculatus	43923	0.9
tr|A0A131YMD9|A0A131YMD9_RHIAP	Ras-like GTP-binding protein Rho1 OS=Rhipicephalus appendiculatus PE=4 SV=1	R. appendiculatus	21987	0.89
tr|A0A131YS75|A0A131YS75_RHIAP	NADH dehydrogenase (Ubiquinone) Fe-S protein 4 OS=Rhipicephalus appendiculatus PE=4 SV=1	R. appendiculatus	22105	0.89
tr|A0A131YSG0|A0A131YSG0_RHIAP	Complement component 1 Q subcomponent-binding protein, mitochondrial OS=Rhipicephalus appendiculatus PE=4 SV=1	R. appendiculatus	29382	0.89
tr|A0A131YY71|A0A131YY71_RHIAP	Protein transport protein SEC23 OS=Rhipicephalus appendiculatus PE=4 SV=1	R. appendiculatus	89166	0.89
tr|A0A131Z429|A0A131Z429_RHIAP	COP9 signalosome complex subunit 2 OS=Rhipicephalus appendiculatus PE=4 SV=1	R. appendiculatus	52104	0.89
tr|A0A131YD89|A0A131YD89_RHIAP	Kinesin light chain OS=Rhipicephalus appendiculatus PE=4 SV=1	R. appendiculatus	67285	0.88
tr|A0A131YEY6|A0A131YEY6_RHIAP	Microsomal prostaglandin-E synthase 2 OS=Rhipicephalus appendiculatus PE=4 SV=1	R. appendiculatus	44823	0.88
tr|A0A131YFI4|A0A131YFI4_RHIAP	Cystathionine beta-synthase OS=Rhipicephalus appendiculatus PE=3 SV=1	R. appendiculatus	60028	0.88
[truncated: 609 more rows]
