# Supplementary material for: Characterization of the Theileria parva sporozoite proteome
Source: Int J Parasitol. 2018 Mar;48(3-4):265–73. doi: 10.1016/j.ijpara.2017.09.007 (PMC5854367; doi:10.1016/j.ijpara.2017.09.007)
Supplement: Supplementary Table S4 [file mmc4.xlsx]

## Sheet: supplemental Table 3
Supplementary Table S4. Identified Theileria parva proteins clustered into orthologous groups (OGs) with Plasmodium falciparum genes. Orthologous groups are shown as predicted by OrthoMCL standalone software Version 2.0.2.
OG	Organism name	ORF locus tag	Annotation
OG_1:	Plasmodium falciparum 3D7	PF3D7_0102400	lysophospholipase, putative, pseudogene
	Plasmodium falciparum 3D7	PF3D7_1038900	esterase, putative
	Plasmodium falciparum 3D7	PF3D7_0937200	lysophospholipase, putative
	Plasmodium falciparum 3D7	PF3D7_1476700	lysophospholipase, putative
	Plasmodium falciparum 3D7	PF3D7_1476800	lysophospholipase, putative
	Plasmodium falciparum 3D7	PF3D7_1252600	esterase, putative
	Plasmodium falciparum 3D7	PF3D7_0709700	prodrug activation and resistance esterase
	Plasmodium falciparum 3D7	PF3D7_1401500	esterase, putative
	Plasmodium falciparum 3D7	PF3D7_0702200	lysophospholipase, putative
	Plasmodium falciparum 3D7	PF3D7_0936700	lysophospholipase, putative
	Theileria parva Muguga	TpMuguga_01g00667	hypothetical protein
	Theileria parva Muguga	TpMuguga_03g00200	hypothetical protein
OG_2:	Plasmodium falciparum 3D7	PF3D7_1033400	haloacid dehalogenase-like hydrolase
	Plasmodium falciparum 3D7	PF3D7_1226300	haloacid dehalogenase-like hydrolase, putative
	Plasmodium falciparum 3D7	PF3D7_1226100	haloacid dehalogenase-like hydrolase, putative
	Theileria parva Muguga	TpMuguga_01g01074	haloacid dehalogenase-like hydrolase
	Theileria parva Muguga	TpMuguga_01g01083	haloacid dehalogenase-like hydrolase
	Theileria parva Muguga	TpMuguga_01g00861	haloacid dehalogenase-like hydrolase
	Theileria parva Muguga	TpMuguga_02g00864	haloacid dehalogenase-like hydrolase
OG_3:	Plasmodium falciparum 3D7	PF3D7_1115300	cysteine proteinase falcipain 2b
	Plasmodium falciparum 3D7	PF3D7_1115700	cysteine proteinase falcipain 2a
	Plasmodium falciparum 3D7	PF3D7_1115400	cysteine proteinase falcipain 3
	Plasmodium falciparum 3D7	PF3D7_1458000	cysteine proteinase falcipain 1
	Theileria parva Muguga	TpMuguga_03g00280	hypothetical protein
OG_3:	Plasmodium falciparum 3D7	PF3D7_0320200	CPW-WPC family protein
	Plasmodium falciparum 3D7	PF3D7_1429300	CPW-WPC family protein
	Plasmodium falciparum 3D7	PF3D7_1331400	CPW-WPC family protein
	Plasmodium falciparum 3D7	PF3D7_1103500	CPW-WPC family protein
	Plasmodium falciparum 3D7	PF3D7_1234700	upregulated in late gametocytes ULG8
	Plasmodium falciparum 3D7	PF3D7_1338800	CPW-WPC family protein
	Theileria parva Muguga	TpMuguga_01g02150	Plasmodium falciparum CPW-WPC domain
OG_4:	Plasmodium falciparum 3D7	PF3D7_0818900	heat shock protein 70
	Plasmodium falciparum 3D7	PF3D7_0831700	heat shock protein 70
	Plasmodium falciparum 3D7	PF3D7_0917900	heat shock protein 70
	Plasmodium falciparum 3D7	PF3D7_1134000	heat shock protein 70
	Theileria parva Muguga	TpMuguga_04g00683	78 kDa glucose-regulated protein
	Theileria parva Muguga	TpMuguga_02g00148	Heat shock 70 kDa protein
	Theileria parva Muguga	TpMuguga_02g00753	Chaperone protein DnaK
OG_5:	Plasmodium falciparum 3D7	PF3D7_0917600	pre-mRNA-splicing factor ATP-dependent RNA helicase PRP43, putative
	Plasmodium falciparum 3D7	PF3D7_1030100	pre-mRNA-splicing factor ATP-dependent RNA helicase PRP22, putative
	Theileria parva Muguga	TpMuguga_01g01019	hypothetical protein
	Theileria parva Muguga	TpMuguga_01g00641	Putative pre-mRNA-splicing factor ATP-dependent RNA helicase DHX16
	Theileria parva Muguga	TpMuguga_01g00544	Oligonucleotide/oligosaccharide-binding (OB)-fold
	Theileria parva Muguga	TpMuguga_03g00394	Pre-mRNA-splicing factor ATP-dependent RNA helicase PRP16
	Plasmodium falciparum 3D7	PF3D7_1364300	pre-mRNA-splicing factor ATP-dependent RNA helicase PRP16
OG_6:	Theileria parva Muguga	TpMuguga_04g02405	Leucine carboxyl methyltransferase 1
	Theileria parva Muguga	TpMuguga_04g00134	tRNA wybutosine-synthesizing protein 4
	Plasmodium falciparum 3D7	PF3D7_1439700	leucine carboxyl methyltransferase, putative
OG_7:	Theileria parva Muguga	TpMuguga_02g00658	Choline/ethanolamine kinase
	Plasmodium falciparum 3D7	PF3D7_1401800	choline kinase
OG_8:	Plasmodium falciparum 3D7	PF3D7_0113700	heat shock protein 40, type II
	Plasmodium falciparum 3D7	PF3D7_0501100	heat shock protein 40, type II
	Plasmodium falciparum 3D7	PF3D7_0201800	knob associated heat shock protein 40
	Plasmodium falciparum 3D7	PF3D7_0501100	heat shock protein 40, type II
	Plasmodium falciparum 3D7	PF3D7_0213100	protein SIS1
	Theileria parva Muguga	TpMuguga_02g00625	DnaJ homolog subfamily B member 13
OG_9:	Theileria parva Muguga	TpMuguga_03g00543	hypothetical protein
	Plasmodium falciparum 3D7	PF3D7_0914700	major facilitator superfamily-related transporter, putative
OG_10:	Plasmodium falciparum 3D7	PF3D7_0625000	sphingomyelin synthase 1, putative
	Plasmodium falciparum 3D7	PF3D7_0625000	sphingomyelin synthase 1, putative
	Plasmodium falciparum 3D7	PF3D7_0625100	sphingomyelin synthase 2, putative
	Theileria parva Muguga	TpMuguga_04g00631	hypothetical protein
OG_11:	Theileria parva Muguga	TpMuguga_04g00201	hypothetical protein
	Theileria parva Muguga	TpMuguga_04g02275	hypothetical protein
	Plasmodium falciparum 3D7	PF3D7_1455400	hemolysin III
OG_12:	Plasmodium falciparum 3D7	PF3D7_0104700	major facilitator superfamily-related transporter, putative
	Plasmodium falciparum 3D7	PF3D7_0104800	novel putative transporter 1, putative
	Plasmodium falciparum 3D7	PF3D7_1129900	major facilitator superfamily-related transporter, putative
	Theileria parva Muguga	TpMuguga_02g00293	hypothetical protein
OG_13:	Plasmodium falciparum 3D7	PF3D7_0422300	alpha tubulin 2
	Plasmodium falciparum 3D7	PF3D7_0903700	alpha tubulin 1
	Theileria parva Muguga	TpMuguga_01g00324	Tubulin C-terminal domain
	Theileria parva Muguga	TpMuguga_04g00093	Tubulin C-terminal domain
OG_14:	Plasmodium falciparum 3D7	PF3D7_0610400	histone H3
	Plasmodium falciparum 3D7	PF3D7_0617900	histone H3 variant
	Theileria parva Muguga	TpMuguga_04g00321	Core histone H2A/H2B/H3/H4
	Theileria parva Muguga	TpMuguga_03g00152	Core histone H2A/H2B/H3/H4
OG_15:	Plasmodium falciparum 3D7	PF3D7_0919100	DnaJ protein, putative
	Plasmodium falciparum 3D7	PF3D7_1413900	DnaJ protein, putative
	Theileria parva Muguga	TpMuguga_01g01066	hypothetical protein
OG_16:	Plasmodium falciparum 3D7	PF3D7_1015200	cysteine--tRNA ligase
	Plasmodium falciparum 3D7	PF3D7_1015200	cysteine--tRNA ligase
	Plasmodium falciparum 3D7	PF3D7_1015200.3-p1	cysteine--tRNA ligase
	Theileria parva Muguga	TpMuguga_03g00065	Cysteine--tRNA ligase cytoplasmic
OG_17:	Theileria parva Muguga	TpMuguga_01g00582	Sec63 Brl domain
	Theileria parva Muguga	TpMuguga_03g00747	DEAD/DEAH box helicase
	Plasmodium falciparum 3D7	PF3D7_0422500	pre-mRNA-splicing helicase BRR2, putative
	Plasmodium falciparum 3D7	PF3D7_1439100	DEAD/DEAH box helicase, putative
OG_18:	Theileria parva Muguga	TpMuguga_01g01069	Sugar (and other) transporter
	Theileria parva Muguga	TpMuguga_03g00064	Sugar transport protein 2
	Plasmodium falciparum 3D7	PF3D7_0204700	hexose transporter
	Theileria parva Muguga	TpMuguga_02g00225	hypothetical protein
	Plasmodium falciparum 3D7	PF3D7_0210600	conserved Plasmodium protein, unknown function
	Plasmodium falciparum 3D7	PF3D7_0405200	ag-1 blood stage membrane protein homologue
OG_19:	Theileria parva Muguga	TpMuguga_04g00340	RNA polymerase beta subunit
	Theileria parva Muguga	TpMuguga_03g00746	RNA polymerase beta subunit
	Plasmodium falciparum 3D7	PF3D7_0215700	DNA-directed RNA polymerase II subunit RPB2, putative
	Plasmodium falciparum 3D7	PF3D7_1206600	DNA-directed RNA polymerase III subunit RPC2, putative
OG_20:	Plasmodium falciparum 3D7	PF3D7_0112200	multidrug resistance-associated protein 1
	Plasmodium falciparum 3D7	PF3D7_1229100	multidrug resistance-associated protein 2
	Theileria parva Muguga	TpMuguga_03g00165	Multidrug resistance-associated protein 5
OG_21:	Plasmodium falciparum 3D7	PF3D7_0208700	conserved Plasmodium protein, unknown function, unspecified product
	Plasmodium falciparum 3D7	PF3D7_0208700	conserved Plasmodium protein, unknown function, unspecified product
	Theileria parva Muguga	TpMuguga_02g00709	hypothetical protein
OG_22:	Plasmodium falciparum 3D7	PF3D7_0310600	eukaryotic translation initiation factor 3 subunit K, putative, unspecified product
	Plasmodium falciparum 3D7	PF3D7_0310600	eukaryotic translation initiation factor 3 subunit K, putative, unspecified product
	Theileria parva Muguga	TpMuguga_02g00303	Eukaryotic translation initiation factor 3 subunit K
OG_23:	Plasmodium falciparum 3D7	PF3D7_0316300	inorganic pyrophosphatase, putative
	Plasmodium falciparum 3D7	PF3D7_0316300	inorganic pyrophosphatase, putative
	Theileria parva Muguga	TpMuguga_02g00061	Inorganic pyrophosphatase
OG_24:	Plasmodium falciparum 3D7	PF3D7_0503400	actin-depolymerizing factor 1
	Plasmodium falciparum 3D7	PF3D7_1361400	actin-depolymerizing factor 2
	Theileria parva Muguga	TpMuguga_01g00926	Cofilin
OG_25:	Plasmodium falciparum 3D7	PF3D7_0719500	LEM3/CDC50 family protein, putative
	Plasmodium falciparum 3D7	PF3D7_1133300	LEM3/CDC50 family protein, putative
	Theileria parva Muguga	TpMuguga_01g00649	hypothetical protein
OG_26:	Plasmodium falciparum 3D7	PF3D7_0910600	SNARE protein
	Plasmodium falciparum 3D7	PF3D7_1324700	SNARE protein, putative
	Theileria parva Muguga	TpMuguga_02g00923	Putative synaptobrevin homolog YKT6
OG_27:	Plasmodium falciparum 3D7	PF3D7_0923800	thioredoxin reductase
	Plasmodium falciparum 3D7	PF3D7_0923800	thioredoxin reductase
	Theileria parva Muguga	TpMuguga_03g00110	Pyridine nucleotide-disulphide oxidoreductase
OG_28:	Plasmodium falciparum 3D7	PF3D7_1017300	golgi re-assembly stacking protein 1, golgi re-assembly stacking protein 2
	Plasmodium falciparum 3D7	PF3D7_1017300	golgi re-assembly stacking protein 1, golgi re-assembly stacking protein 2
	Theileria parva Muguga	TpMuguga_03g00249	GRASP55/65 PDZ-like domain
OG_29:	Plasmodium falciparum 3D7	PF3D7_1027700	centrin-3
	Plasmodium falciparum 3D7	PF3D7_1027700	centrin-3
	Theileria parva Muguga	TpMuguga_01g00227	Caltractin
OG_30:	Plasmodium falciparum 3D7	PF3D7_1038000	antigen UB05
	Plasmodium falciparum 3D7	PF3D7_1038000	antigen UB05
	Theileria parva Muguga	TpMuguga_04g00076	hypothetical protein
OG_31:	Plasmodium falciparum 3D7	PF3D7_1136500	casein kinase 1
	Plasmodium falciparum 3D7	PF3D7_1136500	casein kinase 1
	Theileria parva Muguga	TpMuguga_03g00315	Protein kinase domain
OG_32:	Plasmodium falciparum 3D7	PF3D7_1136700	conserved Plasmodium protein, unknown function
	Plasmodium falciparum 3D7	PF3D7_1136700	conserved Plasmodium protein, unknown function
	Theileria parva Muguga	TpMuguga_01g01153	hypothetical protein
OG_33:	Plasmodium falciparum 3D7	PF3D7_1246200	actin I
	Plasmodium falciparum 3D7	PF3D7_1412500	actin II
	Theileria parva Muguga	TpMuguga_02g00903	Actin
OG_34:	Plasmodium falciparum 3D7	PF3D7_1303200	SNARE protein, putative
	Plasmodium falciparum 3D7	PF3D7_1303200	SNARE protein, putative
	Theileria parva Muguga	TpMuguga_03g00145	hypothetical protein
OG_35:	Plasmodium falciparum 3D7	PF3D7_1321500	3',5'-cyclic nucleotide phosphodiesterase, putative
	Plasmodium falciparum 3D7	PF3D7_1321500	3',5'-cyclic nucleotide phosphodiesterase, putative
	Theileria parva Muguga	TpMuguga_01g01200	RNA recognition motif. (a.k.a. RRM RBD or RNP domain)
OG_36:	Plasmodium falciparum 3D7	PF3D7_1330000	thioredoxin, putative
	Plasmodium falciparum 3D7	PF3D7_1330000	thioredoxin, putative
	Theileria parva Muguga	TpMuguga_02g00813	PITH domain-containing protein P35G2.02
OG_37:	Plasmodium falciparum 3D7	PF3D7_1330400	ER lumen protein retaining receptor 1, putative, unspecified product
	Plasmodium falciparum 3D7	PF3D7_1330400	ER lumen protein retaining receptor 1, putative, unspecified product
	Theileria parva Muguga	TpMuguga_03g00344	ER lumen protein retaining receptor
OG_38:	Plasmodium falciparum 3D7	PF3D7_1357000	elongation factor 1-alpha
	Plasmodium falciparum 3D7	PF3D7_1357100	elongation factor 1-alpha
	Theileria parva Muguga	TpMuguga_01g00726	Elongation factor Tu GTP binding domain
OG_39:	Plasmodium falciparum 3D7	PF3D7_1455200	methyltransferase, putative, unspecified product
	Plasmodium falciparum 3D7	PF3D7_1455200	methyltransferase, putative, unspecified product
	Theileria parva Muguga	TpMuguga_04g02570	Methyltransferase-like protein 13
OG_40:	Theileria parva Muguga	TpMuguga_01g00119	Long chain acyl-CoA synthetase 7 peroxisomal
	Theileria parva Muguga	TpMuguga_01g00520	Long-chain-fatty-acid--CoA ligase 5
	Plasmodium falciparum 3D7	PF3D7_0525100	acyl-CoA synthetase
OG_41:	Theileria parva Muguga	TpMuguga_01g00937	Cell division cycle protein 48 homolog
	Theileria parva Muguga	TpMuguga_03g00490	Cell division cycle protein 48 homolog
	Plasmodium falciparum 3D7	PF3D7_0619400	cell division cycle protein 48 homologue, putative
OG_42:	Theileria parva Muguga	TpMuguga_01g00140	Rae1-like protein At1g80670
	Theileria parva Muguga	TpMuguga_02g00663	Mitotic checkpoint protein BUB3.2
	Plasmodium falciparum 3D7	PF3D7_1347000	WD repeat-containing protein 92, putative
OG_43:	Theileria parva Muguga	TpMuguga_01g00437	hypothetical protein
	Plasmodium falciparum 3D7	PF3D7_1208200	cysteine repeat modular protein 3
OG_44:	Theileria parva Muguga	TpMuguga_01g02155	60S acidic ribosomal protein P0
	Plasmodium falciparum 3D7	PF3D7_1130200	60S ribosomal protein P0
OG_45:	Theileria parva Muguga	TpMuguga_01g01043	GCC2 and GCC3
	Plasmodium falciparum 3D7	PF3D7_0718300	cysteine repeat modular protein 2
OG_46:	Theileria parva Muguga	TpMuguga_01g00043	Hexokinase
	Plasmodium falciparum 3D7	PF3D7_0624000	hexokinase
OG_47:	Theileria parva Muguga	TpMuguga_01g00534	Protein lifeguard 2
	Theileria parva Muguga	TpMuguga_01g00535	Protein lifeguard 3
	Plasmodium falciparum 3D7	PF3D7_1248500	bax inhibitor 1, putative
OG_48:	Theileria parva Muguga	TpMuguga_04g00675	Histone H4
	Theileria parva Muguga	TpMuguga_04g00677	Histone H4
	Plasmodium falciparum 3D7	PF3D7_1105000	histone H4
OG_49:	Theileria parva Muguga	TpMuguga_04g00605	Dehydrogenase/reductase SDR family member on chromosome X
	Plasmodium falciparum 3D7	PF3D7_0626100	oxidoreductase, short-chain dehydrogenase family, putative
OG_50:	Theileria parva Muguga	TpMuguga_03g00895	BT1 family
	Plasmodium falciparum 3D7	PF3D7_1116500	folate transporter 2
OG_51:	Theileria parva Muguga	TpMuguga_03g00300	hypothetical protein
	Theileria parva Muguga	TpMuguga_02g00425	hypothetical protein
	Plasmodium falciparum 3D7	PF3D7_0808300	ubiquitin regulatory protein, putative
OG_52:	Theileria parva Muguga	TpMuguga_02g00260	Peptidase M16C associated
	Plasmodium falciparum 3D7	PF3D7_1360800	falcilysin
OG_53:	Theileria parva Muguga	TpMuguga_02g00930	Proteasome subunit
	Theileria parva Muguga	TpMuguga_02g00927	Proteasome subunit
	Plasmodium falciparum 3D7	PF3D7_1474800	proteasome subunit alpha type-1, putative
OG_54:	Plasmodium falciparum 3D7	PF3D7_0102900	aspartate--tRNA ligase
	Theileria parva Muguga	TpMuguga_03g00489	Aspartate--tRNA ligase cytoplasmic
OG_55:	Plasmodium falciparum 3D7	PF3D7_0104500	conserved protein, unknown function
	Theileria parva Muguga	TpMuguga_03g00673	hypothetical protein
OG_56:	Plasmodium falciparum 3D7	PF3D7_0105100	conserved Plasmodium protein, unknown function
	Theileria parva Muguga	TpMuguga_01g02670	hypothetical protein
OG_57:	Plasmodium falciparum 3D7	PF3D7_0105200	RAP protein, putative
	Theileria parva Muguga	TpMuguga_04g00672	hypothetical protein
OG_58:	Plasmodium falciparum 3D7	PF3D7_0105300	cyclase-associated protein
	Theileria parva Muguga	TpMuguga_03g00176	Adenylate cyclase associated (CAP) C terminal
OG_59:	Plasmodium falciparum 3D7	PF3D7_0106100	V-type proton ATPase subunit C, putative
	Theileria parva Muguga	TpMuguga_02g00034	V-type proton ATPase subunit C 1-A
OG_60:	Plasmodium falciparum 3D7	PF3D7_0106300	calcium-transporting ATPase
	Theileria parva Muguga	TpMuguga_02g00524	HAD ATPase P-type family IC
OG_61:	Plasmodium falciparum 3D7	PF3D7_0106800	ras-related protein Rab-5C
	Theileria parva Muguga	TpMuguga_01g00639	Ras family
OG_62:	Plasmodium falciparum 3D7	PF3D7_0107000	centrin-1
	Theileria parva Muguga	TpMuguga_03g00058	Centrin-1
OG_63:	Plasmodium falciparum 3D7	PF3D7_0107400	conserved Apicomplexan protein, unknown function
	Theileria parva Muguga	TpMuguga_04g00635	hypothetical protein
OG_64:	Plasmodium falciparum 3D7	PF3D7_0108000	proteasome subunit beta type-3, putative
	Theileria parva Muguga	TpMuguga_04g00618	Proteasome subunit
OG_65:	Plasmodium falciparum 3D7	PF3D7_0108800	conserved Plasmodium protein, unknown function
	Theileria parva Muguga	TpMuguga_04g00630	hypothetical protein
OG_66:	Plasmodium falciparum 3D7	PF3D7_0109500	N-acetyltransferase, putative
	Theileria parva Muguga	TpMuguga_04g00624	N-alpha-acetyltransferase 20
OG_67:	Plasmodium falciparum 3D7	PF3D7_0109800	phenylalanine--tRNA ligase alpha subunit
	Theileria parva Muguga	TpMuguga_04g00622	Probable phenylalanine--tRNA ligase alpha subunit
OG_68:	Plasmodium falciparum 3D7	PF3D7_0110400	DNA-directed RNA polymerase II subunit RPB9, putative
	Theileria parva Muguga	TpMuguga_02g00205	DNA-directed RNA polymerases II IV and V subunit 9A
OG_69:	Plasmodium falciparum 3D7	PF3D7_0110600	phosphatidylinositol-4-phosphate 5-kinase
	Theileria parva Muguga	TpMuguga_02g00200	Probable phosphatidylinositol phosphate kinase DDB_G0267588
OG_70:	Plasmodium falciparum 3D7	PF3D7_0110800	transcription initiation factor TFIIB, putative
	Theileria parva Muguga	TpMuguga_02g00202	Transcription initiation factor IIB-1
OG_71:	Plasmodium falciparum 3D7	PF3D7_0110900	adenylate kinase-like protein 1
	Theileria parva Muguga	TpMuguga_02g00203	Adenylate kinase isoenzyme 6 homolog
OG_72:	Plasmodium falciparum 3D7	PF3D7_0111500	UMP-CMP kinase, putative
	Theileria parva Muguga	TpMuguga_02g00690	Adenylate kinase
OG_73:	Plasmodium falciparum 3D7	PF3D7_0111900	conserved protein, unknown function
	Theileria parva Muguga	TpMuguga_02g02650	hypothetical protein
OG_74:	Plasmodium falciparum 3D7	PF3D7_0112000	TatD-like deoxyribonuclease
	Theileria parva Muguga	TpMuguga_02g00686	TatD related DNase
OG_75:	Plasmodium falciparum 3D7	PF3D7_0203700	protein MAK16, putative
	Theileria parva Muguga	TpMuguga_03g00704	Protein mak16
OG_76:	Plasmodium falciparum 3D7	PF3D7_0204900	ubiE/COQ5 methyltransferase, putative
	Theileria parva Muguga	TpMuguga_04g00806	2-methoxy-6-polyprenyl-14-benzoquinol methylase mitochondrial
OG_77:	Plasmodium falciparum 3D7	PF3D7_0205400	PCI domain-containing protein, putative
	Theileria parva Muguga	TpMuguga_02g00358	PCI domain-containing protein 2
OG_78:	Plasmodium falciparum 3D7	PF3D7_0205500	DNA-directed RNA polymerase II 16 kDa subunit, putative
	Theileria parva Muguga	TpMuguga_02g00359	hypothetical protein
OG_79:	Plasmodium falciparum 3D7	PF3D7_0205900	26S proteasome regulatory subunit RPN1, putative
	Theileria parva Muguga	TpMuguga_01g00709	26S proteasome non-ATPase regulatory subunit 2
OG_80:	Plasmodium falciparum 3D7	PF3D7_0206700	adenylosuccinate lyase
	Theileria parva Muguga	TpMuguga_03g00773	Lyase
OG_81:	Plasmodium falciparum 3D7	PF3D7_0208200	KRR1 small subunit processome component, putative
	Theileria parva Muguga	TpMuguga_02g00631	hypothetical protein
OG_82:	Plasmodium falciparum 3D7	PF3D7_0209200	3'exoribonuclease, putative
	Theileria parva Muguga	TpMuguga_01g01052	Exosome complex component SKI6
OG_83:	Plasmodium falciparum 3D7	PF3D7_0209300	2C-methyl-D-erythritol 2,4-cyclodiphosphate synthase
	Theileria parva Muguga	TpMuguga_03g00365	YgbB family
OG_84:	Plasmodium falciparum 3D7	PF3D7_0209600	transporter, putative
	Theileria parva Muguga	TpMuguga_03g00369	hypothetical protein
OG_85:	Plasmodium falciparum 3D7	PF3D7_0209800	ATP-dependent RNA helicase UAP56
	Theileria parva Muguga	TpMuguga_03g00373	DEAD/DEAH box helicase
OG_86:	Plasmodium falciparum 3D7	PF3D7_0210000	secretory complex protein 61 gamma subunit
	Theileria parva Muguga	TpMuguga_03g00370	Protein transport protein Sec61 subunit gamma
OG_87:	Plasmodium falciparum 3D7	PF3D7_0210100	60S ribosomal protein L37ae, putative
	Theileria parva Muguga	TpMuguga_03g00371	Ribosomal L37ae protein family
OG_88:	Plasmodium falciparum 3D7	PF3D7_0210300	monocarboxylate transporter, putative
	Theileria parva Muguga	TpMuguga_03g00374	hypothetical protein
OG_89:	Plasmodium falciparum 3D7	PF3D7_0210700	syntaxin, Qa-SNARE family
	Theileria parva Muguga	TpMuguga_02g00230	Syntaxin-2
OG_90:	Plasmodium falciparum 3D7	PF3D7_0211800	asparagine--tRNA ligase
	Theileria parva Muguga	TpMuguga_02g00746	Asparagine--tRNA ligase
OG_91:	Plasmodium falciparum 3D7	PF3D7_0212300	peptide chain release factor subunit 1, putative
	Theileria parva Muguga	TpMuguga_02g00750	eRF1 domain 2
OG_92:	Plasmodium falciparum 3D7	PF3D7_0213000	conserved Plasmodium protein, unknown function
	Theileria parva Muguga	TpMuguga_02g00626	hypothetical protein
OG_93:	Plasmodium falciparum 3D7	PF3D7_0213200	conserved Plasmodium protein, unknown function
	Theileria parva Muguga	TpMuguga_02g00624	hypothetical protein
OG_94:	Plasmodium falciparum 3D7	PF3D7_0213300	conserved Plasmodium protein, unknown function
	Theileria parva Muguga	TpMuguga_02g02460	hypothetical protein
OG_95:	Plasmodium falciparum 3D7	PF3D7_0213400	protein kinase 7
	Theileria parva Muguga	TpMuguga_02g00630	Protein kinase domain
OG_96:	Plasmodium falciparum 3D7	PF3D7_0213700	conserved protein, unknown function
	Theileria parva Muguga	TpMuguga_02g00610	Eukaryotic protein of unknown function (DUF842)
OG_97:	Plasmodium falciparum 3D7	PF3D7_0214000	T-complex protein 1 subunit theta
	Theileria parva Muguga	TpMuguga_01g01113	T-complex protein 1 subunit theta
OG_98:	Plasmodium falciparum 3D7	PF3D7_0214100	protein transport protein SEC31
	Theileria parva Muguga	TpMuguga_01g00918	Protein transport protein Sec31A
OG_99:	Plasmodium falciparum 3D7	PF3D7_0217100	ATP synthase F1, alpha subunit
	Theileria parva Muguga	TpMuguga_03g00569	ATP synthase subunit alpha mitochondrial
OG_100:	Plasmodium falciparum 3D7	PF3D7_0217300	AP-2 complex subunit sigma, putative
	Theileria parva Muguga	TpMuguga_02g00416	Clathrin adaptor complex small chain
OG_101:	Plasmodium falciparum 3D7	PF3D7_0217400	conserved Plasmodium protein, unknown function
	Theileria parva Muguga	TpMuguga_03g02660	hypothetical protein
OG_102:	Plasmodium falciparum 3D7	PF3D7_0217800	40S ribosomal protein S26
	Theileria parva Muguga	TpMuguga_01g00980	Ribosomal protein S26e
OG_103:	Plasmodium falciparum 3D7	PF3D7_0218000	replication factor C subunit 2, putative
	Theileria parva Muguga	TpMuguga_01g00978	Replication factor C subunit 2
OG_104:	Plasmodium falciparum 3D7	PF3D7_0218400	ATP-dependent RNA helicase DDX47, putative
	Theileria parva Muguga	TpMuguga_02g00728	DEAD/DEAH box helicase
OG_105:	Plasmodium falciparum 3D7	PF3D7_0218500	small nuclear ribonucleoprotein Sm D2, putative
	Theileria parva Muguga	TpMuguga_02g00729	Small nuclear ribonucleoprotein Sm D2
OG_106:	Plasmodium falciparum 3D7	PF3D7_0218700	pre-mRNA-processing protein 45, putative
	Theileria parva Muguga	TpMuguga_02g00511	SKIP/SNW domain
OG_107:	Plasmodium falciparum 3D7	PF3D7_0219200	40S ribosomal protein S30
	Theileria parva Muguga	TpMuguga_03g00566	40S ribosomal protein S30
OG_108:	Plasmodium falciparum 3D7	PF3D7_0302100	serine/threonine protein kinase
	Theileria parva Muguga	TpMuguga_04g00645	Protein kinase domain
OG_109:	Plasmodium falciparum 3D7	PF3D7_0303000	N-ethylmaleimide-sensitive fusion protein
	Theileria parva Muguga	TpMuguga_02g00172	ATPase family associated with various cellular activities (AAA)
OG_110:	Plasmodium falciparum 3D7	PF3D7_0303200	HAD superfamily protein, putative
	Theileria parva Muguga	TpMuguga_04g00460	LNS2 (Lipin/Ned1/Smp2)
OG_111:	Plasmodium falciparum 3D7	PF3D7_0303400	palmitoyltransferase DHHC1
	Theileria parva Muguga	TpMuguga_04g00459	Palmitoyltransferase AKR1
OG_112:	Plasmodium falciparum 3D7	PF3D7_0303700	lipoamide acyltransferase component of branched-chain alpha-keto acid dehydrogenase complex
	Theileria parva Muguga	TpMuguga_04g00457	2-oxoacid dehydrogenases acyltransferase (catalytic domain)
OG_113:	Plasmodium falciparum 3D7	PF3D7_0304100	inner membrane complex protein 1e, putative
	Theileria parva Muguga	TpMuguga_04g00456	Inner membrane complex protein
OG_114:	Plasmodium falciparum 3D7	PF3D7_0304400	60S ribosomal protein L44
	Theileria parva Muguga	TpMuguga_04g00481	Ribosomal protein L44
OG_115:	Plasmodium falciparum 3D7	PF3D7_0305400	conserved Plasmodium protein, unknown function
	Theileria parva Muguga	TpMuguga_03g02240	hypothetical protein
OG_116:	Plasmodium falciparum 3D7	PF3D7_0305600	AP endonuclease
	Theileria parva Muguga	TpMuguga_03g02475	DNA-(apurinic or apyrimidinic site) lyase
OG_117:	Plasmodium falciparum 3D7	PF3D7_0305700	ubiquitin-conjugating enzyme E2, putative
	Theileria parva Muguga	TpMuguga_03g00025	DnaJ homolog subfamily C member 8
OG_118:	Plasmodium falciparum 3D7	PF3D7_0306000	conserved Plasmodium protein, unknown function
	Theileria parva Muguga	TpMuguga_01g00323	hypothetical protein
OG_119:	Plasmodium falciparum 3D7	PF3D7_0306300	glutaredoxin 1
	Theileria parva Muguga	TpMuguga_01g00320	glutaredoxin
OG_120:	Plasmodium falciparum 3D7	PF3D7_0306400	FAD-dependent glycerol-3-phosphate dehydrogenase, putative
	Theileria parva Muguga	TpMuguga_03g00730	FAD dependent oxidoreductase
OG_121:	Plasmodium falciparum 3D7	PF3D7_0306600	conserved Plasmodium protein, unknown function
	Theileria parva Muguga	TpMuguga_01g00071	hypothetical protein
OG_122:	Plasmodium falciparum 3D7	PF3D7_0306800	T-complex protein 1 subunit beta
	Theileria parva Muguga	TpMuguga_03g00723	T-complex protein 1 subunit beta
OG_123:	Plasmodium falciparum 3D7	PF3D7_0306900	40S ribosomal protein S23, putative
	Theileria parva Muguga	TpMuguga_03g00745	Ribosomal protein S12/S23
OG_124:	Plasmodium falciparum 3D7	PF3D7_0307100	40S ribosomal protein S12, putative
	Theileria parva Muguga	TpMuguga_03g00717	40S ribosomal protein S12
OG_125:	Plasmodium falciparum 3D7	PF3D7_0307200	60S ribosomal protein L7, putative
	Theileria parva Muguga	TpMuguga_03g00744	60S ribosomal protein L7
OG_126:	Plasmodium falciparum 3D7	PF3D7_0308000	DNA polymerase delta small subunit, putative
	Theileria parva Muguga	TpMuguga_02g00469	DNA polymerase delta small subunit
OG_127:	Plasmodium falciparum 3D7	PF3D7_0308200	T-complex protein 1 subunit eta
	Theileria parva Muguga	TpMuguga_03g00210	T-complex protein 1 subunit eta
OG_128:	Plasmodium falciparum 3D7	PF3D7_0308600	pre-mRNA-processing factor 19, putative
	Theileria parva Muguga	TpMuguga_03g00215	WD domain G-beta repeat
OG_129:	Plasmodium falciparum 3D7	PF3D7_0308900	splicing factor 3B subunit 1, putative
	Theileria parva Muguga	TpMuguga_03g00212	Splicing factor 3B subunit 1
OG_130:	Plasmodium falciparum 3D7	PF3D7_0309000	dual specificity protein phosphatase
	Theileria parva Muguga	TpMuguga_02g00369	Dual specificity protein phosphatase 12
OG_131:	Plasmodium falciparum 3D7	PF3D7_0309600	60S acidic ribosomal protein P2
	Theileria parva Muguga	TpMuguga_02g00370	60S acidic ribosomal protein P2
OG_132:	Plasmodium falciparum 3D7	PF3D7_0309800	YTH domain-containing protein, putative
	Theileria parva Muguga	TpMuguga_02g00365	hypothetical protein
OG_133:	Plasmodium falciparum 3D7	PF3D7_0311300	phosphatidylinositol 3- and 4-kinase, putative
	Theileria parva Muguga	TpMuguga_04g00571	Phosphatidylinositol 3- and 4-kinase
OG_134:	Plasmodium falciparum 3D7	PF3D7_0311700	plasmepsin VI
	Theileria parva Muguga	TpMuguga_03g00056	Cathepsin E-B
OG_135:	Plasmodium falciparum 3D7	PF3D7_0311800	conserved protein, unknown function
	Theileria parva Muguga	TpMuguga_03g00055	hypothetical protein
OG_136:	Plasmodium falciparum 3D7	PF3D7_0312300	26S proteasome regulatory subunit RPN12, putative
	Theileria parva Muguga	TpMuguga_03g00046	hypothetical protein
OG_137:	Plasmodium falciparum 3D7	PF3D7_0312400	glycogen synthase kinase 3
	Theileria parva Muguga	TpMuguga_03g00047	hypothetical protein
OG_138:	Plasmodium falciparum 3D7	PF3D7_0312800	60S ribosomal protein L26, putative
	Theileria parva Muguga	TpMuguga_04g00771	ribosomal protein L24
OG_139:	Plasmodium falciparum 3D7	PF3D7_0314000	co-chaperone p23
	Theileria parva Muguga	TpMuguga_02g00434	hypothetical protein
OG_140:	Plasmodium falciparum 3D7	PF3D7_0315100	eukaryotic translation initiation factor 4E
	Theileria parva Muguga	TpMuguga_02g00735	hypothetical protein
OG_141:	Plasmodium falciparum 3D7	PF3D7_0316600	formate-nitrite transporter
	Theileria parva Muguga	TpMuguga_02g00918	Formate/nitrite transporter
OG_142:	Plasmodium falciparum 3D7	PF3D7_0316700	protein YOP1, putative
	Theileria parva Muguga	TpMuguga_02g00066	Receptor expression-enhancing protein 5
OG_143:	Plasmodium falciparum 3D7	PF3D7_0316800	40S ribosomal protein S15A, putative
	Theileria parva Muguga	TpMuguga_02g00064	40S ribosomal protein S15a
OG_144:	Plasmodium falciparum 3D7	PF3D7_0317000	proteasome subunit alpha type-3, putative
	Theileria parva Muguga	TpMuguga_03g00293	Proteasome subunit
OG_145:	Plasmodium falciparum 3D7	PF3D7_0317600	40S ribosomal protein S11, putative
	Theileria parva Muguga	TpMuguga_02g00298	40S ribosomal protein S11
OG_146:	Plasmodium falciparum 3D7	PF3D7_0318100	stomatin-like protein
	Theileria parva Muguga	TpMuguga_03g00186	Stomatin-like protein 2 mitochondrial
OG_147:	Plasmodium falciparum 3D7	PF3D7_0318200	DNA-directed RNA polymerase II subunit RPB1
	Theileria parva Muguga	TpMuguga_03g00185	RNA polymerase Rpb1 domain 2
OG_148:	Plasmodium falciparum 3D7	PF3D7_0319500	RNA-binding protein, putative
	Theileria parva Muguga	TpMuguga_01g00238	RNA-binding motif protein X-linked 2
OG_149:	Plasmodium falciparum 3D7	PF3D7_0319600	elongation factor 1-delta, putative
	Theileria parva Muguga	TpMuguga_01g01096	EF-1 guanine nucleotide exchange domain
OG_150:	Plasmodium falciparum 3D7	PF3D7_0320100	protein transport protein SEC22
	Theileria parva Muguga	TpMuguga_02g00290	Protein transport protein sec22
OG_151:	Plasmodium falciparum 3D7	PF3D7_0320300	T-complex protein 1 subunit epsilon
	Theileria parva Muguga	TpMuguga_02g00289	T-complex protein 1 subunit epsilon
OG_152:	Plasmodium falciparum 3D7	PF3D7_0320700	signal peptidase complex subunit SPC2, putative
	Theileria parva Muguga	TpMuguga_03g00792	hypothetical protein
OG_153:	Plasmodium falciparum 3D7	PF3D7_0320800	ATP-dependent RNA helicase DDX6
	Theileria parva Muguga	TpMuguga_02g00613	DEAD/DEAH box helicase
OG_154:	Plasmodium falciparum 3D7	PF3D7_0320900	histone H2A.Z
	Theileria parva Muguga	TpMuguga_02g00611	Probable histone H2A variant 1
OG_155:	Plasmodium falciparum 3D7	PF3D7_0321600	ATP-dependent RNA helicase DDX42, putative
	Theileria parva Muguga	TpMuguga_02g00286	DEAD/DEAH box helicase
OG_156:	Plasmodium falciparum 3D7	PF3D7_0322000	peptidyl-prolyl cis-trans isomerase
	Theileria parva Muguga	TpMuguga_01g00244	Cyclophilin type peptidyl-prolyl cis-trans isomerase/CLD
OG_157:	Plasmodium falciparum 3D7	PF3D7_0322900	40S ribosomal protein S3A, putative
	Theileria parva Muguga	TpMuguga_03g00697	Ribosomal S3Ae family
OG_158:	Plasmodium falciparum 3D7	PF3D7_0403100	regulator of chromosome condensation, putative
	Theileria parva Muguga	TpMuguga_01g01191	hypothetical protein
OG_159:	Plasmodium falciparum 3D7	PF3D7_0403700	pre-mRNA-splicing factor CLF1, putative
	Theileria parva Muguga	TpMuguga_02g00476	Pre-mRNA-splicing factor clf1
OG_160:	Plasmodium falciparum 3D7	PF3D7_0405100	protein transport protein Sec24B
	Theileria parva Muguga	TpMuguga_01g00373	Protein transport protein Sec24A
OG_161:	Plasmodium falciparum 3D7	PF3D7_0405400	pre-mRNA-processing-splicing factor 8, putative
	Theileria parva Muguga	TpMuguga_03g00292	RNA recognition motif of the spliceosomal PrP8
OG_162:	Plasmodium falciparum 3D7	PF3D7_0405600	conserved Plasmodium membrane protein, unknown function
	Theileria parva Muguga	TpMuguga_02g00699	hypothetical protein
OG_163:	Plasmodium falciparum 3D7	PF3D7_0406100	V-type proton ATPase subunit B
	Theileria parva Muguga	TpMuguga_04g00441	ATP synthase alpha/beta family nucleotide-binding domain
OG_164:	Plasmodium falciparum 3D7	PF3D7_0406400	cytosolic glyoxalase II
	Theileria parva Muguga	TpMuguga_01g00292	Hydroxyacylglutathione hydrolase mitochondrial
OG_165:	Plasmodium falciparum 3D7	PF3D7_0407500	mitochondrial carrier protein, putative
	Theileria parva Muguga	TpMuguga_04g00552	Mitochondrial carrier protein
OG_166:	Plasmodium falciparum 3D7	PF3D7_0407700	conserved Plasmodium protein, unknown function
	Theileria parva Muguga	TpMuguga_04g00556	hypothetical protein
OG_167:	Plasmodium falciparum 3D7	PF3D7_0408300	zinc finger Ran-binding domain-containing protein 2, putative
	Theileria parva Muguga	TpMuguga_02g00913	Zinc finger Ran-binding domain-containing protein 2
OG_168:	Plasmodium falciparum 3D7	PF3D7_0408500	flap endonuclease 1
	Theileria parva Muguga	TpMuguga_02g00912	Flap endonuclease 1
OG_169:	Plasmodium falciparum 3D7	PF3D7_0409100	U4/U6 small nuclear ribonucleoprotein PRP31, putative
	Theileria parva Muguga	TpMuguga_02g00595	Prp31 C terminal domain
OG_170:	Plasmodium falciparum 3D7	PF3D7_0409300	conserved Plasmodium protein, unknown function
	Theileria parva Muguga	TpMuguga_01g02015	Methyltransferase-like protein 13
OG_171:	Plasmodium falciparum 3D7	PF3D7_0409400	chaperone protein DnaJ
	Theileria parva Muguga	TpMuguga_02g00096	DnaJ C terminal domain
OG_172:	Plasmodium falciparum 3D7	PF3D7_0409600	replication protein A1, large subunit
	Theileria parva Muguga	TpMuguga_02g00095	Replication factor-A C terminal domain
OG_173:	Plasmodium falciparum 3D7	PF3D7_0410600	conserved Plasmodium protein, unknown function
	Theileria parva Muguga	TpMuguga_02g02110	hypothetical protein
OG_174:	Plasmodium falciparum 3D7	PF3D7_0411900	DNA polymerase alpha catalytic subunit A
	Theileria parva Muguga	TpMuguga_03g00202	DNA polymerase alpha catalytic subunit
OG_175:	Plasmodium falciparum 3D7	PF3D7_0413600	26S protease regulatory subunit 6B, putative
	Theileria parva Muguga	TpMuguga_04g00031	ATPase family associated with various cellular activities (AAA)
OG_176:	Plasmodium falciparum 3D7	PF3D7_0413900	ubiquitin carboxyl-terminal hydrolase 13, putative
	Theileria parva Muguga	TpMuguga_01g00316	Ubiquitin carboxyl-terminal hydrolase
OG_177:	Plasmodium falciparum 3D7	PF3D7_0414900	armadillo-domain containing rhoptry protein
	Theileria parva Muguga	TpMuguga_03g00141	hypothetical protein
OG_178:	Plasmodium falciparum 3D7	PF3D7_0415000	arsenical pump-driving ATPase, putative
	Theileria parva Muguga	TpMuguga_03g00142	ATPase ASNA1 homolog
OG_179:	Plasmodium falciparum 3D7	PF3D7_0415300	cdc2-related protein kinase 3
	Theileria parva Muguga	TpMuguga_03g00140	Cyclin-dependent kinase C-2
OG_180:	Plasmodium falciparum 3D7	PF3D7_0415400	coatomer subunit zeta, putative
	Theileria parva Muguga	TpMuguga_03g00756	Coatomer subunit zeta-2
OG_181:	Plasmodium falciparum 3D7	PF3D7_0415500	nuclear cap-binding protein subunit 2, putative
	Theileria parva Muguga	TpMuguga_01g00963	Nuclear cap-binding protein subunit 2
OG_182:	Plasmodium falciparum 3D7	PF3D7_0415900	60S ribosomal protein L15, putative
	Theileria parva Muguga	TpMuguga_03g00755	60S ribosomal protein L15
OG_183:	Plasmodium falciparum 3D7	PF3D7_0416100	glutamyl-tRNA
	Theileria parva Muguga	TpMuguga_04g00894	Glutamyl-tRNA(Gln) amidotransferase subunit A
OG_184:	Plasmodium falciparum 3D7	PF3D7_0416800	small GTP-binding protein sar1
	Theileria parva Muguga	TpMuguga_04g00542	ADP-ribosylation factor family
OG_185:	Plasmodium falciparum 3D7	PF3D7_0417200	bifunctional dihydrofolate reductase-thymidylate synthase
	Theileria parva Muguga	TpMuguga_04g00504	Bifunctional dihydrofolate reductase-thymidylate synthase
OG_186:	Plasmodium falciparum 3D7	PF3D7_0417500	memo-like protein
	Theileria parva Muguga	TpMuguga_04g00550	AmmeMemoRadiSam system protein B
OG_187:	Plasmodium falciparum 3D7	PF3D7_0418200	eukaryotic translation initiation factor 3 subunit M, putative
	Theileria parva Muguga	TpMuguga_04g00396	Eukaryotic translation initiation factor 3 subunit M
OG_188:	Plasmodium falciparum 3D7	PF3D7_0418500	trafficking protein particle complex subunit 3, putative
	Theileria parva Muguga	TpMuguga_01g00332	Transport protein particle (TRAPP) component
OG_189:	Plasmodium falciparum 3D7	PF3D7_0419600	ran-specific GTPase-activating protein 1, putative
	Theileria parva Muguga	TpMuguga_04g00179	RanBP1 domain
OG_190:	Plasmodium falciparum 3D7	PF3D7_0420100	serine/threonine protein kinase RIO2
	Theileria parva Muguga	TpMuguga_04g00848	RIO1 family
OG_191:	Plasmodium falciparum 3D7	PF3D7_0422100	transmembrane emp24 domain-containing protein, putative
	Theileria parva Muguga	TpMuguga_01g00326	hypothetical protein
OG_192:	Plasmodium falciparum 3D7	PF3D7_0422400	40S ribosomal protein S19
	Theileria parva Muguga	TpMuguga_03g00716	Ribosomal protein S19e
OG_193:	Plasmodium falciparum 3D7	PF3D7_0422700	eukaryotic initiation factor 4A-III, putative
	Theileria parva Muguga	TpMuguga_01g00765	DEAD/DEAH box helicase
OG_194:	Plasmodium falciparum 3D7	PF3D7_0423500	glideosome associated protein with multiple membrane spans 2
	Theileria parva Muguga	TpMuguga_01g00761	hypothetical protein
OG_195:	Plasmodium falciparum 3D7	PF3D7_0503800	60S ribosomal protein L31
	Theileria parva Muguga	TpMuguga_01g00924	Ribosomal protein L31e
OG_196:	Plasmodium falciparum 3D7	PF3D7_0504000	cation transporting P-ATPase
	Theileria parva Muguga	TpMuguga_01g00922	HAD ATPase P-type family IC
OG_197:	Plasmodium falciparum 3D7	PF3D7_0504200	ATP-dependent RNA helicase DDX27, putative
	Theileria parva Muguga	TpMuguga_01g00923	Pre-mRNA-processing ATP-dependent RNA helicase PRP5
OG_198:	Plasmodium falciparum 3D7	PF3D7_0504600	2-oxoisovalerate dehydrogenase subunit beta, mitochondrial, putative
	Theileria parva Muguga	TpMuguga_01g00956	Transketolase pyrimidine binding domain
OG_199:	Plasmodium falciparum 3D7	PF3D7_0505800	small ubiquitin-related modifier
	Theileria parva Muguga	TpMuguga_01g01040	Small ubiquitin-related modifier 1
OG_200:	Plasmodium falciparum 3D7	PF3D7_0506800	transcription factor 25, putative
	Theileria parva Muguga	TpMuguga_01g01010	Transcriptional repressor TCF25
OG_201:	Plasmodium falciparum 3D7	PF3D7_0507100	60S ribosomal protein L4
	Theileria parva Muguga	TpMuguga_02g00568	Ribosomal protein L4/L1 family
OG_202:	Plasmodium falciparum 3D7	PF3D7_0507700	nuclear protein localization protein 4, putative
	Theileria parva Muguga	TpMuguga_02g00563	NPL4 family
OG_203:	Plasmodium falciparum 3D7	PF3D7_0507800	conserved Plasmodium protein, unknown function
	Theileria parva Muguga	TpMuguga_03g00537	hypothetical protein
OG_204:	Plasmodium falciparum 3D7	PF3D7_0508100	SET domain protein, putative
	Theileria parva Muguga	TpMuguga_03g00538	Ankyrin-1
OG_205:	Plasmodium falciparum 3D7	PF3D7_0508300	triose phosphate transporter
	Theileria parva Muguga	TpMuguga_03g00536	Triose phosphate/phosphate translocator TPT chloroplastic
OG_206:	Plasmodium falciparum 3D7	PF3D7_0508800	single-stranded DNA-binding protein
	Theileria parva Muguga	TpMuguga_02g00836	hypothetical protein
OG_207:	Plasmodium falciparum 3D7	PF3D7_0509000	SNAP protein
	Theileria parva Muguga	TpMuguga_02g02545	Soluble NSF attachment protein SNAP
OG_208:	Plasmodium falciparum 3D7	PF3D7_0509400	RNA polymerase I
	Theileria parva Muguga	TpMuguga_01g00809	RNA polymerase Rpb1 domain 2
OG_209:	Plasmodium falciparum 3D7	PF3D7_0509800	phosphatidylinositol 4-kinase
	Theileria parva Muguga	TpMuguga_01g00820	Phosphatidylinositol 4-kinase
OG_210:	Plasmodium falciparum 3D7	PF3D7_0510200	peptidyl-prolyl cis-trans isomerase
	Theileria parva Muguga	TpMuguga_01g00815	Cyclophilin type peptidyl-prolyl cis-trans isomerase/CLD
OG_211:	Plasmodium falciparum 3D7	PF3D7_0510300	stripes inner membrane complex protein, putative
	Theileria parva Muguga	TpMuguga_01g00075	hypothetical protein
OG_212:	Plasmodium falciparum 3D7	PF3D7_0510500	topoisomerase I
	Theileria parva Muguga	TpMuguga_02g00198	C-terminal topoisomerase domain
OG_213:	Plasmodium falciparum 3D7	PF3D7_0511000	translationally-controlled tumor protein homolog
	Theileria parva Muguga	TpMuguga_01g00276	Translationally controlled tumour protein
OG_214:	Plasmodium falciparum 3D7	PF3D7_0511700	EKC/KEOPS complex subunit CGI121
	Theileria parva Muguga	TpMuguga_01g00272	Kinase binding protein CGI-121
OG_215:	Plasmodium falciparum 3D7	PF3D7_0512000	prefoldin subunit 6, putative
	Theileria parva Muguga	TpMuguga_01g00267	hypothetical protein
OG_216:	Plasmodium falciparum 3D7	PF3D7_0512700	orotate phosphoribosyltransferase
	Theileria parva Muguga	TpMuguga_01g00073	Orotate phosphoribosyltransferase 1
OG_217:	Plasmodium falciparum 3D7	PF3D7_0513100	conserved Plasmodium protein, unknown function
	Theileria parva Muguga	TpMuguga_03g00778	hypothetical protein
OG_218:	Plasmodium falciparum 3D7	PF3D7_0513500	mitochondrial import inner membrane translocase subunit TIM16, putative
	Theileria parva Muguga	TpMuguga_02g00751	hypothetical protein
OG_219:	Plasmodium falciparum 3D7	PF3D7_0514800	inositol polyphosphate multikinase, putative
	Theileria parva Muguga	TpMuguga_03g00627	hypothetical protein
OG_220:	Plasmodium falciparum 3D7	PF3D7_0515000	pre-mRNA-splicing factor CWC2, putative
	Theileria parva Muguga	TpMuguga_04g00465	Pre-mRNA-splicing factor CWC2
OG_221:	Plasmodium falciparum 3D7	PF3D7_0515700	glideosome-associated protein 40, putative
	Theileria parva Muguga	TpMuguga_04g00273	hypothetical protein
OG_222:	Plasmodium falciparum 3D7	PF3D7_0516000	RAP protein, putative
	Theileria parva Muguga	TpMuguga_04g00345	hypothetical protein
OG_223:	Plasmodium falciparum 3D7	PF3D7_0516200	40S ribosomal protein S11
	Theileria parva Muguga	TpMuguga_04g00277	Ribosomal protein S11
OG_224:	Plasmodium falciparum 3D7	PF3D7_0516900	60S ribosomal protein L2
	Theileria parva Muguga	TpMuguga_01g01051	Ribosomal Proteins L2 C-terminal domain
OG_225:	Plasmodium falciparum 3D7	PF3D7_0517000	60S ribosomal protein L12, putative
	Theileria parva Muguga	TpMuguga_04g00282	60S ribosomal protein L12-3
OG_226:	Plasmodium falciparum 3D7	PF3D7_0517300	serine/arginine-rich splicing factor 1
	Theileria parva Muguga	TpMuguga_04g00313	RNA recognition motif. (a.k.a. RRM RBD or RNP domain)
OG_227:	Plasmodium falciparum 3D7	PF3D7_0517700	eukaryotic translation initiation factor 3 subunit B, putative
	Theileria parva Muguga	TpMuguga_04g00268	Eukaryotic translation initiation factor eIF2A
OG_228:	Plasmodium falciparum 3D7	PF3D7_0517900	zinc finger protein, putative
	Theileria parva Muguga	TpMuguga_04g00272	hypothetical protein
OG_229:	Plasmodium falciparum 3D7	PF3D7_0518000	NOSIP domain-containing protein, putative
	Theileria parva Muguga	TpMuguga_04g00271	Nitric oxide synthase-interacting protein homolog
OG_230:	Plasmodium falciparum 3D7	PF3D7_0518300	proteasome subunit beta type-1, putative
	Theileria parva Muguga	TpMuguga_04g00315	Proteasome subunit
OG_231:	Plasmodium falciparum 3D7	PF3D7_0518500	ATP-dependent RNA helicase DDX23, putative
	Theileria parva Muguga	TpMuguga_04g00265	DEAD/DEAH box helicase
OG_232:	Plasmodium falciparum 3D7	PF3D7_0518600	WD repeat-containing protein 26, putative
	Theileria parva Muguga	TpMuguga_04g00264	WD domain G-beta repeat
OG_233:	Plasmodium falciparum 3D7	PF3D7_0519200	V-type proton ATPase 16 kDa proteolipid subunit
	Theileria parva Muguga	TpMuguga_04g00317	V-type ATPase C subunit
OG_234:	Plasmodium falciparum 3D7	PF3D7_0519400	40S ribosomal protein S24
	Theileria parva Muguga	TpMuguga_04g00266	Ribosomal protein S24e
OG_235:	Plasmodium falciparum 3D7	PF3D7_0519900	conserved Plasmodium protein, unknown function
	Theileria parva Muguga	TpMuguga_04g00307	hypothetical protein
OG_236:	Plasmodium falciparum 3D7	PF3D7_0520000	40S ribosomal protein S9, putative
	Theileria parva Muguga	TpMuguga_04g00309	ribosomal protein S4
OG_237:	Plasmodium falciparum 3D7	PF3D7_0520300	U6 snRNA-associated Sm-like protein LSm2, putative
	Theileria parva Muguga	TpMuguga_04g00304	U6 snRNA-associated Sm-like protein LSm2
OG_238:	Plasmodium falciparum 3D7	PF3D7_0520600	bis
	Theileria parva Muguga	TpMuguga_04g00303	Bis(5'-nucleosyl)-tetraphosphatase [asymmetrical]
OG_239:	Plasmodium falciparum 3D7	PF3D7_0520700	CDC73 domain-containing protein, putative
	Theileria parva Muguga	TpMuguga_04g00302	RNA pol II accessory factor Cdc73 family
OG_240:	Plasmodium falciparum 3D7	PF3D7_0520900	adenosylhomocysteinase
	Theileria parva Muguga	TpMuguga_03g00160	S-adenosyl-L-homocysteine hydrolase
OG_241:	Plasmodium falciparum 3D7	PF3D7_0522800	pre-mRNA-splicing factor BUD31, putative
	Theileria parva Muguga	TpMuguga_02g00217	G10 protein
OG_242:	Plasmodium falciparum 3D7	PF3D7_0523100	mitochondrial-processing peptidase subunit alpha, putative
	Theileria parva Muguga	TpMuguga_02g00218	Mitochondrial-processing peptidase subunit alpha
OG_243:	Plasmodium falciparum 3D7	PF3D7_0523300	conserved Plasmodium protein, unknown function
	Theileria parva Muguga	TpMuguga_02g00220	hypothetical protein
OG_244:	Plasmodium falciparum 3D7	PF3D7_0523400	DnaJ protein, putative
	Theileria parva Muguga	TpMuguga_02g00221	X-domain of DnaJ-containing
OG_245:	Plasmodium falciparum 3D7	PF3D7_0524000	karyopherin beta
	Theileria parva Muguga	TpMuguga_01g00283	Importin subunit beta-3
OG_246:	Plasmodium falciparum 3D7	PF3D7_0524400	ribosome-interacting GTPase 1, putative
	Theileria parva Muguga	TpMuguga_01g00279	Developmentally-regulated GTP-binding protein 1
OG_247:	Plasmodium falciparum 3D7	PF3D7_0526500	conserved Plasmodium protein, unknown function
	Theileria parva Muguga	TpMuguga_01g00130	Cleavage stimulation factor subunit 3
OG_248:	Plasmodium falciparum 3D7	PF3D7_0526900	transmembrane emp24 domain-containing protein, putative
	Theileria parva Muguga	TpMuguga_01g00506	emp24/gp25L/p24 family/GOLD
OG_249:	Plasmodium falciparum 3D7	PF3D7_0527100	ubiquitin-conjugating enzyme E2 N, putative
	Theileria parva Muguga	TpMuguga_01g00508	Ubiquitin-conjugating enzyme
OG_250:	Plasmodium falciparum 3D7	PF3D7_0527200	ubiquitin carboxyl-terminal hydrolase 14
	Theileria parva Muguga	TpMuguga_04g00767	Ubiquitin carboxyl-terminal hydrolase
OG_251:	Plasmodium falciparum 3D7	PF3D7_0527900	ATP-dependent RNA helicase DDX41, putative
	Theileria parva Muguga	TpMuguga_02g00316	DEAD/DEAH box helicase
OG_252:	Plasmodium falciparum 3D7	PF3D7_0528100	AP-1 complex subunit beta, putative
	Theileria parva Muguga	TpMuguga_02g00304	Beta-adaptin-like protein C
OG_253:	Plasmodium falciparum 3D7	PF3D7_0528200	eukaryotic translation initiation factor 3 subunit E, putative
	Theileria parva Muguga	TpMuguga_02g00376	Eukaryotic translation initiation factor 3 subunit E
OG_254:	Plasmodium falciparum 3D7	PF3D7_0528400	palmitoyltransferase DHHC7
	Theileria parva Muguga	TpMuguga_02g00446	DHHC palmitoyltransferase
OG_255:	Plasmodium falciparum 3D7	PF3D7_0529000	conserved Plasmodium protein, unknown function
	Theileria parva Muguga	TpMuguga_04g00039	T-cell immunomodulatory protein homolog
OG_256:	Plasmodium falciparum 3D7	PF3D7_0530900	formin 1
	Theileria parva Muguga	TpMuguga_04g00557	Formin Homology 2 Domain
OG_257:	Plasmodium falciparum 3D7	PF3D7_0602100	ATP-dependent RNA helicase, putative
	Theileria parva Muguga	TpMuguga_02g00517	DSHCT (NUC185) domain
OG_258:	Plasmodium falciparum 3D7	PF3D7_0602200	MYND-type zinc finger protein, putative
	Theileria parva Muguga	TpMuguga_01g00277	hypothetical protein
OG_259:	Plasmodium falciparum 3D7	PF3D7_0602500	geranylgeranyltransferase, putative
	Theileria parva Muguga	TpMuguga_03g00500	Prenyltransferase and squalene oxidase repeat
OG_260:	Plasmodium falciparum 3D7	PF3D7_0603300	dihydroorotate dehydrogenase
	Theileria parva Muguga	TpMuguga_02g00171	Dihydroorotate dehydrogenase (quinone) mitochondrial
OG_261:	Plasmodium falciparum 3D7	PF3D7_0605200	conserved Plasmodium protein, unknown function
	Theileria parva Muguga	TpMuguga_02g02585	hypothetical protein
OG_262:	Plasmodium falciparum 3D7	PF3D7_0606200	ubiquitin-conjugating enzyme E2, putative
	Theileria parva Muguga	TpMuguga_02g00161	Ubiquitin-conjugating enzyme
OG_263:	Plasmodium falciparum 3D7	PF3D7_0606700	coatomer alpha subunit, putative
	Theileria parva Muguga	TpMuguga_02g00162	Coatomer WD associated region
OG_264:	Plasmodium falciparum 3D7	PF3D7_0606900	glutaredoxin-like protein
	Theileria parva Muguga	TpMuguga_02g00196	Glutaredoxin-3
OG_265:	Plasmodium falciparum 3D7	PF3D7_0607000	translation initiation factor IF-2, putative
	Theileria parva Muguga	TpMuguga_02g00181	Elongation factor Tu GTP binding domain
OG_266:	Plasmodium falciparum 3D7	PF3D7_0607400	G-protein associated signal transduction protein, putative
	Theileria parva Muguga	TpMuguga_02g00183	EXS family
OG_267:	Plasmodium falciparum 3D7	PF3D7_0608310	sorting assembly machinery 50 kDa subunit, putative
	Theileria parva Muguga	TpMuguga_03g00808	Sorting and assembly machinery component 50 homolog
OG_268:	Plasmodium falciparum 3D7	PF3D7_0608500	proteasome subunit alpha type-2, putative
	Theileria parva Muguga	TpMuguga_03g00809	Proteasome subunit
OG_269:	Plasmodium falciparum 3D7	PF3D7_0608700	T-complex protein 1 subunit zeta
	Theileria parva Muguga	TpMuguga_02g00937	T-complex protein 1 subunit zeta
OG_270:	Plasmodium falciparum 3D7	PF3D7_0609100	zinc transporter ZIP1, putative
	Theileria parva Muguga	TpMuguga_03g00765	ZIP Zinc transporter
OG_271:	Plasmodium falciparum 3D7	PF3D7_0610900	transcription elongation factor SPT5, putative
	Theileria parva Muguga	TpMuguga_03g00828	Transcription elongation factor SPT5
OG_272:	Plasmodium falciparum 3D7	PF3D7_0611300	conserved Apicomplexan protein, unknown function
	Theileria parva Muguga	TpMuguga_03g00761	hypothetical protein
OG_273:	Plasmodium falciparum 3D7	PF3D7_0611400	SWIB/MDM2 domain-containing protein
	Theileria parva Muguga	TpMuguga_03g00762	SWI/SNF complex component SNF12 homolog
OG_274:	Plasmodium falciparum 3D7	PF3D7_0611600	conserved Plasmodium protein, unknown function
	Theileria parva Muguga	TpMuguga_01g00081	hypothetical protein
OG_275:	Plasmodium falciparum 3D7	PF3D7_0612100	eukaryotic translation initiation factor 3 subunit L, putative
	Theileria parva Muguga	TpMuguga_02g00247	Eukaryotic translation initiation factor 3 subunit L
OG_276:	Plasmodium falciparum 3D7	PF3D7_0612900	nucleolar GTP-binding protein 1, putative
	Theileria parva Muguga	TpMuguga_02g00248	Nucleolar GTP-binding protein 1
OG_277:	Plasmodium falciparum 3D7	PF3D7_0613700	syntaxin binding protein, putative
	Theileria parva Muguga	TpMuguga_03g00108	Protein transport protein sec1
OG_278:	Plasmodium falciparum 3D7	PF3D7_0614200	cytosolic Fe-S cluster assembly factor NAR1, putative
	Theileria parva Muguga	TpMuguga_03g00164	Iron only hydrogenase large subunit C-terminal domain
OG_279:	Plasmodium falciparum 3D7	PF3D7_0614400	pre-mRNA-splicing factor CWF7, putative
	Theileria parva Muguga	TpMuguga_02g00698	Breast carcinoma amplified sequence 2 (BCAS2)
OG_280:	Plasmodium falciparum 3D7	PF3D7_0614500	60S ribosomal protein L19
	Theileria parva Muguga	TpMuguga_03g00163	Ribosomal protein L19e
OG_281:	Plasmodium falciparum 3D7	PF3D7_0614800	endonuclease III homologue, putative
	Theileria parva Muguga	TpMuguga_03g00162	Probable endonuclease III homolog
OG_282:	Plasmodium falciparum 3D7	PF3D7_0615700	RNA and export factor binding protein, putative
	Theileria parva Muguga	TpMuguga_02g00067	hypothetical protein
OG_283:	Plasmodium falciparum 3D7	PF3D7_0616800	malate:quinone oxidoreductase, putative
	Theileria parva Muguga	TpMuguga_03g00758	Probable malate:quinone oxidoreductase
OG_284:	Plasmodium falciparum 3D7	PF3D7_0617000	mitochondrial import receptor subunit TOM40, putative
	Theileria parva Muguga	TpMuguga_01g01046	Mitochondrial import receptor subunit TOM40-1
OG_285:	Plasmodium falciparum 3D7	PF3D7_0617200	conserved Plasmodium protein, unknown function
	Theileria parva Muguga	TpMuguga_03g00147	hypothetical protein
OG_286:	Plasmodium falciparum 3D7	PF3D7_0617800	histone H2A
	Theileria parva Muguga	TpMuguga_04g00322	Histone H2A
OG_287:	Plasmodium falciparum 3D7	PF3D7_0618300	60S ribosomal protein L27a, putative
	Theileria parva Muguga	TpMuguga_02g00317	Ribosomal protein L18e/L15
OG_288:	Plasmodium falciparum 3D7	PF3D7_0619900	splicing factor 3A subunit 2, putative
	Theileria parva Muguga	TpMuguga_02g00636	Splicing factor 3A subunit 2
OG_289:	Plasmodium falciparum 3D7	PF3D7_0620100	conserved Plasmodium protein, unknown function
	Theileria parva Muguga	TpMuguga_02g00722	hypothetical protein
OG_290:	Plasmodium falciparum 3D7	PF3D7_0620500	cleavage stimulation factor subunit 1, putative
	Theileria parva Muguga	TpMuguga_02g00661	Cleavage stimulation factor subunit 1
OG_291:	Plasmodium falciparum 3D7	PF3D7_0620700	DnaJ protein, putative
	Theileria parva Muguga	TpMuguga_02g00648	Domain of unknown function (DUF3395)
OG_292:	Plasmodium falciparum 3D7	PF3D7_0621800	nascent polypeptide-associated complex subunit alpha, putative
	Theileria parva Muguga	TpMuguga_04g00862	Nascent polypeptide-associated complex subunit alpha
OG_293:	Plasmodium falciparum 3D7	PF3D7_0622800	leucine--tRNA ligase, putative
	Theileria parva Muguga	TpMuguga_04g00592	tRNA synthetases class I (I L M and V)
OG_294:	Plasmodium falciparum 3D7	PF3D7_0623600	transcription or splicing factor-like protein, putative
	Theileria parva Muguga	TpMuguga_01g01166	Branchpoint-bridging protein
OG_295:	Plasmodium falciparum 3D7	PF3D7_0624600	SNF2 helicase, putative
	Theileria parva Muguga	TpMuguga_04g00614	SNF2 family N-terminal domain
OG_296:	Plasmodium falciparum 3D7	PF3D7_0624700	N-acetylglucosaminylphosphatidylinositol deacetylase, putative
	Theileria parva Muguga	TpMuguga_04g00615	Probable N-acetylglucosaminyl-phosphatidylinositol de-N-acetylase
OG_297:	Plasmodium falciparum 3D7	PF3D7_0625600	poly
	Theileria parva Muguga	TpMuguga_01g00037	Poly(A) polymerase predicted RNA binding domain
OG_298:	Plasmodium falciparum 3D7	PF3D7_0625700	conserved Plasmodium protein, unknown function
	Theileria parva Muguga	TpMuguga_04g00857	hypothetical protein
OG_299:	Plasmodium falciparum 3D7	PF3D7_0626400	Sec14 domain containing protein
	Theileria parva Muguga	TpMuguga_04g00899	hypothetical protein
OG_300:	Plasmodium falciparum 3D7	PF3D7_0626700	conserved protein, unknown function
	Theileria parva Muguga	TpMuguga_04g00850	UPF0160 protein MYG1 mitochondrial
OG_301:	Plasmodium falciparum 3D7	PF3D7_0626800	pyruvate kinase
	Theileria parva Muguga	TpMuguga_04g00607	Pyruvate kinase
OG_302:	Plasmodium falciparum 3D7	PF3D7_0627100	ankyrin-repeat protein, putative
	Theileria parva Muguga	TpMuguga_04g00609	Ankyrin repeats (3 copies)
OG_303:	Plasmodium falciparum 3D7	PF3D7_0627200	myosin light chain, putative
	Theileria parva Muguga	TpMuguga_04g02030	hypothetical protein
OG_304:	Plasmodium falciparum 3D7	PF3D7_0627500	protein DJ-1
	Theileria parva Muguga	TpMuguga_03g00100	Protein DJ-1 homolog B
OG_305:	Plasmodium falciparum 3D7	PF3D7_0627700	transportin
	Theileria parva Muguga	TpMuguga_04g00218	Transportin-1
OG_306:	Plasmodium falciparum 3D7	PF3D7_0627800	acetyl-CoA synthetase, putative
	Theileria parva Muguga	TpMuguga_04g00219	Acetyl-coenzyme A synthetase
OG_307:	Plasmodium falciparum 3D7	PF3D7_0628600	DNA methyltransferase 1-associated protein 1, putative
	Theileria parva Muguga	TpMuguga_01g01173	SWR1-complex protein 4
OG_308:	Plasmodium falciparum 3D7	PF3D7_0629200	DnaJ protein, putative
	Theileria parva Muguga	TpMuguga_01g00035	DnaJ homolog subfamily A member 1
OG_309:	Plasmodium falciparum 3D7	PF3D7_0629700	SET domain protein, putative
	Theileria parva Muguga	TpMuguga_04g02700	Putative histone-lysine N-methyltransferase 1
OG_310:	Plasmodium falciparum 3D7	PF3D7_0629900	sec14-like cytosolic factor or phosphatidylinositol/phosphatidylcholine transfer protein, putative
	Theileria parva Muguga	TpMuguga_02g00781	CRAL/TRIO domain
OG_311:	Plasmodium falciparum 3D7	PF3D7_0630500	ribosome biogenesis protein YTM1, putative
	Theileria parva Muguga	TpMuguga_04g00810	Ribosome biogenesis protein YTM1
OG_312:	Plasmodium falciparum 3D7	PF3D7_0630900	ATP-dependent RNA helicase HAS1
	Theileria parva Muguga	TpMuguga_04g00821	DEAD/DEAH box helicase
OG_313:	Plasmodium falciparum 3D7	PF3D7_0703500	erythrocyte membrane-associated antigen
	Theileria parva Muguga	TpMuguga_03g00654	AAA domain
OG_314:	Plasmodium falciparum 3D7	PF3D7_0704200	tRNA m5C-methyltransferase, putative
	Theileria parva Muguga	TpMuguga_01g00076	tRNA (cytosine(34)-C(5))-methyltransferase
OG_315:	Plasmodium falciparum 3D7	PF3D7_0705500	inositol-phosphate phosphatase, putative
	Theileria parva Muguga	TpMuguga_01g01149	Polyphosphatidylinositol phosphatase INP53
OG_316:	Plasmodium falciparum 3D7	PF3D7_0705700	40S ribosomal protein S29, putative
	Theileria parva Muguga	TpMuguga_02g00222	40S ribosomal protein S29
OG_317:	Plasmodium falciparum 3D7	PF3D7_0706000	importin-7, putative
	Theileria parva Muguga	TpMuguga_02g00231	Importin-7
OG_318:	Plasmodium falciparum 3D7	PF3D7_0707400	AAA family ATPase, putative
	Theileria parva Muguga	TpMuguga_03g00703	ATPase family AAA domain-containing protein 3-A
OG_319:	Plasmodium falciparum 3D7	PF3D7_0707700	E3 ubiquitin-protein ligase, putative
	Theileria parva Muguga	TpMuguga_01g00301	E3 ubiquitin-protein ligase CHIP
OG_320:	Plasmodium falciparum 3D7	PF3D7_0707900	ribosomal protein S8e, putative
	Theileria parva Muguga	TpMuguga_03g00821	Ribosomal protein S8e
OG_321:	Plasmodium falciparum 3D7	PF3D7_0708000	cytoskeleton associated protein, putative
	Theileria parva Muguga	TpMuguga_02g00599	Tubulin-specific chaperone E
OG_322:	Plasmodium falciparum 3D7	PF3D7_0708100	DNA-directed RNA polymerases I, II, and III subunit RPABC5, putative
	Theileria parva Muguga	TpMuguga_02g00237	RNA polymerases N / 8 kDa subunit
OG_323:	Plasmodium falciparum 3D7	PF3D7_0708300	EKC/KEOPS complex subunit BUD32
	Theileria parva Muguga	TpMuguga_02g00241	Kae1-associated kinase Bud32
OG_324:	Plasmodium falciparum 3D7	PF3D7_0708400	heat shock protein 90
	Theileria parva Muguga	TpMuguga_02g00244	Heat shock protein 90
OG_325:	Plasmodium falciparum 3D7	PF3D7_0708700	Cg8 protein
	Theileria parva Muguga	TpMuguga_02g00301	hypothetical protein
OG_326:	Plasmodium falciparum 3D7	PF3D7_0708800	heat shock protein 110
	Theileria parva Muguga	TpMuguga_02g00243	Heat shock protein homolog pss1
OG_327:	Plasmodium falciparum 3D7	PF3D7_0708900	protein SCO1, putative
	Theileria parva Muguga	TpMuguga_02g00242	SCO1/SenC
OG_328:	Plasmodium falciparum 3D7	PF3D7_0709900	conserved protein, unknown function
	Theileria parva Muguga	TpMuguga_03g00235	hypothetical protein
OG_329:	Plasmodium falciparum 3D7	PF3D7_0710500	conserved Plasmodium protein, unknown function
	Theileria parva Muguga	TpMuguga_03g00487	hypothetical protein
OG_330:	Plasmodium falciparum 3D7	PF3D7_0710600	60S ribosomal protein L34
	Theileria parva Muguga	TpMuguga_03g00488	Ribosomal protein L34e
OG_331:	Plasmodium falciparum 3D7	PF3D7_0711500	regulator of chromosome condensation, putative
	Theileria parva Muguga	TpMuguga_03g00677	Regulator of chromosome condensation (RCC1) repeat
OG_332:	Plasmodium falciparum 3D7	PF3D7_0714000	histone H2B variant
	Theileria parva Muguga	TpMuguga_04g00071	Histone H2B
OG_333:	Plasmodium falciparum 3D7	PF3D7_0716000	RNA-binding protein, putative
	Theileria parva Muguga	TpMuguga_03g00201	Splicing factor U2af large subunit A
OG_334:	Plasmodium falciparum 3D7	PF3D7_0716200	conserved Plasmodium protein, unknown function
	Theileria parva Muguga	TpMuguga_01g01090	Programmed cell death protein 2
OG_335:	Plasmodium falciparum 3D7	PF3D7_0716600	cysteine desulfurase
	Theileria parva Muguga	TpMuguga_01g02290	hypothetical protein
OG_336:	Plasmodium falciparum 3D7	PF3D7_0716800	eukaryotic translation initiation factor 3 subunit I, putative
	Theileria parva Muguga	TpMuguga_01g01092	Eukaryotic translation initiation factor 3 subunit I
OG_337:	Plasmodium falciparum 3D7	PF3D7_0716900	drug/metabolite transporter, putative
	Theileria parva Muguga	TpMuguga_04g00803	hypothetical protein
OG_338:	Plasmodium falciparum 3D7	PF3D7_0717300	transcription initiation factor IIE subunit alpha, putative
	Theileria parva Muguga	TpMuguga_01g01071	hypothetical protein
OG_339:	Plasmodium falciparum 3D7	PF3D7_0717400	queuine tRNA-ribosyltransferase, putative
	Theileria parva Muguga	TpMuguga_01g01072	tRNA-guanine family transglycosylase
OG_340:	Plasmodium falciparum 3D7	PF3D7_0717500	calcium-dependent protein kinase 4
	Theileria parva Muguga	TpMuguga_01g01073	calmodulin-domain protein kinase
OG_341:	Plasmodium falciparum 3D7	PF3D7_0717900	thioredoxin-like protein
	Theileria parva Muguga	TpMuguga_03g00204	hypothetical protein
OG_342:	Plasmodium falciparum 3D7	PF3D7_0718500	prefoldin subunit 3, putative
	Theileria parva Muguga	TpMuguga_01g00927	Prefoldin subunit 3
OG_343:	Plasmodium falciparum 3D7	PF3D7_0719600	60S ribosomal protein L11a, putative
	Theileria parva Muguga	TpMuguga_01g00352	60S ribosomal protein L11-1
OG_344:	Plasmodium falciparum 3D7	PF3D7_0719700	40S ribosomal protein S10, putative
	Theileria parva Muguga	TpMuguga_04g00836	Plectin/S10 domain
OG_345:	Plasmodium falciparum 3D7	PF3D7_0720100	small subunit rRNA processing protein, putative
	Theileria parva Muguga	TpMuguga_01g00309	Pre-rRNA-processing protein esf-2
OG_346:	Plasmodium falciparum 3D7	PF3D7_0720400	ferrodoxin reductase-like protein
	Theileria parva Muguga	TpMuguga_03g00672	Apoptosis-inducing factor 3
OG_347:	Plasmodium falciparum 3D7	PF3D7_0721400	conserved Plasmodium protein, unknown function
	Theileria parva Muguga	TpMuguga_04g00243	hypothetical protein
OG_348:	Plasmodium falciparum 3D7	PF3D7_0721600	40S ribosomal protein S5, putative
	Theileria parva Muguga	TpMuguga_03g00860	Ribosomal protein S7p/S5e
OG_349:	Plasmodium falciparum 3D7	PF3D7_0722100	PelOta protein homologue, putative
	Theileria parva Muguga	TpMuguga_02g00355	Protein pelota homolog
OG_350:	Plasmodium falciparum 3D7	PF3D7_0722400	Obg-like ATPase 1, putative
	Theileria parva Muguga	TpMuguga_03g00578	Protein of unknown function (DUF933)
OG_351:	Plasmodium falciparum 3D7	PF3D7_0723000	tRNAHis guanylyltransferase, putative
	Theileria parva Muguga	TpMuguga_01g00248	tRNAHis guanylyltransferase
OG_352:	Plasmodium falciparum 3D7	PF3D7_0723300	conserved Plasmodium protein, unknown function
	Theileria parva Muguga	TpMuguga_01g00823	hypothetical protein
OG_353:	Plasmodium falciparum 3D7	PF3D7_0724200	type 2A phosphatase-associated protein 42, putative
	Theileria parva Muguga	TpMuguga_01g00115	TAP42-like family
OG_354:	Plasmodium falciparum 3D7	PF3D7_0724400	mitochondrial import inner membrane translocase subunit TIM14, putative
	Theileria parva Muguga	TpMuguga_02g00356	Mitochondrial import inner membrane translocase subunit TIM14
OG_355:	Plasmodium falciparum 3D7	PF3D7_0725200	mago nashi protein homologue, putative
	Theileria parva Muguga	TpMuguga_04g00225	Protein mago nashi homolog
OG_356:	Plasmodium falciparum 3D7	PF3D7_0725300	conserved Plasmodium protein, unknown function
	Theileria parva Muguga	TpMuguga_04g02255	hypothetical protein
OG_357:	Plasmodium falciparum 3D7	PF3D7_0727200	cysteine desulfurase, putative
	Theileria parva Muguga	TpMuguga_01g00024	Cysteine desulfurase
OG_358:	Plasmodium falciparum 3D7	PF3D7_0727400	proteasome subunit alpha type-5, putative
	Theileria parva Muguga	TpMuguga_01g01231	Proteasome subunit
OG_359:	Plasmodium falciparum 3D7	PF3D7_0727800	cation transporting ATPase, putative
	Theileria parva Muguga	TpMuguga_03g00375	HAD ATPase P-type family IC
OG_360:	Plasmodium falciparum 3D7	PF3D7_0728000	eukaryotic translation initiation factor 2 subunit alpha, putative
	Theileria parva Muguga	TpMuguga_01g00853	Eukaryotic translation initiation factor 2 subunit alpha
OG_361:	Plasmodium falciparum 3D7	PF3D7_0728700	alpha/beta hydrolase, putative
	Theileria parva Muguga	TpMuguga_02g00354	Putative alpha/beta hydrolase L404
OG_362:	Plasmodium falciparum 3D7	PF3D7_0728900	RNA-binding protein, putative
	Theileria parva Muguga	TpMuguga_01g00826	HIV Tat-specific factor 1
OG_363:	Plasmodium falciparum 3D7	PF3D7_0729000	signal recognition particle subunit SRP9
	Theileria parva Muguga	TpMuguga_01g00827	hypothetical protein
OG_364:	Plasmodium falciparum 3D7	PF3D7_0729300	60S ribosomal export protein NMD3, putative
	Theileria parva Muguga	TpMuguga_01g00828	NMD3 family
OG_365:	Plasmodium falciparum 3D7	PF3D7_0729400	ribosome biogenesis protein BRX1 homolog, putative
	Theileria parva Muguga	TpMuguga_01g00829	Brix domain
OG_366:	Plasmodium falciparum 3D7	PF3D7_0730400	IMP1-like protein, putative
	Theileria parva Muguga	TpMuguga_01g00083	hypothetical protein
OG_367:	Plasmodium falciparum 3D7	PF3D7_0801500	nucleolar protein 10, putative
	Theileria parva Muguga	TpMuguga_04g00248	Nucleolar protein 10
OG_368:	Plasmodium falciparum 3D7	PF3D7_0801600	conserved Plasmodium protein, unknown function
	Theileria parva Muguga	TpMuguga_02g00130	hypothetical protein
OG_369:	Plasmodium falciparum 3D7	PF3D7_0802000	glutamate dehydrogenase, putative
	Theileria parva Muguga	TpMuguga_04g00883	Glutamate/Leucine/Phenylalanine/Valine dehydrogenase
OG_370:	Plasmodium falciparum 3D7	PF3D7_0802300	periodic tryptophan protein 2, putative
	Theileria parva Muguga	TpMuguga_04g00485	WD domain G-beta repeat
OG_371:	Plasmodium falciparum 3D7	PF3D7_0803400	DNA repair and recombination protein RAD54, putative
	Theileria parva Muguga	TpMuguga_01g00805	DNA repair and recombination protein RAD54
OG_372:	Plasmodium falciparum 3D7	PF3D7_0803700	tubulin gamma chain
	Theileria parva Muguga	TpMuguga_03g00233	Tubulin gamma chain
OG_373:	Plasmodium falciparum 3D7	PF3D7_0803800	proteasome subunit beta type-4
	Theileria parva Muguga	TpMuguga_03g00446	Proteasome subunit
OG_374:	Plasmodium falciparum 3D7	PF3D7_0804800	peptidyl-prolyl cis-trans isomerase
	Theileria parva Muguga	TpMuguga_01g01103	Cyclophilin type peptidyl-prolyl cis-trans isomerase/CLD
OG_375:	Plasmodium falciparum 3D7	PF3D7_0806300	ferlin, putative
	Theileria parva Muguga	TpMuguga_02g02415	Myoferlin
OG_376:	Plasmodium falciparum 3D7	PF3D7_0806800	V-type proton ATPase subunit a, putative
	Theileria parva Muguga	TpMuguga_04g00731	V-type proton ATPase 116 kDa subunit a isoform 1
OG_377:	Plasmodium falciparum 3D7	PF3D7_0807000	YEATS domain-containing protein, putative
	Theileria parva Muguga	TpMuguga_04g00728	Transcription initiation factor TFIID subunit 14b
OG_378:	Plasmodium falciparum 3D7	PF3D7_0807500	proteasome subunit alpha type-6, putative
	Theileria parva Muguga	TpMuguga_04g00366	Proteasome subunit alpha type-6
OG_379:	Plasmodium falciparum 3D7	PF3D7_0807800	26S proteasome regulatory subunit RPN10, putative
	Theileria parva Muguga	TpMuguga_04g00368	26S proteasome non-ATPase regulatory subunit 4 homolog
OG_380:	Plasmodium falciparum 3D7	PF3D7_0807900	tyrosine--tRNA ligase
	Theileria parva Muguga	TpMuguga_04g00367	tRNA synthetases class I (W and Y)
OG_381:	Plasmodium falciparum 3D7	PF3D7_0808200	plasmepsin X
	Theileria parva Muguga	TpMuguga_01g00692	Pepsin A
OG_382:	Plasmodium falciparum 3D7	PF3D7_0810200	ABC1 family, putative
	Theileria parva Muguga	TpMuguga_01g00065	ABC1 family
OG_383:	Plasmodium falciparum 3D7	PF3D7_0810500	protein phosphatase PPM7, putative
	Theileria parva Muguga	TpMuguga_01g00064	Protein phosphatase 2C
OG_384:	Plasmodium falciparum 3D7	PF3D7_0810600	ATP-dependent RNA helicase DBP1, putative
	Theileria parva Muguga	TpMuguga_03g00478	DEAD/DEAH box helicase
OG_385:	Plasmodium falciparum 3D7	PF3D7_0811400	conserved protein, unknown function
	Theileria parva Muguga	TpMuguga_04g00578	UPF0652 protein
OG_386:	Plasmodium falciparum 3D7	PF3D7_0812400	karyopherin alpha
	Theileria parva Muguga	TpMuguga_04g00908	Importin subunit alpha-1b
OG_387:	Plasmodium falciparum 3D7	PF3D7_0813200	CS domain protein, putative
	Theileria parva Muguga	TpMuguga_03g00332	Protein BOBBER 1
OG_388:	Plasmodium falciparum 3D7	PF3D7_0813300	conserved Plasmodium protein, unknown function
	Theileria parva Muguga	TpMuguga_04g00909	hypothetical protein
OG_389:	Plasmodium falciparum 3D7	PF3D7_0813600	translation initiation factor SUI1, putative
	Theileria parva Muguga	TpMuguga_02g00429	Translation machinery-associated protein 22
OG_390:	Plasmodium falciparum 3D7	PF3D7_0813900	40S ribosomal protein S16, putative
	Theileria parva Muguga	TpMuguga_01g00200	Ribosomal protein S9/S16
OG_391:	Plasmodium falciparum 3D7	PF3D7_0814000	60S ribosomal protein L13-2, putative
	Theileria parva Muguga	TpMuguga_01g00199	Ribosomal protein L13e
OG_392:	Plasmodium falciparum 3D7	PF3D7_0814200	DNA/RNA-binding protein Alba 1
	Theileria parva Muguga	TpMuguga_03g00655	hypothetical protein
OG_393:	Plasmodium falciparum 3D7	PF3D7_0814400	phospholipase DDHD1, putative
	Theileria parva Muguga	TpMuguga_01g01157	Phospholipase DDHD1
OG_394:	Plasmodium falciparum 3D7	PF3D7_0814900	superoxide dismutase [Fe]
	Theileria parva Muguga	TpMuguga_01g01156	Iron/manganese superoxide dismutases C-terminal domain
OG_395:	Plasmodium falciparum 3D7	PF3D7_0815100	RAP protein, putative
	Theileria parva Muguga	TpMuguga_01g02415	hypothetical protein
OG_396:	Plasmodium falciparum 3D7	PF3D7_0815200	importin beta, putative
	Theileria parva Muguga	TpMuguga_01g00072	Importin subunit beta-1
OG_397:	Plasmodium falciparum 3D7	PF3D7_0815400	conserved Apicomplexan protein, unknown function
	Theileria parva Muguga	TpMuguga_01g02180	hypothetical protein
OG_398:	Plasmodium falciparum 3D7	PF3D7_0815600	eukaryotic translation initiation factor 3 subunit G, putative
	Theileria parva Muguga	TpMuguga_01g00314	Eukaryotic translation initiation factor 3 subunit G-A
OG_399:	Plasmodium falciparum 3D7	PF3D7_0815800	vacuolar protein sorting-associated protein 9, putative
	Theileria parva Muguga	TpMuguga_02g00669	Vacuolar protein sorting-associated protein 9A
OG_400:	Plasmodium falciparum 3D7	PF3D7_0816200	vacuolar protein sorting-associated protein 2, putative
	Theileria parva Muguga	TpMuguga_02g00665	Charged multivesicular body protein 2a homolog 2
OG_401:	Plasmodium falciparum 3D7	PF3D7_0816600	chaperone protein ClpB1
	Theileria parva Muguga	TpMuguga_04g00174	AAA domain (Cdc48 subfamily)
OG_402:	Plasmodium falciparum 3D7	PF3D7_0817500	protein kinase c inhibitor-like protein, putative
	Theileria parva Muguga	TpMuguga_01g00012	14 kDa zinc-binding protein
OG_403:	Plasmodium falciparum 3D7	PF3D7_0818200	14-3-3 protein
	Theileria parva Muguga	TpMuguga_02g00607	14-3-3 protein homolog
OG_404:	Plasmodium falciparum 3D7	PF3D7_0818400	rRNA-processing protein FCF1, putative
	Theileria parva Muguga	TpMuguga_02g00609	Fcf1
OG_405:	Plasmodium falciparum 3D7	PF3D7_0818700	DNA helicase, putative
	Theileria parva Muguga	TpMuguga_04g00088	SNF2 family N-terminal domain
OG_406:	Plasmodium falciparum 3D7	PF3D7_0818800	U3 small nucleolar ribonucleoprotein protein IMP4, putative
	Theileria parva Muguga	TpMuguga_01g00039	Brix domain
OG_407:	Plasmodium falciparum 3D7	PF3D7_0819900	U6 snRNA-associated Sm-like protein LSm3, putative
	Theileria parva Muguga	TpMuguga_02g00106	U6 snRNA-associated Sm-like protein LSm3
OG_408:	Plasmodium falciparum 3D7	PF3D7_0820200	phosphatidylglycerophosphate synthase
	Theileria parva Muguga	TpMuguga_01g01130	Probable CDP-diacylglycerol--glycerol-3-phosphate 3-phosphatidyltransferase
OG_409:	Plasmodium falciparum 3D7	PF3D7_0820700	2-oxoglutarate dehydrogenase E1 component
	Theileria parva Muguga	TpMuguga_03g00124	Transketolase pyrimidine binding domain
OG_410:	Plasmodium falciparum 3D7	PF3D7_0821500	ribosomal RNA small subunit methyltransferase NEP1, putative
	Theileria parva Muguga	TpMuguga_01g00556	EMG1/NEP1 methyltransferase
OG_411:	Plasmodium falciparum 3D7	PF3D7_0821600	polyribonucleotide 5'-hydroxyl-kinase Clp1, putative
	Theileria parva Muguga	TpMuguga_01g00895	Protein CLP1 homolog
OG_412:	Plasmodium falciparum 3D7	PF3D7_0821700	60S ribosomal protein L22, putative
	Theileria parva Muguga	TpMuguga_04g00394	Ribosomal L22e protein family
OG_413:	Plasmodium falciparum 3D7	PF3D7_0822600	protein transport protein SEC23
	Theileria parva Muguga	TpMuguga_02g00701	Sec23/Sec24 trunk domain
OG_414:	Plasmodium falciparum 3D7	PF3D7_0822800	U5 snrnp-specific protein, putative
	Theileria parva Muguga	TpMuguga_04g00151	WD domain G-beta repeat
OG_415:	Plasmodium falciparum 3D7	PF3D7_0823200	RNA-binding protein, putative
	Theileria parva Muguga	TpMuguga_01g01201	Pre-mRNA-splicing factor CWC22
OG_416:	Plasmodium falciparum 3D7	PF3D7_0823300	histone acetyltransferase GCN5
	Theileria parva Muguga	TpMuguga_01g00465	Histone acetyltransferase GCN5
OG_417:	Plasmodium falciparum 3D7	PF3D7_0823900	dicarboxylate/tricarboxylate carrier
	Theileria parva Muguga	TpMuguga_02g00450	Mitochondrial carrier protein
OG_418:	Plasmodium falciparum 3D7	PF3D7_0825500	protein KRI1, putative
	Theileria parva Muguga	TpMuguga_04g00496	Protein KRI1 homolog
OG_419:	Plasmodium falciparum 3D7	PF3D7_0826400	dehydrodolichyl diphosphate synthetase, putative
	Theileria parva Muguga	TpMuguga_03g00421	Dehydrodolichyl diphosphate synthase
OG_420:	Plasmodium falciparum 3D7	PF3D7_0826500	ubiquitin conjugation factor E4 B, putative
	Theileria parva Muguga	TpMuguga_01g00808	Ubiquitin conjugation factor E4 B
OG_421:	Plasmodium falciparum 3D7	PF3D7_0826700	receptor for activated c kinase
	Theileria parva Muguga	TpMuguga_04g00288	Guanine nucleotide-binding protein subunit beta-like protein
OG_422:	Plasmodium falciparum 3D7	PF3D7_0827000	ATP-dependent RNA helicase DBP10, putative
	Theileria parva Muguga	TpMuguga_03g00195	DEAD/DEAH box helicase
OG_423:	Plasmodium falciparum 3D7	PF3D7_0827500	apicoplast ribosomal protein L21 precursor, putative
	Theileria parva Muguga	TpMuguga_03g00191	50S ribosomal protein L21 chloroplastic
OG_424:	Plasmodium falciparum 3D7	PF3D7_0827900	protein disulfide isomerase
	Theileria parva Muguga	TpMuguga_03g00419	Thioredoxin
OG_425:	Plasmodium falciparum 3D7	PF3D7_0828300	conserved Plasmodium protein, unknown function
	Theileria parva Muguga	TpMuguga_03g00415	hypothetical protein
OG_426:	Plasmodium falciparum 3D7	PF3D7_0828600	folate transporter 1
	Theileria parva Muguga	TpMuguga_03g02695	BT1 family
OG_427:	Plasmodium falciparum 3D7	PF3D7_0828900	conserved Plasmodium protein, unknown function
	Theileria parva Muguga	TpMuguga_03g00404	hypothetical protein
OG_428:	Plasmodium falciparum 3D7	PF3D7_0829200	prohibitin, putative
	Theileria parva Muguga	TpMuguga_03g00407	Prohibitin-4 mitochondrial
OG_429:	Plasmodium falciparum 3D7	PF3D7_0903000	conserved protein, unknown function
	Theileria parva Muguga	TpMuguga_04g00817	hypothetical protein
OG_430:	Plasmodium falciparum 3D7	PF3D7_0903100	protein RER1, putative
	Theileria parva Muguga	TpMuguga_03g00665	Rer1 family
OG_431:	Plasmodium falciparum 3D7	PF3D7_0903200	ras-related protein RAB7
	Theileria parva Muguga	TpMuguga_03g00666	Ras family
OG_432:	Plasmodium falciparum 3D7	PF3D7_0903900	60S ribosomal protein L32
	Theileria parva Muguga	TpMuguga_04g00094	Ribosomal protein L32
OG_433:	Plasmodium falciparum 3D7	PF3D7_0904000	GTPase-activating protein, putative
	Theileria parva Muguga	TpMuguga_04g00105	hypothetical protein
OG_434:	Plasmodium falciparum 3D7	PF3D7_0904100	AP-4 complex subunit epsilon, putative
	Theileria parva Muguga	TpMuguga_04g00106	Adaptin N terminal region
OG_435:	Plasmodium falciparum 3D7	PF3D7_0904400	signal peptidase complex subunit 3, putative
	Theileria parva Muguga	TpMuguga_04g00108	Signal peptidase complex subunit 3
OG_436:	Plasmodium falciparum 3D7	PF3D7_0904700	bacterial histone-like protein
	Theileria parva Muguga	TpMuguga_04g00110	hypothetical protein
OG_437:	Plasmodium falciparum 3D7	PF3D7_0904800	replication protein A1, small fragment
	Theileria parva Muguga	TpMuguga_02g00443	Replication factor-A C terminal domain
OG_438:	Plasmodium falciparum 3D7	PF3D7_0905900	coatomer subunit beta, putative
	Theileria parva Muguga	TpMuguga_01g00394	WD domain G-beta repeat
OG_439:	Plasmodium falciparum 3D7	PF3D7_0906100	vacuolar protein sorting-associated protein 46, putative
	Theileria parva Muguga	TpMuguga_01g00395	Charged multivesicular body protein 1a
OG_440:	Plasmodium falciparum 3D7	PF3D7_0907200	GTPase-activating protein, putative
	Theileria parva Muguga	TpMuguga_03g00262	Rab-GTPase-TBC domain
OG_441:	Plasmodium falciparum 3D7	PF3D7_0907700	proteasome activator 28 subunit beta, putative
	Theileria parva Muguga	TpMuguga_02g00839	Proteasome activator complex subunit 3
OG_442:	Plasmodium falciparum 3D7	PF3D7_0908000	P1 nuclease, putative
	Theileria parva Muguga	TpMuguga_03g00264	hypothetical protein
OG_443:	Plasmodium falciparum 3D7	PF3D7_0909400	exoribonuclease, putative
	Theileria parva Muguga	TpMuguga_04g00369	5'-3' exoribonuclease 3
OG_444:	Plasmodium falciparum 3D7	PF3D7_0909800	small nuclear ribonucleoprotein Sm D3, putative
	Theileria parva Muguga	TpMuguga_04g00358	Small nuclear ribonucleoprotein Sm D3
OG_445:	Plasmodium falciparum 3D7	PF3D7_0910100	exportin-7, putative
	Theileria parva Muguga	TpMuguga_04g00363	Exportin-7
OG_446:	Plasmodium falciparum 3D7	PF3D7_0910800	cytosolic Fe-S cluster assembly factor NBP35, putative
	Theileria parva Muguga	TpMuguga_03g00425	Cytosolic Fe-S cluster assembly factor NBP35
OG_447:	Plasmodium falciparum 3D7	PF3D7_0910900	DNA primase large subunit, putative
	Theileria parva Muguga	TpMuguga_03g02645	Probable DNA primase large subunit
OG_448:	Plasmodium falciparum 3D7	PF3D7_0911000	phosphatidylinositol N-acetylglucosaminyltransferase, putative
	Theileria parva Muguga	TpMuguga_01g02700	Phosphatidylinositol N-acetylglucosaminyltransferase
OG_449:	Plasmodium falciparum 3D7	PF3D7_0911700	GTP-binding protein, putative
	Theileria parva Muguga	TpMuguga_01g01045	Elongation factor Tu GTP binding domain
OG_450:	Plasmodium falciparum 3D7	PF3D7_0912400	alkaline phosphatase, putative
	Theileria parva Muguga	TpMuguga_03g00179	hypothetical protein
OG_451:	Plasmodium falciparum 3D7	PF3D7_0912900	26S proteasome regulatory subunit RPN8, putative
	Theileria parva Muguga	TpMuguga_04g00236	Maintenance of mitochondrial structure and function
OG_452:	Plasmodium falciparum 3D7	PF3D7_0913000	conserved protein, unknown function
	Theileria parva Muguga	TpMuguga_04g00237	hypothetical protein
OG_453:	Plasmodium falciparum 3D7	PF3D7_0913300	conserved Plasmodium protein, unknown function
	Theileria parva Muguga	TpMuguga_01g01095	hypothetical protein
OG_454:	Plasmodium falciparum 3D7	PF3D7_0913500	protease, putative
	Theileria parva Muguga	TpMuguga_03g00770	hypothetical protein
OG_455:	Plasmodium falciparum 3D7	PF3D7_0914400	conserved Plasmodium protein, unknown function
	Theileria parva Muguga	TpMuguga_03g00742	Uncharacterized protein At4g15545
OG_456:	Plasmodium falciparum 3D7	PF3D7_0914600	transcription elongation factor 1, putative
	Theileria parva Muguga	TpMuguga_03g00547	hypothetical protein
OG_457:	Plasmodium falciparum 3D7	PF3D7_0915000	type II NADH:ubiquinone oxidoreductase
	Theileria parva Muguga	TpMuguga_03g00539	External alternative NAD(P)H-ubiquinone oxidoreductase B1 mitochondrial
OG_458:	Plasmodium falciparum 3D7	PF3D7_0915100	SUMO-conjugating enzyme UBC9
	Theileria parva Muguga	TpMuguga_03g00540	Ubiquitin-conjugating enzyme
OG_459:	Plasmodium falciparum 3D7	PF3D7_0915400	ATP-dependent 6-phosphofructokinase
	Theileria parva Muguga	TpMuguga_02g00577	Phosphofructokinase
OG_460:	Plasmodium falciparum 3D7	PF3D7_0915700	conserved Plasmodium protein, unknown function
	Theileria parva Muguga	TpMuguga_02g00585	hypothetical protein
OG_461:	Plasmodium falciparum 3D7	PF3D7_0918000	glideosome-associated protein 50
	Theileria parva Muguga	TpMuguga_03g00512	Tartrate-resistant acid phosphatase type 5
OG_462:	Plasmodium falciparum 3D7	PF3D7_0918200	50S ribosomal protein L3, apicoplast, putative
	Theileria parva Muguga	TpMuguga_03g00514	50S ribosomal protein L3 chloroplastic
OG_463:	Plasmodium falciparum 3D7	PF3D7_0918300	eukaryotic translation initiation factor 3 subunit F, putative
	Theileria parva Muguga	TpMuguga_04g00444	Eukaryotic translation initiation factor 3 subunit F
OG_464:	Plasmodium falciparum 3D7	PF3D7_0918600	ATP-dependent DNA helicase Q1
	Theileria parva Muguga	TpMuguga_04g00501	ATP-dependent DNA helicase Q-like 4A
OG_465:	Plasmodium falciparum 3D7	PF3D7_0919000	nucleosome assembly protein
	Theileria parva Muguga	TpMuguga_01g01085	Nucleosome assembly protein (NAP)
OG_466:	Plasmodium falciparum 3D7	PF3D7_0919800	TLD domain-containing protein
	Theileria parva Muguga	TpMuguga_02g00590	TLD
OG_467:	Plasmodium falciparum 3D7	PF3D7_0920800	inosine-5'-monophosphate dehydrogenase
	Theileria parva Muguga	TpMuguga_03g00220	Inosine-5'-monophosphate dehydrogenase
OG_468:	Plasmodium falciparum 3D7	PF3D7_0922200	S-adenosylmethionine synthetase
	Theileria parva Muguga	TpMuguga_04g00893	S-adenosylmethionine synthetase C-terminal domain
OG_469:	Plasmodium falciparum 3D7	PF3D7_0922500	phosphoglycerate kinase
	Theileria parva Muguga	TpMuguga_01g00965	Phosphoglycerate kinase
OG_470:	Plasmodium falciparum 3D7	PF3D7_0922700	pre-mRNA-splicing factor 18, putative
	Theileria parva Muguga	TpMuguga_01g01183	Prp18 domain
OG_471:	Plasmodium falciparum 3D7	PF3D7_0923000	DNA-directed RNA polymerase II subunit RPB3, putative
	Theileria parva Muguga	TpMuguga_01g00029	DNA-directed RNA polymerase II subunit rpb3
OG_472:	Plasmodium falciparum 3D7	PF3D7_0923200	nitric oxide synthase, putative
	Theileria parva Muguga	TpMuguga_03g00092	NADPH oxidoreductase B
OG_473:	Plasmodium falciparum 3D7	PF3D7_0923300	perforin-like protein 3
	Theileria parva Muguga	TpMuguga_01g00164	MAC/Perforin domain
OG_474:	Plasmodium falciparum 3D7	PF3D7_0923900	RNA-binding protein, putative
	Theileria parva Muguga	TpMuguga_03g00088	Polyadenylate-binding protein 2
OG_475:	Plasmodium falciparum 3D7	PF3D7_0924700	splicing factor 3A subunit 3, putative
	Theileria parva Muguga	TpMuguga_03g00077	Domain of unknown function (DUF3449)
OG_476:	Plasmodium falciparum 3D7	PF3D7_0925300	proline--tRNA ligase, putative
	Theileria parva Muguga	TpMuguga_02g00040	Probable proline--tRNA ligase mitochondrial
OG_477:	Plasmodium falciparum 3D7	PF3D7_0925600	zinc binding protein
	Theileria parva Muguga	TpMuguga_02g00036	Protein yippee-like At5g53940
OG_478:	Plasmodium falciparum 3D7	PF3D7_0925700	histone deacetylase 1
	Theileria parva Muguga	TpMuguga_02g00039	Histone deacetylase 1
OG_479:	Plasmodium falciparum 3D7	PF3D7_0926900	replication termination factor, putative
	Theileria parva Muguga	TpMuguga_01g00672	Rtf2 RING-finger
OG_480:	Plasmodium falciparum 3D7	PF3D7_0927000	CS domain protein, putative
	Theileria parva Muguga	TpMuguga_03g00076	hypothetical protein
OG_481:	Plasmodium falciparum 3D7	PF3D7_0927100	conserved Plasmodium protein, unknown function
	Theileria parva Muguga	TpMuguga_03g00075	hypothetical protein
OG_482:	Plasmodium falciparum 3D7	PF3D7_0927300	fumarate hydratase, putative
	Theileria parva Muguga	TpMuguga_03g00078	Fumarate hydratase class I anaerobic
OG_483:	Plasmodium falciparum 3D7	PF3D7_0927800	cytochrome c oxidase subunit 5B, putative
	Theileria parva Muguga	TpMuguga_02g00045	hypothetical protein
OG_484:	Plasmodium falciparum 3D7	PF3D7_0928900	guanylate kinase
	Theileria parva Muguga	TpMuguga_02g00576	Guanylate kinase
OG_485:	Plasmodium falciparum 3D7	PF3D7_0929000	transcription initiation factor TFIID subunit 7, putative
	Theileria parva Muguga	TpMuguga_02g00547	hypothetical protein
OG_486:	Plasmodium falciparum 3D7	PF3D7_0931800	proteasome subunit beta type-6, putative
	Theileria parva Muguga	TpMuguga_02g00560	Proteasome subunit
OG_487:	Plasmodium falciparum 3D7	PF3D7_0932200	profilin
	Theileria parva Muguga	TpMuguga_02g00557	Profilin
OG_488:	Plasmodium falciparum 3D7	PF3D7_0932300	M18 aspartyl aminopeptidase
	Theileria parva Muguga	TpMuguga_01g01150	Aspartyl aminopeptidase
OG_489:	Plasmodium falciparum 3D7	PF3D7_0932400	peptide chain release factor 1
	Theileria parva Muguga	TpMuguga_03g02350	RF-1 domain
OG_490:	Plasmodium falciparum 3D7	PF3D7_0933600	mitochondrial-processing peptidase subunit beta, putative
	Theileria parva Muguga	TpMuguga_01g00151	Insulinase (Peptidase family M16)
OG_491:	Plasmodium falciparum 3D7	PF3D7_0934100	TFIIH basal transcription factor complex helicase XPD subunit
	Theileria parva Muguga	TpMuguga_01g00155	Protein of unknown function (DUF1227)
OG_492:	Plasmodium falciparum 3D7	PF3D7_0934500	V-type proton ATPase subunit E, putative
	Theileria parva Muguga	TpMuguga_03g00853	ATP synthase (E/31 kDa) subunit
OG_493:	Plasmodium falciparum 3D7	PF3D7_0934800	cAMP-dependent protein kinase catalytic subunit
	Theileria parva Muguga	TpMuguga_02g00378	Protein tyrosine kinase
OG_494:	Plasmodium falciparum 3D7	PF3D7_0935000	U2 small nuclear ribonucleoprotein B'', putative
	Theileria parva Muguga	TpMuguga_02g00377	U2 small nuclear ribonucleoprotein B''
OG_495:	Plasmodium falciparum 3D7	PF3D7_1003100	conserved Plasmodium protein, unknown function
	Theileria parva Muguga	TpMuguga_04g02290	hypothetical protein
OG_496:	Plasmodium falciparum 3D7	PF3D7_1003200	ribosome-binding factor A, putative
	Theileria parva Muguga	TpMuguga_04g02690	hypothetical protein
OG_497:	Plasmodium falciparum 3D7	PF3D7_1003500	40S ribosomal protein S20e, putative
	Theileria parva Muguga	TpMuguga_04g00162	ribosomal protein S10
OG_498:	Plasmodium falciparum 3D7	PF3D7_1003600	inner membrane complex protein 1c, putative
	Theileria parva Muguga	TpMuguga_04g00163	Inner membrane complex protein
OG_499:	Plasmodium falciparum 3D7	PF3D7_1003700	MKT1 domain-containing protein, putative
	Theileria parva Muguga	TpMuguga_04g00165	Temperature dependent protein affecting M2 dsRNA replication
OG_500:	Plasmodium falciparum 3D7	PF3D7_1004000	60S ribosomal protein L13, putative
	Theileria parva Muguga	TpMuguga_04g00388	ribosomal protein L13
OG_501:	Plasmodium falciparum 3D7	PF3D7_1004300	E3 ubiquitin-protein ligase, putative
	Theileria parva Muguga	TpMuguga_01g01214	E3 ubiquitin-protein ligase RING1-like
OG_502:	Plasmodium falciparum 3D7	PF3D7_1005100	U3 small nucleolar RNA-associated protein 25, putative
	Theileria parva Muguga	TpMuguga_01g01213	Digestive organ expansion factor homolog
OG_503:	Plasmodium falciparum 3D7	PF3D7_1006200	DNA/RNA-binding protein Alba 3
	Theileria parva Muguga	TpMuguga_03g00067	hypothetical protein
OG_504:	Plasmodium falciparum 3D7	PF3D7_1006800	single-strand telomeric DNA-binding protein GBP2, putative
	Theileria parva Muguga	TpMuguga_04g00059	RNA recognition motif. (a.k.a. RRM RBD or RNP domain)
OG_505:	Plasmodium falciparum 3D7	PF3D7_1006900	PPPDE peptidase, putative
	Theileria parva Muguga	TpMuguga_01g02320	hypothetical protein
OG_506:	Plasmodium falciparum 3D7	PF3D7_1007900	eukaryotic translation initiation factor 3 subunit D, putative
	Theileria parva Muguga	TpMuguga_03g00787	Eukaryotic translation initiation factor 3 subunit D
OG_507:	Plasmodium falciparum 3D7	PF3D7_1008000	histone deacetylase 2
	Theileria parva Muguga	TpMuguga_03g00788	Inositol polyphosphate kinase
OG_508:	Plasmodium falciparum 3D7	PF3D7_1008400	26S protease regulatory subunit 4, putative
	Theileria parva Muguga	TpMuguga_01g00845	ATPase family associated with various cellular activities (AAA)
OG_509:	Plasmodium falciparum 3D7	PF3D7_1008700	tubulin beta chain
	Theileria parva Muguga	TpMuguga_02g00464	Tubulin C-terminal domain
OG_510:	Plasmodium falciparum 3D7	PF3D7_1008800	nucleolar protein 5, putative
	Theileria parva Muguga	TpMuguga_02g00550	Putative snoRNA binding domain
OG_511:	Plasmodium falciparum 3D7	PF3D7_1008900	adenylate kinase
	Theileria parva Muguga	TpMuguga_01g00633	Adenylate kinase
OG_512:	Plasmodium falciparum 3D7	PF3D7_1010200	DNA2/NAM7 helicase, putative
	Theileria parva Muguga	TpMuguga_04g00716	AAA domain
OG_513:	Plasmodium falciparum 3D7	PF3D7_1010600	eukaryotic translation initiation factor 2 subunit beta
	Theileria parva Muguga	TpMuguga_02g00678	Domain found in IF2B/IF5
OG_514:	Plasmodium falciparum 3D7	PF3D7_1011400	proteasome subunit beta type-5
	Theileria parva Muguga	TpMuguga_01g00874	Proteasome subunit
OG_515:	Plasmodium falciparum 3D7	PF3D7_1011700	DNA repair protein RAD23, putative
	Theileria parva Muguga	TpMuguga_01g00871	Probable ubiquitin receptor RAD23a
OG_516:	Plasmodium falciparum 3D7	PF3D7_1012300	cytochrome b-c1 complex subunit 7, putative
	Theileria parva Muguga	TpMuguga_01g00860	hypothetical protein
OG_517:	Plasmodium falciparum 3D7	PF3D7_1012600	GMP synthase [glutamine-hydrolyzing]
	Theileria parva Muguga	TpMuguga_01g00862	GMP synthase [glutamine-hydrolyzing]
OG_518:	Plasmodium falciparum 3D7	PF3D7_1014300	conserved protein, unknown function
	Theileria parva Muguga	TpMuguga_01g00782	Ran-binding protein 9
OG_519:	Plasmodium falciparum 3D7	PF3D7_1014400	MO15-related protein kinase
	Theileria parva Muguga	TpMuguga_01g00781	Protein tyrosine kinase
OG_520:	Plasmodium falciparum 3D7	PF3D7_1014700	prohibitin, putative
	Theileria parva Muguga	TpMuguga_01g00188	Prohibitin-2
OG_521:	Plasmodium falciparum 3D7	PF3D7_1015100	CWC16 domain-containing protein, putative
	Theileria parva Muguga	TpMuguga_03g00085	Family of unknown function (DUF572)
OG_522:	Plasmodium falciparum 3D7	PF3D7_1015300	methionine aminopeptidase 1b, putative
	Theileria parva Muguga	TpMuguga_04g00063	Metallopeptidase family M24
OG_523:	Plasmodium falciparum 3D7	PF3D7_1015600	heat shock protein 60
	Theileria parva Muguga	TpMuguga_04g00066	Chaperonin CPN60 mitochondrial
OG_524:	Plasmodium falciparum 3D7	PF3D7_1015800	ribonucleoside-diphosphate reductase small chain, putative
	Theileria parva Muguga	TpMuguga_01g01196	Ribonucleotide reductase small chain
OG_525:	Plasmodium falciparum 3D7	PF3D7_1015900	enolase
	Theileria parva Muguga	TpMuguga_04g00700	Enolase N-terminal domain
OG_526:	Plasmodium falciparum 3D7	PF3D7_1017000	DNA polymerase delta catalytic subunit
	Theileria parva Muguga	TpMuguga_01g00899	DNA polymerase delta catalytic subunit
OG_527:	Plasmodium falciparum 3D7	PF3D7_1017400	phosphomannomutase, putative
	Theileria parva Muguga	TpMuguga_01g00785	Phosphomannomutase
OG_528:	Plasmodium falciparum 3D7	PF3D7_1017900	26S proteasome regulatory subunit p55, putative
	Theileria parva Muguga	TpMuguga_02g00768	26S proteasome regulatory subunit rpn5
OG_529:	Plasmodium falciparum 3D7	PF3D7_1018300	conserved Plasmodium protein, unknown function
	Theileria parva Muguga	TpMuguga_02g00194	hypothetical protein
OG_530:	Plasmodium falciparum 3D7	PF3D7_1018500	PHF5-like protein, putative
	Theileria parva Muguga	TpMuguga_02g00180	PHF5-like protein
OG_531:	Plasmodium falciparum 3D7	PF3D7_1019400	60S ribosomal protein L30e, putative
	Theileria parva Muguga	TpMuguga_02g00305	60S ribosomal protein L30
OG_532:	Plasmodium falciparum 3D7	PF3D7_1019900	autophagy-related protein 8
	Theileria parva Muguga	TpMuguga_02g00338	Autophagy-related protein 8
OG_533:	Plasmodium falciparum 3D7	PF3D7_1020000	RNA-binding protein 34, putative
	Theileria parva Muguga	TpMuguga_04g00838	RNA-binding protein 34
OG_534:	Plasmodium falciparum 3D7	PF3D7_1020700	histone acetyltransferase, putative
	Theileria parva Muguga	TpMuguga_02g00251	Helicase
OG_535:	Plasmodium falciparum 3D7	PF3D7_1020900	ADP-ribosylation factor
	Theileria parva Muguga	TpMuguga_02g00245	ADP-ribosylation factor 2
OG_536:	Plasmodium falciparum 3D7	PF3D7_1022400	serine/arginine-rich splicing factor 4
	Theileria parva Muguga	TpMuguga_01g00865	RNA recognition motif. (a.k.a. RRM RBD or RNP domain)
OG_537:	Plasmodium falciparum 3D7	PF3D7_1022500	citrate synthase, mitochondrial, putative
	Theileria parva Muguga	TpMuguga_02g00666	Citrate synthase mitochondrial
OG_538:	Plasmodium falciparum 3D7	PF3D7_1022900	CDGSH iron-sulfur domain-containing protein, putative
	Theileria parva Muguga	TpMuguga_02g02605	hypothetical protein
OG_539:	Plasmodium falciparum 3D7	PF3D7_1023200	orotidine 5'-phosphate decarboxylase
	Theileria parva Muguga	TpMuguga_01g01133	Orotidine 5'-phosphate decarboxylase
OG_540:	Plasmodium falciparum 3D7	PF3D7_1023900	chromodomain-helicase-DNA-binding protein 1 homolog, putative
	Theileria parva Muguga	TpMuguga_01g00866	Chromodomain-helicase-DNA-binding protein 2
OG_541:	Plasmodium falciparum 3D7	PF3D7_1024200	RNA-binding protein, putative
	Theileria parva Muguga	TpMuguga_01g02220	hypothetical protein
OG_542:	Plasmodium falciparum 3D7	PF3D7_1024300	conserved Plasmodium protein, unknown function
	Theileria parva Muguga	TpMuguga_01g00623	hypothetical protein
OG_543:	Plasmodium falciparum 3D7	PF3D7_1025100	glutamine--fructose-6-phosphate aminotransferase [isomerizing], putative
	Theileria parva Muguga	TpMuguga_02g00935	SIS domain
OG_544:	Plasmodium falciparum 3D7	PF3D7_1026800	40S ribosomal protein S2
	Theileria parva Muguga	TpMuguga_04g00748	Ribosomal protein S2
OG_545:	Plasmodium falciparum 3D7	PF3D7_1027300	peroxiredoxin
	Theileria parva Muguga	TpMuguga_01g00224	Putative peroxiredoxin YgaF
OG_546:	Plasmodium falciparum 3D7	PF3D7_1027400	DNA-directed RNA polymerase II subunit RPB7, putative
	Theileria parva Muguga	TpMuguga_01g00225	DNA-directed RNA polymerase II subunit rpb7
OG_547:	Plasmodium falciparum 3D7	PF3D7_1027800	60S ribosomal protein L3
	Theileria parva Muguga	TpMuguga_01g00560	60S ribosomal protein L3
OG_548:	Plasmodium falciparum 3D7	PF3D7_1028400	nucleolar preribosomal assembly protein, putative
	Theileria parva Muguga	TpMuguga_01g00566	Brix domain
OG_549:	Plasmodium falciparum 3D7	PF3D7_1029400	LEM3/CDC50 family protein, putative
	Theileria parva Muguga	TpMuguga_03g00184	hypothetical protein
OG_550:	Plasmodium falciparum 3D7	PF3D7_1030000	transcription elongation factor SPT4, putative
	Theileria parva Muguga	TpMuguga_01g00543	Transcription elongation factor SPT4 homolog 1
OG_551:	Plasmodium falciparum 3D7	PF3D7_1030200	claudin-like apicomplexan microneme protein, putative
	Theileria parva Muguga	TpMuguga_04g00283	hypothetical protein
OG_552:	Plasmodium falciparum 3D7	PF3D7_1030500	26S proteasome regulatory subunit RPN9, putative
	Theileria parva Muguga	TpMuguga_04g00292	26S proteasome non-ATPase regulatory subunit 13
OG_553:	Plasmodium falciparum 3D7	PF3D7_1030600	tRNA N6-adenosine threonylcarbamoyltransferase
	Theileria parva Muguga	TpMuguga_04g00293	Probable tRNA N6-adenosine threonylcarbamoyltransferase
OG_554:	Plasmodium falciparum 3D7	PF3D7_1031800	conserved Plasmodium protein, unknown function
	Theileria parva Muguga	TpMuguga_04g00746	hypothetical protein
OG_555:	Plasmodium falciparum 3D7	PF3D7_1032500	DER1-like protein, putative
	Theileria parva Muguga	TpMuguga_04g00764	Der1-like family
OG_556:	Plasmodium falciparum 3D7	PF3D7_1032800	leucine-rich repeat protein
	Theileria parva Muguga	TpMuguga_04g00289	Leucine Rich repeats (2 copies)
OG_557:	Plasmodium falciparum 3D7	PF3D7_1033300	conserved Plasmodium protein, unknown function
	Theileria parva Muguga	TpMuguga_01g00783	hypothetical protein
OG_558:	Plasmodium falciparum 3D7	PF3D7_1033500	WD repeat-containing protein 70, putative
	Theileria parva Muguga	TpMuguga_04g00362	Gastrulation defective protein 1
OG_559:	Plasmodium falciparum 3D7	PF3D7_1033600	myb2 transcription factor, putative
	Theileria parva Muguga	TpMuguga_01g01059	pre-mRNA splicing factor component
OG_560:	Plasmodium falciparum 3D7	PF3D7_1033700	bromodomain protein 1
	Theileria parva Muguga	TpMuguga_01g00784	Ankyrin repeats (3 copies)
OG_561:	Plasmodium falciparum 3D7	PF3D7_1034400	flavoprotein subunit of succinate dehydrogenase
	Theileria parva Muguga	TpMuguga_03g00230	Fumarate reductase flavoprotein C-term
OG_562:	Plasmodium falciparum 3D7	PF3D7_1034900	methionine--tRNA ligase
	Theileria parva Muguga	TpMuguga_03g00137	tRNA synthetases class I (I L M and V)
OG_563:	Plasmodium falciparum 3D7	PF3D7_1035000	U2 snRNA/tRNA pseudouridine synthase, putative
	Theileria parva Muguga	TpMuguga_02g00922	tRNA pseudouridine synthase D (TruD)
OG_564:	Plasmodium falciparum 3D7	PF3D7_1037100	pyruvate kinase 2
	Theileria parva Muguga	TpMuguga_02g00134	Pyruvate kinase
OG_565:	Plasmodium falciparum 3D7	PF3D7_1037300	ADP/ATP transporter on adenylate translocase
	Theileria parva Muguga	TpMuguga_02g00141	Mitochondrial carrier protein
OG_566:	Plasmodium falciparum 3D7	PF3D7_1037500	dynamin-like protein
	Theileria parva Muguga	TpMuguga_02g00143	Dynamin family
OG_567:	Plasmodium falciparum 3D7	PF3D7_1037600	DNA repair helicase RAD25, putative
	Theileria parva Muguga	TpMuguga_02g00144	TFIIH basal transcription factor complex helicase repB subunit
OG_568:	Plasmodium falciparum 3D7	PF3D7_1103100	60S acidic ribosomal protein P1, putative
	Theileria parva Muguga	TpMuguga_04g00711	60S acidic ribosomal protein P1
OG_569:	Plasmodium falciparum 3D7	PF3D7_1103600	actin-like protein, putative
	Theileria parva Muguga	TpMuguga_01g01012	Actin
OG_570:	Plasmodium falciparum 3D7	PF3D7_1103700	casein kinase II beta chain
	Theileria parva Muguga	TpMuguga_02g00584	Casein kinase II regulatory subunit
OG_571:	Plasmodium falciparum 3D7	PF3D7_1103800	CCR4-NOT transcription complex subunit 1, putative
	Theileria parva Muguga	TpMuguga_01g02610	Domain of unknown function (DUF3819)
OG_572:	Plasmodium falciparum 3D7	PF3D7_1104000	phenylalanine--tRNA ligase beta subunit
	Theileria parva Muguga	TpMuguga_04g00871	Phenylalanine--tRNA ligase beta subunit
OG_573:	Plasmodium falciparum 3D7	PF3D7_1104400	thioredoxin, putative
	Theileria parva Muguga	TpMuguga_02g00353	hypothetical protein
OG_574:	Plasmodium falciparum 3D7	PF3D7_1105100	histone H2B
	Theileria parva Muguga	TpMuguga_04g00404	Histone H2B.1
OG_575:	Plasmodium falciparum 3D7	PF3D7_1105400	40S ribosomal protein S4, putative
	Theileria parva Muguga	TpMuguga_04g00680	40S ribosomal protein S4
OG_576:	Plasmodium falciparum 3D7	PF3D7_1105700	tRNA-splicing ligase RtcB, putative
	Theileria parva Muguga	TpMuguga_04g00661	tRNA-splicing ligase RtcB homolog
OG_577:	Plasmodium falciparum 3D7	PF3D7_1105800	conserved Apicomplexan protein, unknown function
	Theileria parva Muguga	TpMuguga_04g00662	hypothetical protein
OG_578:	Plasmodium falciparum 3D7	PF3D7_1106000	RuvB-like helicase 2
	Theileria parva Muguga	TpMuguga_04g00663	RuvB-like protein 1
OG_579:	Plasmodium falciparum 3D7	PF3D7_1107000	U6 snRNA-associated Sm-like protein LSm4, putative
	Theileria parva Muguga	TpMuguga_03g00516	Probable U6 snRNA-associated Sm-like protein LSm4
OG_580:	Plasmodium falciparum 3D7	PF3D7_1107700	pescadillo homolog
	Theileria parva Muguga	TpMuguga_04g00229	Pescadillo N-terminus
OG_581:	Plasmodium falciparum 3D7	PF3D7_1107900	mechanosensitive ion channel protein, putative
	Theileria parva Muguga	TpMuguga_04g00228	Mechanosensitive ion channel protein 10
OG_582:	Plasmodium falciparum 3D7	PF3D7_1108400	casein kinase 2, alpha subunit
	Theileria parva Muguga	TpMuguga_04g00659	Casein kinase II subunit alpha
OG_583:	Plasmodium falciparum 3D7	PF3D7_1108500	succinyl-CoA synthetase alpha subunit, putative
	Theileria parva Muguga	TpMuguga_04g00660	Probable succinyl-CoA ligase [ADP-forming] subunit alpha mitochondrial
OG_584:	Plasmodium falciparum 3D7	PF3D7_1108600	endoplasmic reticulum-resident calcium binding protein
	Theileria parva Muguga	TpMuguga_04g00681	Putative calmodulin-like protein 6
OG_585:	Plasmodium falciparum 3D7	PF3D7_1109400	essential nuclear protein 1, putative
	Theileria parva Muguga	TpMuguga_04g00239	Bystin
OG_586:	Plasmodium falciparum 3D7	PF3D7_1109900	60S ribosomal protein L36
	Theileria parva Muguga	TpMuguga_04g00238	Ribosomal protein L36e
OG_587:	Plasmodium falciparum 3D7	PF3D7_1110200	pre-mRNA-processing factor 6, putative
	Theileria parva Muguga	TpMuguga_01g00797	PRP1 splicing factor N-terminal
OG_588:	Plasmodium falciparum 3D7	PF3D7_1110500	vacuolar protein sorting-associated protein 35, putative
	Theileria parva Muguga	TpMuguga_01g00794	Vacuolar protein sorting-associated protein 35A
OG_589:	Plasmodium falciparum 3D7	PF3D7_1110700	actin-like protein, putative
	Theileria parva Muguga	TpMuguga_01g00789	Actin-1
OG_590:	Plasmodium falciparum 3D7	PF3D7_1111100	replication factor C subunit 5, putative
	Theileria parva Muguga	TpMuguga_01g01062	Replication factor C subunit 3
OG_591:	Plasmodium falciparum 3D7	PF3D7_1111500	acylphosphatase, putative
	Theileria parva Muguga	TpMuguga_01g01141	Acylphosphatase-1
OG_592:	Plasmodium falciparum 3D7	PF3D7_1111800	peptidyl-prolyl cis-trans isomerase, putative
	Theileria parva Muguga	TpMuguga_01g01138	Peptidyl-prolyl cis-trans isomerase PASTICCINO1
OG_593:	Plasmodium falciparum 3D7	PF3D7_1113100	protein tyrosine phosphatase
	Theileria parva Muguga	TpMuguga_01g01140	Probable protein tyrosine phosphatase type IVA A
OG_594:	Plasmodium falciparum 3D7	PF3D7_1113300	UDP-galactose transporter, putative
	Theileria parva Muguga	TpMuguga_01g01136	UAA transporter family
OG_595:	Plasmodium falciparum 3D7	PF3D7_1113400	ubiquitin domain-containing protein DSK2, putative
	Theileria parva Muguga	TpMuguga_01g01137	Ubiquitin domain-containing protein DSK2
OG_596:	Plasmodium falciparum 3D7	PF3D7_1114200	GTPase-activating protein, putative
	Theileria parva Muguga	TpMuguga_01g02005	Rab-GTPase-TBC domain
OG_597:	Plasmodium falciparum 3D7	PF3D7_1114800	glycerol-3-phosphate dehydrogenase, putative
	Theileria parva Muguga	TpMuguga_01g00302	NAD-dependent glycerol-3-phosphate dehydrogenase C-terminus
OG_598:	Plasmodium falciparum 3D7	PF3D7_1114900	conserved Plasmodium protein, unknown function
	Theileria parva Muguga	TpMuguga_01g00741	hypothetical protein
OG_599:	Plasmodium falciparum 3D7	PF3D7_1116300	peptidyl-prolyl cis-trans isomerase
	Theileria parva Muguga	TpMuguga_03g00350	Cyclophilin type peptidyl-prolyl cis-trans isomerase/CLD
OG_600:	Plasmodium falciparum 3D7	PF3D7_1117700	GTP-binding nuclear protein RAN/TC4
	Theileria parva Muguga	TpMuguga_01g00757	Ras family
OG_601:	Plasmodium falciparum 3D7	PF3D7_1118200	heat shock protein 90, putative
	Theileria parva Muguga	TpMuguga_01g00753	Hsp90 protein
OG_603:	Plasmodium falciparum 3D7	PF3D7_1118300	insulinase, putative
	Theileria parva Muguga	TpMuguga_01g02500	Uncharacterized protein C05D11.1
OG_604:	Plasmodium falciparum 3D7	PF3D7_1118500	nucleolar protein 56, putative
	Theileria parva Muguga	TpMuguga_01g00747	Putative snoRNA binding domain
OG_605:	Plasmodium falciparum 3D7	PF3D7_1119000	acyl-CoA-binding protein, putative
	Theileria parva Muguga	TpMuguga_01g00745	Acyl-CoA-binding domain-containing protein 2
OG_606:	Plasmodium falciparum 3D7	PF3D7_1119300	splicing factor U2AF small subunit, putative
	Theileria parva Muguga	TpMuguga_03g00294	Splicing factor U2af small subunit B
OG_607:	Plasmodium falciparum 3D7	PF3D7_1119500	AP-4 complex subunit mu, putative
	Theileria parva Muguga	TpMuguga_02g00642	Adaptor complexes medium subunit family
OG_608:	Plasmodium falciparum 3D7	PF3D7_1119600	ATP-dependent zinc metalloprotease FTSH, putative
	Theileria parva Muguga	TpMuguga_02g00430	ATPase family associated with various cellular activities (AAA)
OG_609:	Plasmodium falciparum 3D7	PF3D7_1120100	phosphoglycerate mutase, putative
	Theileria parva Muguga	TpMuguga_04g00690	phosphoglycerate mutase 1 family
OG_610:	Plasmodium falciparum 3D7	PF3D7_1121200	conserved Plasmodium protein, unknown function
	Theileria parva Muguga	TpMuguga_03g00508	hypothetical protein
OG_611:	Plasmodium falciparum 3D7	PF3D7_1121900	serine/threonine protein kinase, putative
	Theileria parva Muguga	TpMuguga_03g00842	Protein kinase domain
OG_612:	Plasmodium falciparum 3D7	PF3D7_1122100	GPI transamidase component GPI16, putative
	Theileria parva Muguga	TpMuguga_04g00649	hypothetical protein
OG_613:	Plasmodium falciparum 3D7	PF3D7_1123100	calcium-dependent protein kinase 7
	Theileria parva Muguga	TpMuguga_04g00518	Protein tyrosine kinase
OG_614:	Plasmodium falciparum 3D7	PF3D7_1123200	leucine-rich repeat protein
	Theileria parva Muguga	TpMuguga_04g00517	hypothetical protein
OG_615:	Plasmodium falciparum 3D7	PF3D7_1123400	translation elongation factor EF-1, subunit alpha, putative
	Theileria parva Muguga	TpMuguga_04g00514	Elongation factor Tu GTP binding domain
OG_616:	Plasmodium falciparum 3D7	PF3D7_1123900	splicing factor, putative
	Theileria parva Muguga	TpMuguga_04g00892	NHP2-like protein 1
OG_617:	Plasmodium falciparum 3D7	PF3D7_1124000	endoplasmic reticulum oxidoreductin, putative
	Theileria parva Muguga	TpMuguga_03g00411	Endoplasmic Reticulum Oxidoreductin 1 (ERO1)
OG_618:	Plasmodium falciparum 3D7	PF3D7_1124100	beige/BEACH domain protein, putative
	Theileria parva Muguga	TpMuguga_03g02690	BEACH domain-containing protein lvsA
OG_619:	Plasmodium falciparum 3D7	PF3D7_1124400	U6 snRNA-associated Sm-like protein LSm1, putative
	Theileria parva Muguga	TpMuguga_01g00940	hypothetical protein
OG_620:	Plasmodium falciparum 3D7	PF3D7_1124600	ethanolamine kinase
	Theileria parva Muguga	TpMuguga_01g00942	Choline/ethanolamine kinase
OG_621:	Plasmodium falciparum 3D7	PF3D7_1124800	ribosome biogenesis regulatory protein, putative
	Theileria parva Muguga	TpMuguga_01g00946	Ribosome biogenesis regulatory protein (RRS1)
OG_622:	Plasmodium falciparum 3D7	PF3D7_1124900	60S ribosomal protein L35, putative
	Theileria parva Muguga	TpMuguga_01g00964	60S ribosomal protein L35
OG_623:	Plasmodium falciparum 3D7	PF3D7_1125100	conserved Apicomplexan protein, unknown function
	Theileria parva Muguga	TpMuguga_01g00976	hypothetical protein
OG_624:	Plasmodium falciparum 3D7	PF3D7_1125400	mitochondrial import inner membrane translocase subunit TIM44, putative
	Theileria parva Muguga	TpMuguga_01g00950	Mitochondrial import inner membrane translocase subunit tim44
OG_625:	Plasmodium falciparum 3D7	PF3D7_1125500	small nuclear ribonucleoprotein Sm D1, putative
	Theileria parva Muguga	TpMuguga_01g00949	Probable small nuclear ribonucleoprotein Sm D1
OG_626:	Plasmodium falciparum 3D7	PF3D7_1125600	conserved Plasmodium protein, unknown function
	Theileria parva Muguga	TpMuguga_01g02615	hypothetical protein
OG_627:	Plasmodium falciparum 3D7	PF3D7_1126100	autophagy-related protein 7, putative
	Theileria parva Muguga	TpMuguga_01g02400	Ubiquitin-like modifier-activating enzyme atg7
OG_628:	Plasmodium falciparum 3D7	PF3D7_1126200	40S ribosomal protein S18, putative
	Theileria parva Muguga	TpMuguga_01g00351	Ribosomal protein S13/S18
OG_629:	Plasmodium falciparum 3D7	PF3D7_1126900	small nuclear ribonucleoprotein F, putative
	Theileria parva Muguga	TpMuguga_01g00376	Probable small nuclear ribonucleoprotein F
OG_630:	Plasmodium falciparum 3D7	PF3D7_1127100	deoxyuridine 5'-triphosphate nucleotidohydrolase
	Theileria parva Muguga	TpMuguga_01g00381	Deoxyuridine 5'-triphosphate nucleotidohydrolase
OG_631:	Plasmodium falciparum 3D7	PF3D7_1127300	tRNA
	Theileria parva Muguga	TpMuguga_01g00377	Putative methyltransferase
OG_632:	Plasmodium falciparum 3D7	PF3D7_1127600	CRAL/TRIO domain-containing protein, putative
	Theileria parva Muguga	TpMuguga_03g00129	CRAL/TRIO domain
OG_633:	Plasmodium falciparum 3D7	PF3D7_1128200	multiprotein-bridging factor 1, putative
	Theileria parva Muguga	TpMuguga_03g00858	Multiprotein-bridging factor 1c
OG_634:	Plasmodium falciparum 3D7	PF3D7_1128400	geranylgeranyl pyrophosphate synthase, putative
	Theileria parva Muguga	TpMuguga_03g00857	Polyprenyl synthetase
OG_635:	Plasmodium falciparum 3D7	PF3D7_1128500	conserved protein, unknown function
	Theileria parva Muguga	TpMuguga_03g00848	ParA/MinD ATPase like
OG_636:	Plasmodium falciparum 3D7	PF3D7_1128600	CCR4-NOT transcription complex subunit 2, putative
	Theileria parva Muguga	TpMuguga_04g00397	hypothetical protein
OG_637:	Plasmodium falciparum 3D7	PF3D7_1128700	GPI-anchor transamidase, putative
	Theileria parva Muguga	TpMuguga_03g00846	GPI-anchor transamidase
OG_638:	Plasmodium falciparum 3D7	PF3D7_1128900	conserved Plasmodium protein, unknown function
	Theileria parva Muguga	TpMuguga_03g00847	hypothetical protein
OG_639:	Plasmodium falciparum 3D7	PF3D7_1129200	26S proteasome regulatory subunit RPN7, putative
	Theileria parva Muguga	TpMuguga_04g00395	26S proteasome subunit RPN7
OG_640:	Plasmodium falciparum 3D7	PF3D7_1129400	rRNA
	Theileria parva Muguga	TpMuguga_02g00558	Putative ribosomal RNA methyltransferase Nop2
OG_641:	Plasmodium falciparum 3D7	PF3D7_1130400	26S protease regulatory subunit 6A, putative
	Theileria parva Muguga	TpMuguga_01g00290	ATPase family associated with various cellular activities (AAA)
OG_642:	Plasmodium falciparum 3D7	PF3D7_1131800	oxysterol-binding protein, putative
	Theileria parva Muguga	TpMuguga_02g00401	Oxysterol-binding protein-related protein 1
OG_643:	Plasmodium falciparum 3D7	PF3D7_1132200	T-complex protein 1 subunit alpha
	Theileria parva Muguga	TpMuguga_03g00183	T-complex protein 1 subunit alpha
OG_644:	Plasmodium falciparum 3D7	PF3D7_1132300	nucleic acid binding protein, putative
	Theileria parva Muguga	TpMuguga_03g00271	hypothetical protein
OG_645:	Plasmodium falciparum 3D7	PF3D7_1133200	conserved Plasmodium protein, unknown function
	Theileria parva Muguga	TpMuguga_01g00648	hypothetical protein
OG_646:	Plasmodium falciparum 3D7	PF3D7_1133400	apical membrane antigen 1
	Theileria parva Muguga	TpMuguga_01g00650	Apical membrane antigen 1
OG_647:	Plasmodium falciparum 3D7	PF3D7_1134100	protein disulfide isomerase
	Theileria parva Muguga	TpMuguga_01g00863	Thioredoxin
OG_648:	Plasmodium falciparum 3D7	PF3D7_1135900	3-oxo-5-alpha-steroid 4-dehydrogenase, putative
	Theileria parva Muguga	TpMuguga_03g00656	3-oxo-5-alpha-steroid 4-dehydrogenase
OG_649:	Plasmodium falciparum 3D7	PF3D7_1137300	CLPTM1 domain-containing protein, putative
	Theileria parva Muguga	TpMuguga_01g01151	CLPTM1-like membrane protein cnrB
OG_650:	Plasmodium falciparum 3D7	PF3D7_1138400	guanylyl cyclase
	Theileria parva Muguga	TpMuguga_02g00848	guanylyl cyclase
OG_651:	Plasmodium falciparum 3D7	PF3D7_1138500	protein phosphatase PPM2
	Theileria parva Muguga	TpMuguga_02g00861	Protein phosphatase 2C
OG_652:	Plasmodium falciparum 3D7	PF3D7_1138600	beta-catenin-like protein 1, putative
	Theileria parva Muguga	TpMuguga_02g00413	Beta-catenin-like protein 1
OG_653:	Plasmodium falciparum 3D7	PF3D7_1140000	carbonic anhydrase
	Theileria parva Muguga	TpMuguga_02g00412	hypothetical protein
OG_654:	Plasmodium falciparum 3D7	PF3D7_1141200	conserved Apicomplexan protein, unknown function
	Theileria parva Muguga	TpMuguga_04g00651	hypothetical protein
OG_655:	Plasmodium falciparum 3D7	PF3D7_1141600	dolichol-phosphate mannosyltransferase
	Theileria parva Muguga	TpMuguga_02g00741	Dolichol-phosphate mannosyltransferase
OG_656:	Plasmodium falciparum 3D7	PF3D7_1141700	OTU domain-containing protein, putative
	Theileria parva Muguga	TpMuguga_02g00742	OTU domain-containing protein 2
OG_657:	Plasmodium falciparum 3D7	PF3D7_1142100	conserved Plasmodium protein, unknown function
	Theileria parva Muguga	TpMuguga_02g00414	hypothetical protein
OG_658:	Plasmodium falciparum 3D7	PF3D7_1142600	60S ribosomal protein L35ae, putative
	Theileria parva Muguga	TpMuguga_03g00603	Ribosomal protein L35Ae
OG_659:	Plasmodium falciparum 3D7	PF3D7_1142700	methyltransferase, putative
	Theileria parva Muguga	TpMuguga_02g00744	Putative methyltransferase
OG_660:	Plasmodium falciparum 3D7	PF3D7_1142800	conserved Plasmodium protein, unknown function
	Theileria parva Muguga	TpMuguga_03g00605	hypothetical protein
OG_661:	Plasmodium falciparum 3D7	PF3D7_1143400	translation initiation factor eIF-1A, putative
	Theileria parva Muguga	TpMuguga_02g00767	Eukaryotic translation initiation factor 1A Y-chromosomal
OG_662:	Plasmodium falciparum 3D7	PF3D7_1144000	40S ribosomal protein S21
	Theileria parva Muguga	TpMuguga_04g00736	Ribosomal protein S21e
OG_663:	Plasmodium falciparum 3D7	PF3D7_1144600	transcription initiation factor IIF subunit beta, putative
	Theileria parva Muguga	TpMuguga_03g00859	hypothetical protein
OG_664:	Plasmodium falciparum 3D7	PF3D7_1144900	ras-related protein Rab-6
	Theileria parva Muguga	TpMuguga_02g00799	Ras family
OG_665:	Plasmodium falciparum 3D7	PF3D7_1145100	coatomer subunit gamma, putative
	Theileria parva Muguga	TpMuguga_04g00297	Adaptin N terminal region
OG_666:	Plasmodium falciparum 3D7	PF3D7_1145400	dynamin-like protein
	Theileria parva Muguga	TpMuguga_04g00295	Dynamin family
OG_667:	Plasmodium falciparum 3D7	PF3D7_1146000	ribosome assembly protein 4, putative
	Theileria parva Muguga	TpMuguga_04g00285	Notchless protein homolog 1
OG_668:	Plasmodium falciparum 3D7	PF3D7_1147700	ATP synthase subunit delta, mitochondrial, putative
	Theileria parva Muguga	TpMuguga_02g00253	ATP synthase subunit delta mitochondrial
OG_669:	Plasmodium falciparum 3D7	PF3D7_1147900	conserved Plasmodium protein, unknown function
	Theileria parva Muguga	TpMuguga_02g00256	hypothetical protein
OG_670:	Plasmodium falciparum 3D7	PF3D7_1202200	mitochondrial phosphate carrier protein
	Theileria parva Muguga	TpMuguga_01g01100	Mitochondrial carrier protein
OG_671:	Plasmodium falciparum 3D7	PF3D7_1202600	conserved protein, unknown function
	Theileria parva Muguga	TpMuguga_03g00467	Fibronectin-binding protein A N-terminus (FbpA)
OG_672:	Plasmodium falciparum 3D7	PF3D7_1202900	high mobility group protein B1
	Theileria parva Muguga	TpMuguga_03g00469	High mobility group protein homolog NHP1
OG_673:	Plasmodium falciparum 3D7	PF3D7_1203000	origin recognition complex subunit 1
	Theileria parva Muguga	TpMuguga_03g00470	Origin recognition complex subunit 1
OG_674:	Plasmodium falciparum 3D7	PF3D7_1203500	threonylcarbamoyl-AMP synthase, putative
	Theileria parva Muguga	TpMuguga_03g00474	Telomere recombination
OG_675:	Plasmodium falciparum 3D7	PF3D7_1203700	nucleosome assembly protein
	Theileria parva Muguga	TpMuguga_03g00447	Nucleosome assembly protein (NAP)
OG_676:	Plasmodium falciparum 3D7	PF3D7_1203900	ubiquitin-conjugating enzyme E2
	Theileria parva Muguga	TpMuguga_03g00448	Ubiquitin-conjugating enzyme
OG_677:	Plasmodium falciparum 3D7	PF3D7_1204300	eukaryotic translation initiation factor 5A
	Theileria parva Muguga	TpMuguga_01g00884	translation elongation factor IF5A
OG_678:	Plasmodium falciparum 3D7	PF3D7_1205600	conserved Plasmodium protein, unknown function
	Theileria parva Muguga	TpMuguga_03g00452	hypothetical protein
OG_679:	Plasmodium falciparum 3D7	PF3D7_1205900	conserved protein, unknown function
	Theileria parva Muguga	TpMuguga_03g00450	Protein of unknown function (DUF726)
OG_680:	Plasmodium falciparum 3D7	PF3D7_1206200	eukaryotic translation initiation factor 3 subunit C, putative
	Theileria parva Muguga	TpMuguga_04g00739	Eukaryotic translation initiation factor 3 subunit C
OG_681:	Plasmodium falciparum 3D7	PF3D7_1207600	tRNA delta
	Theileria parva Muguga	TpMuguga_01g00445	IPP transferase
OG_682:	Plasmodium falciparum 3D7	PF3D7_1209200	U6 snRNA-associated Sm-like protein LSm7, putative
	Theileria parva Muguga	TpMuguga_03g00732	U6 snRNA-associated Sm-like protein LSm7
OG_683:	Plasmodium falciparum 3D7	PF3D7_1209700	conserved Plasmodium protein, unknown function
	Theileria parva Muguga	TpMuguga_02g00873	hypothetical protein
OG_684:	Plasmodium falciparum 3D7	PF3D7_1210000	50S ribosomal protein L1, apicoplast, putative
	Theileria parva Muguga	TpMuguga_01g02215	hypothetical protein
OG_685:	Plasmodium falciparum 3D7	PF3D7_1210400	general transcription factor 3C polypeptide 5, putative
	Theileria parva Muguga	TpMuguga_01g00439	RNA polymerase III transcription factor (TF)IIIC subunit
OG_686:	Plasmodium falciparum 3D7	PF3D7_1211800	polyubiquitin
	Theileria parva Muguga	TpMuguga_01g00721	hypothetical protein
OG_687:	Plasmodium falciparum 3D7	PF3D7_1211900	non-SERCA-type Ca2+ -transporting P-ATPase
	Theileria parva Muguga	TpMuguga_01g00720	HAD ATPase P-type family IC
OG_688:	Plasmodium falciparum 3D7	PF3D7_1212500	glycerol-3-phosphate 1-O-acyltransferase
	Theileria parva Muguga	TpMuguga_01g00222	Uncharacterized acyltransferase C1718.04
OG_689:	Plasmodium falciparum 3D7	PF3D7_1212700	eukaryotic translation initiation factor 3 subunit A, putative
	Theileria parva Muguga	TpMuguga_01g00235	Eukaryotic translation initiation factor 3 subunit A
OG_690:	Plasmodium falciparum 3D7	PF3D7_1212800	iron-sulfur subunit of succinate dehydrogenase
	Theileria parva Muguga	TpMuguga_01g00210	succinate dehydrogenase and fumarate reductase iron-sulfur protein
OG_691:	Plasmodium falciparum 3D7	PF3D7_1213200	conserved Plasmodium protein, unknown function
	Theileria parva Muguga	TpMuguga_01g00208	hypothetical protein
OG_692:	Plasmodium falciparum 3D7	PF3D7_1213600	dynein light chain 1, putative
	Theileria parva Muguga	TpMuguga_01g00234	Dynein light chain type 1
OG_693:	Plasmodium falciparum 3D7	PF3D7_1213800	proline--tRNA ligase
	Theileria parva Muguga	TpMuguga_01g00166	Proline--tRNA ligase
OG_694:	Plasmodium falciparum 3D7	PF3D7_1214600	adrenodoxin-type ferredoxin, putative
	Theileria parva Muguga	TpMuguga_01g00173	Adrenodoxin-like protein mitochondrial
OG_695:	Plasmodium falciparum 3D7	PF3D7_1214700	conserved Plasmodium protein, unknown function
	Theileria parva Muguga	TpMuguga_01g00174	hypothetical protein
OG_696:	Plasmodium falciparum 3D7	PF3D7_1214900	conserved Plasmodium membrane protein, unknown function
	Theileria parva Muguga	TpMuguga_01g00176	hypothetical protein
OG_697:	Plasmodium falciparum 3D7	PF3D7_1215200	peptidyl-prolyl cis-trans isomerase
	Theileria parva Muguga	TpMuguga_01g00191	Peptidyl-prolyl cis-trans isomerase B
OG_698:	Plasmodium falciparum 3D7	PF3D7_1215300	10 kDa chaperonin
	Theileria parva Muguga	TpMuguga_01g00190	10 kDa chaperonin
OG_699:	Plasmodium falciparum 3D7	PF3D7_1216900	DNA-binding chaperone, putative
	Theileria parva Muguga	TpMuguga_04g00402	DnaJ homolog subfamily C member 2
OG_700:	Plasmodium falciparum 3D7	PF3D7_1218500	conserved Plasmodium protein, unknown function
	Theileria parva Muguga	TpMuguga_01g00658	hypothetical protein
OG_701:	Plasmodium falciparum 3D7	PF3D7_1218600	arginine--tRNA ligase
	Theileria parva Muguga	TpMuguga_04g00389	Arginine--tRNA ligase
OG_702:	Plasmodium falciparum 3D7	PF3D7_1219100	clathrin heavy chain, putative
	Theileria parva Muguga	TpMuguga_03g00480	Clathrin heavy chain 1
OG_703:	Plasmodium falciparum 3D7	PF3D7_1219600	aminophospholipid-transporting P-ATPase
	Theileria parva Muguga	TpMuguga_03g00479	HAD ATPase P-type family IC
OG_704:	Plasmodium falciparum 3D7	PF3D7_1220400	debranching enzyme-associated ribonuclease, putative
	Theileria parva Muguga	TpMuguga_02g00406	CWF19-like protein 2 homolog
OG_705:	Plasmodium falciparum 3D7	PF3D7_1220500	ribosome biogenesis protein TSR3, putative
	Theileria parva Muguga	TpMuguga_02g00408	Domain of unknown function (DUF367)
OG_706:	Plasmodium falciparum 3D7	PF3D7_1220900	heterochromatin protein 1
	Theileria parva Muguga	TpMuguga_03g00014	hypothetical protein
OG_707:	Plasmodium falciparum 3D7	PF3D7_1221600	protein TSSC1, putative
	Theileria parva Muguga	TpMuguga_01g01003	Protein TSSC1
OG_708:	Plasmodium falciparum 3D7	PF3D7_1223100	cAMP-dependent protein kinase regulatory subunit
	Theileria parva Muguga	TpMuguga_02g00494	Cyclic nucleotide-binding domain
OG_709:	Plasmodium falciparum 3D7	PF3D7_1223400	phospholipid-transporting ATPase, putative
	Theileria parva Muguga	TpMuguga_02g00772	HAD ATPase P-type family IC
OG_710:	Plasmodium falciparum 3D7	PF3D7_1224100	conserved Plasmodium protein, unknown function
	Theileria parva Muguga	TpMuguga_02g00114	hypothetical protein
OG_711:	Plasmodium falciparum 3D7	PF3D7_1224300	polyadenylate-binding protein, putative
	Theileria parva Muguga	TpMuguga_01g00945	RNA recognition motif (a.k.a. RRM RBD or RNP domain)
OG_712:	Plasmodium falciparum 3D7	PF3D7_1224500	histone chaperone ASF1, putative
	Theileria parva Muguga	TpMuguga_02g00786	Histone chaperone ASF1
OG_713:	Plasmodium falciparum 3D7	PF3D7_1224600	cytochrome c heme lyase, putative
	Theileria parva Muguga	TpMuguga_02g00784	Cytochrome c-type heme lyase
OG_714:	Plasmodium falciparum 3D7	PF3D7_1224900	splicing factor 3B subunit 6, putative
	Theileria parva Muguga	TpMuguga_02g00539	Pre-mRNA branch site p14-like protein
OG_715:	Plasmodium falciparum 3D7	PF3D7_1225700	VAC14 domain-containing protein, putative
	Theileria parva Muguga	TpMuguga_02g00688	Vacuolar protein 14 C-terminal Fig4p binding
OG_716:	Plasmodium falciparum 3D7	PF3D7_1225800	ubiquitin-activating enzyme E1
	Theileria parva Muguga	TpMuguga_02g00689	ThiF family
OG_717:	Plasmodium falciparum 3D7	PF3D7_1226600	proliferating cell nuclear antigen 2
	Theileria parva Muguga	TpMuguga_02g00600	proliferating cell nuclear antigen (pcna)
OG_718:	Plasmodium falciparum 3D7	PF3D7_1226800	ataxin-3, putative
	Theileria parva Muguga	TpMuguga_01g00565	Josephin
OG_719:	Plasmodium falciparum 3D7	PF3D7_1227800	elongator complex protein 3, putative
	Theileria parva Muguga	TpMuguga_02g00146	Uncharacterized protein MJ1136
OG_720:	Plasmodium falciparum 3D7	PF3D7_1229500	T-complex protein 1 subunit gamma
	Theileria parva Muguga	TpMuguga_04g00089	T-complex protein 1 subunit gamma
OG_721:	Plasmodium falciparum 3D7	PF3D7_1230600	sun-family protein, putative
	Theileria parva Muguga	TpMuguga_02g02125	Ribosomal RNA small subunit methyltransferase B
OG_722:	Plasmodium falciparum 3D7	PF3D7_1231100	ras-related protein Rab-2
	Theileria parva Muguga	TpMuguga_01g00877	Ras family
OG_723:	Plasmodium falciparum 3D7	PF3D7_1232100	60 kDa chaperonin
	Theileria parva Muguga	TpMuguga_03g00206	Chaperonin CPN60 mitochondrial
OG_724:	Plasmodium falciparum 3D7	PF3D7_1232200	dihydrolipoyl dehydrogenase, mitochondrial
	Theileria parva Muguga	TpMuguga_03g00227	Pyridine nucleotide-disulphide oxidoreductase
OG_725:	Plasmodium falciparum 3D7	PF3D7_1234800	splicing factor 3B subunit 3, putative
	Theileria parva Muguga	TpMuguga_04g00182	Splicing factor 3B subunit 3
OG_726:	Plasmodium falciparum 3D7	PF3D7_1235600	serine hydroxymethyltransferase
	Theileria parva Muguga	TpMuguga_01g00390	Serine hydroxymethyltransferase 3 chloroplastic
OG_727:	Plasmodium falciparum 3D7	PF3D7_1235700	ATP synthase subunit beta, mitochondrial
	Theileria parva Muguga	TpMuguga_01g00389	ATP synthase subunit beta mitochondrial
OG_728:	Plasmodium falciparum 3D7	PF3D7_1235900	pre-mRNA-splicing factor SYF1, putative
	Theileria parva Muguga	TpMuguga_01g00087	Pre-mRNA-splicing factor SYF1
OG_729:	Plasmodium falciparum 3D7	PF3D7_1237000	SUMO-activating enzyme subunit 2
	Theileria parva Muguga	TpMuguga_01g00127	ThiF family
OG_730:	Plasmodium falciparum 3D7	PF3D7_1237700	conserved protein, unknown function
	Theileria parva Muguga	TpMuguga_03g00564	hypothetical protein
OG_731:	Plasmodium falciparum 3D7	PF3D7_1238300	pre-mRNA-splicing factor CWC22, putative
	Theileria parva Muguga	TpMuguga_01g01202	Ras family
OG_732:	Plasmodium falciparum 3D7	PF3D7_1238600	sphingomyelin phosphodiesterase
	Theileria parva Muguga	TpMuguga_01g01199	3'5'-cyclic nucleotide phosphodiesterase
OG_733:	Plasmodium falciparum 3D7	PF3D7_1238700	conserved Plasmodium protein, unknown function
	Theileria parva Muguga	TpMuguga_04g00553	hypothetical protein
OG_734:	Plasmodium falciparum 3D7	PF3D7_1238800	acyl-CoA synthetase
	Theileria parva Muguga	TpMuguga_02g00107	Long chain acyl-CoA synthetase 5
OG_735:	Plasmodium falciparum 3D7	PF3D7_1239700	ATP-dependent zinc metalloprotease FTSH 1
	Theileria parva Muguga	TpMuguga_01g01122	ATPase family associated with various cellular activities (AAA)
OG_736:	Plasmodium falciparum 3D7	PF3D7_1241100	polyadenylation factor subunit 2, putative
	Theileria parva Muguga	TpMuguga_01g01120	WD domain G-beta repeat
OG_737:	Plasmodium falciparum 3D7	PF3D7_1241700	replication factor C subunit 4, putative
	Theileria parva Muguga	TpMuguga_03g00432	Replication factor C subunit 4
OG_738:	Plasmodium falciparum 3D7	PF3D7_1241900	tetratricopeptide repeat protein, putative
	Theileria parva Muguga	TpMuguga_03g00434	Sperm-associated antigen 1
OG_739:	Plasmodium falciparum 3D7	PF3D7_1242700	40S ribosomal protein S17, putative
	Theileria parva Muguga	TpMuguga_03g00710	Ribosomal S17
OG_740:	Plasmodium falciparum 3D7	PF3D7_1242800	rab specific GDP dissociation inhibitor
	Theileria parva Muguga	TpMuguga_03g00715	Rab GDP dissociation inhibitor beta
OG_741:	Plasmodium falciparum 3D7	PF3D7_1243000	syntaxin, Qa-SNARE family
	Theileria parva Muguga	TpMuguga_04g00386	Syntaxin-41
OG_742:	Plasmodium falciparum 3D7	PF3D7_1243500	vacuolar-sorting protein SNF7, putative
	Theileria parva Muguga	TpMuguga_04g00143	hypothetical protein
OG_743:	Plasmodium falciparum 3D7	PF3D7_1243600	translation initiation factor SUI1, putative
	Theileria parva Muguga	TpMuguga_04g00142	Protein translation factor SUI1 homolog
OG_744:	Plasmodium falciparum 3D7	PF3D7_1243800	WD repeat-containing protein 82, putative
	Theileria parva Muguga	TpMuguga_01g02675	WD repeat-containing protein 82-A
OG_745:	Plasmodium falciparum 3D7	PF3D7_1243900	double C2-like domain-containing protein
	Theileria parva Muguga	TpMuguga_04g00140	hypothetical protein
OG_746:	Plasmodium falciparum 3D7	PF3D7_1244600	ADP-ribosylation factor GTPase-activating protein, putative
	Theileria parva Muguga	TpMuguga_01g00810	Putative GTPase activating protein for Arf
OG_747:	Plasmodium falciparum 3D7	PF3D7_1244800	cytoplasmic translation machinery associated protein, putative
	Theileria parva Muguga	TpMuguga_02g00677	Zinc finger CCCH domain-containing protein 11
OG_748:	Plasmodium falciparum 3D7	PF3D7_1245100	kinesin-13, putative
	Theileria parva Muguga	TpMuguga_02g00685	Kinesin-related protein 6
OG_749:	Plasmodium falciparum 3D7	PF3D7_1246400	myosin A tail domain interacting protein
	Theileria parva Muguga	TpMuguga_01g00513	hypothetical protein
OG_750:	Plasmodium falciparum 3D7	PF3D7_1246600	pre-mRNA-splicing factor CWC26, putative
	Theileria parva Muguga	TpMuguga_02g00881	Pre-mRNA-splicing factor of RES complex
OG_751:	Plasmodium falciparum 3D7	PF3D7_1247100	conserved Plasmodium protein, unknown function
	Theileria parva Muguga	TpMuguga_02g00900	hypothetical protein
OG_752:	Plasmodium falciparum 3D7	PF3D7_1247400	peptidyl-prolyl cis-trans isomerase FKBP35
	Theileria parva Muguga	TpMuguga_02g00901	Cyclophilin type peptidyl-prolyl cis-trans isomerase/CLD
OG_753:	Plasmodium falciparum 3D7	PF3D7_1248200	pre-mRNA-splicing factor RBM22, putative
	Theileria parva Muguga	TpMuguga_02g00882	Pre-mRNA-splicing factor PFL2310w
OG_754:	Plasmodium falciparum 3D7	PF3D7_1248600	conserved Plasmodium protein, unknown function
	Theileria parva Muguga	TpMuguga_02g00902	hypothetical protein
OG_755:	Plasmodium falciparum 3D7	PF3D7_1248900	26S protease regulatory subunit 8, putative
	Theileria parva Muguga	TpMuguga_02g00893	ATPase family associated with various cellular activities (AAA)
OG_756:	Plasmodium falciparum 3D7	PF3D7_1249100	conserved Plasmodium protein, unknown function
	Theileria parva Muguga	TpMuguga_02g00887	hypothetical protein
OG_757:	Plasmodium falciparum 3D7	PF3D7_1249300	protein phosphatase PPM4, putative
	Theileria parva Muguga	TpMuguga_02g00886	Protein phosphatase 2C
OG_758:	Plasmodium falciparum 3D7	PF3D7_1250300	vacuolar protein sorting-associated protein 26, putative
	Theileria parva Muguga	TpMuguga_04g00783	Vacuolar protein sorting-associated protein 26
OG_759:	Plasmodium falciparum 3D7	PF3D7_1250700	conserved Plasmodium protein, unknown function
	Theileria parva Muguga	TpMuguga_04g02110	hypothetical protein
OG_760:	Plasmodium falciparum 3D7	PF3D7_1251200	coronin
	Theileria parva Muguga	TpMuguga_04g00772	Domain of unknown function (DUF1900)
OG_761:	Plasmodium falciparum 3D7	PF3D7_1251300	thymidylate kinase
	Theileria parva Muguga	TpMuguga_02g00319	Thymidylate kinase
OG_762:	Plasmodium falciparum 3D7	PF3D7_1251500	ATP-dependent RNA helicase DRS1, putative
	Theileria parva Muguga	TpMuguga_04g00774	DEAD/DEAH box helicase
OG_763:	Plasmodium falciparum 3D7	PF3D7_1302600	deoxyhypusine hydroxylase
	Theileria parva Muguga	TpMuguga_01g00705	Deoxyhypusine hydroxylase
OG_764:	Plasmodium falciparum 3D7	PF3D7_1302800	40S ribosomal protein S7, putative
	Theileria parva Muguga	TpMuguga_04g00844	Ribosomal protein S7e
OG_765:	Plasmodium falciparum 3D7	PF3D7_1303000	conserved Plasmodium protein, unknown function
	Theileria parva Muguga	TpMuguga_04g02705	hypothetical protein
OG_766:	Plasmodium falciparum 3D7	PF3D7_1304900	DNA-directed RNA polymerase II subunit RPB11, putative
	Theileria parva Muguga	TpMuguga_03g00027	Ubiquitin-conjugating enzyme spm2
OG_767:	Plasmodium falciparum 3D7	PF3D7_1306200	conserved Plasmodium protein, unknown function
	Theileria parva Muguga	TpMuguga_03g00041	U1 small nuclear ribonucleoprotein A
OG_768:	Plasmodium falciparum 3D7	PF3D7_1306400	26S protease regulatory subunit 10B, putative
	Theileria parva Muguga	TpMuguga_04g00152	ATPase family associated with various cellular activities (AAA)
OG_769:	Plasmodium falciparum 3D7	PF3D7_1306600	V-type proton ATPase subunit H, putative
	Theileria parva Muguga	TpMuguga_03g00033	hypothetical protein
OG_770:	Plasmodium falciparum 3D7	PF3D7_1306900	U1 small nuclear ribonucleoprotein A, putative
	Theileria parva Muguga	TpMuguga_03g00036	V-ATPase subunit H
OG_771:	Plasmodium falciparum 3D7	PF3D7_1307200	DnaJ protein, putative
	Theileria parva Muguga	TpMuguga_03g00024	hypothetical protein
OG_772:	Plasmodium falciparum 3D7	PF3D7_1307800	fork head domain protein, putative
	Theileria parva Muguga	TpMuguga_02g00790	Smad nuclear-interacting protein 1
OG_773:	Plasmodium falciparum 3D7	PF3D7_1308200	carbamoyl phosphate synthetase
	Theileria parva Muguga	TpMuguga_03g00048	Glycogen synthase kinase-3 alpha
OG_774:	Plasmodium falciparum 3D7	PF3D7_1308300	40S ribosomal protein S27
	Theileria parva Muguga	TpMuguga_03g00052	40S ribosomal protein S27
OG_775:	Plasmodium falciparum 3D7	PF3D7_1308900	mRNA-decapping enzyme 2, putative
	Theileria parva Muguga	TpMuguga_03g00049	Carbamoyl-phosphate synthase small chain CPSase domain
OG_776:	Plasmodium falciparum 3D7	PF3D7_1309100	60S ribosomal protein L24, putative
	Theileria parva Muguga	TpMuguga_03g00050	mRNA-decapping enzyme subunit 2
OG_777:	Plasmodium falciparum 3D7	PF3D7_1309300	U4/U6 small nuclear ribonucleoprotein PRP3, putative
	Theileria parva Muguga	TpMuguga_04g00348	pre-mRNA processing factor 3 (PRP3)
OG_778:	Plasmodium falciparum 3D7	PF3D7_1310000	ATP synthase subunit O, mitochondrial, putative
	Theileria parva Muguga	TpMuguga_01g00929	ATP synthase delta (OSCP) subunit
OG_779:	Plasmodium falciparum 3D7	PF3D7_1311000	protein ISD11
	Theileria parva Muguga	TpMuguga_01g00402	hypothetical protein
OG_780:	Plasmodium falciparum 3D7	PF3D7_1311200	alternative splicing regulator, putative
	Theileria parva Muguga	TpMuguga_01g00202	WD domain G-beta repeat
OG_781:	Plasmodium falciparum 3D7	PF3D7_1311300	ATP synthase subunit gamma, mitochondrial
	Theileria parva Muguga	TpMuguga_01g00201	ATP synthase subunit gamma mitochondrial
OG_782:	Plasmodium falciparum 3D7	PF3D7_1311400	AP-1 complex subunit mu-1
	Theileria parva Muguga	TpMuguga_01g00712	AP-1 complex subunit mu-1
OG_783:	Plasmodium falciparum 3D7	PF3D7_1311500	26S protease regulatory subunit 7, putative
	Theileria parva Muguga	TpMuguga_01g00711	ATPase family associated with various cellular activities (AAA)
OG_784:	Plasmodium falciparum 3D7	PF3D7_1311700	cytochrome c, putative
	Theileria parva Muguga	TpMuguga_04g00712	Cytochrome c
OG_785:	Plasmodium falciparum 3D7	PF3D7_1311800	M1-family alanyl aminopeptidase
	Theileria parva Muguga	TpMuguga_01g00397	aminopeptidase N
OG_786:	Plasmodium falciparum 3D7	PF3D7_1311900	V-type proton ATPase catalytic subunit A
	Theileria parva Muguga	TpMuguga_04g00714	V-type proton ATPase catalytic subunit A
OG_787:	Plasmodium falciparum 3D7	PF3D7_1312600	2-oxoisovalerate dehydrogenase subunit alpha, mitochondrial, putative
	Theileria parva Muguga	TpMuguga_04g00719	2-oxoisovalerate dehydrogenase subunit alpha mitochondrial
OG_788:	Plasmodium falciparum 3D7	PF3D7_1312900	eukaryotic translation initation factor 4 gamma
	Theileria parva Muguga	TpMuguga_03g00276	MIF4G domain
OG_789:	Plasmodium falciparum 3D7	PF3D7_1313400	DEAD box helicase, putative
	Theileria parva Muguga	TpMuguga_04g02495	ATP-dependent RNA helicase DBP8
OG_790:	Plasmodium falciparum 3D7	PF3D7_1313700	Maf-like protein, putative
	Theileria parva Muguga	TpMuguga_04g00705	Maf-like protein
OG_791:	Plasmodium falciparum 3D7	PF3D7_1314400	conserved Plasmodium protein, unknown function
	Theileria parva Muguga	TpMuguga_03g00522	hypothetical protein
OG_792:	Plasmodium falciparum 3D7	PF3D7_1314500	cop-coated vesicle membrane protein p24 precursor, putative
	Theileria parva Muguga	TpMuguga_01g01195	emp24/gp25L/p24 family/GOLD
OG_793:	Plasmodium falciparum 3D7	PF3D7_1314700	pinin/SDK/MemA domain-containing protein, putative
	Theileria parva Muguga	TpMuguga_01g01193	hypothetical protein
OG_794:	Plasmodium falciparum 3D7	PF3D7_1314900	general transcription factor IIH subunit 2
	Theileria parva Muguga	TpMuguga_03g00481	Ssl1-like
OG_795:	Plasmodium falciparum 3D7	PF3D7_1315000	conserved Plasmodium protein, unknown function
	Theileria parva Muguga	TpMuguga_03g00167	hypothetical protein
OG_796:	Plasmodium falciparum 3D7	PF3D7_1315400	zinc finger
	Theileria parva Muguga	TpMuguga_01g00240	hypothetical protein
OG_797:	Plasmodium falciparum 3D7	PF3D7_1315600	CDP-diacylglycerol--inositol 3-phosphatidyltransferase
	Theileria parva Muguga	TpMuguga_02g00830	CDP-diacylglycerol--inositol 3-phosphatidyltransferase
OG_798:	Plasmodium falciparum 3D7	PF3D7_1316500	pre-mRNA-processing factor 40, putative
	Theileria parva Muguga	TpMuguga_02g00827	Pre-mRNA-processing factor 40 homolog A
OG_799:	Plasmodium falciparum 3D7	PF3D7_1317000	U4/U6.U5 tri-snRNP-associated protein 2, putative
	Theileria parva Muguga	TpMuguga_02g00821	Ubiquitin carboxyl-terminal hydrolase
OG_800:	Plasmodium falciparum 3D7	PF3D7_1317100	DNA replication licensing factor MCM4
	Theileria parva Muguga	TpMuguga_04g00057	DNA replication licensing factor MCM4
OG_801:	Plasmodium falciparum 3D7	PF3D7_1317800	40S ribosomal protein S19
	Theileria parva Muguga	TpMuguga_04g00050	Ribosomal protein S19
OG_802:	Plasmodium falciparum 3D7	PF3D7_1318800	translocation protein SEC63
	Theileria parva Muguga	TpMuguga_02g00490	Sec63 Brl domain
OG_803:	Plasmodium falciparum 3D7	PF3D7_1319100	conserved protein, unknown function
	Theileria parva Muguga	TpMuguga_02g00489	hypothetical protein
OG_804:	Plasmodium falciparum 3D7	PF3D7_1319300	tRNA
	Theileria parva Muguga	TpMuguga_02g00525	Probable tRNA (guanine(26)-N(2))-dimethyltransferase 2
OG_805:	Plasmodium falciparum 3D7	PF3D7_1320600	ras-related protein Rab-11A
	Theileria parva Muguga	TpMuguga_01g01204	Pre-mRNA-splicing factor srp2
OG_806:	Plasmodium falciparum 3D7	PF3D7_1320800	dihydrolipoyllysine-residue succinyltransferase component of 2-oxoglutarate dehydrogenase complex
	Theileria parva Muguga	TpMuguga_01g00262	Dihydrolipoyllysine-residue succinyltransferase component of 2-oxoglutarate dehydrogenase complex mitochondrial
OG_807:	Plasmodium falciparum 3D7	PF3D7_1321800	protein transport protein SFT2, putative
	Theileria parva Muguga	TpMuguga_03g00679	hypothetical protein
OG_808:	Plasmodium falciparum 3D7	PF3D7_1322800	conserved Plasmodium protein, unknown function
	Theileria parva Muguga	TpMuguga_01g00410	hypothetical protein
OG_809:	Plasmodium falciparum 3D7	PF3D7_1323100	60S ribosomal protein L6, putative
	Theileria parva Muguga	TpMuguga_01g00413	60S ribosomal protein L9
OG_810:	Plasmodium falciparum 3D7	PF3D7_1323400	60S ribosomal protein L23
	Theileria parva Muguga	TpMuguga_03g00683	60S ribosomal protein L23a
OG_811:	Plasmodium falciparum 3D7	PF3D7_1323600	conserved Plasmodium protein, unknown function
	Theileria parva Muguga	TpMuguga_01g00401	hypothetical protein
OG_812:	Plasmodium falciparum 3D7	PF3D7_1323700	glideosome associated protein with multiple membrane spans 1
	Theileria parva Muguga	TpMuguga_03g00689	hypothetical protein
OG_813:	Plasmodium falciparum 3D7	PF3D7_1323900	protein BCP1, putative
	Theileria parva Muguga	TpMuguga_01g00214	p21-C-terminal region-binding protein
OG_814:	Plasmodium falciparum 3D7	PF3D7_1324900	L-lactate dehydrogenase
	Theileria parva Muguga	TpMuguga_01g01182	lactate/malate dehydrogenase alpha/beta C-terminal domain
OG_815:	Plasmodium falciparum 3D7	PF3D7_1325000	U6 snRNA-associated Sm-like protein LSm6, putative
	Theileria parva Muguga	TpMuguga_01g00992	U6 snRNA-associated Sm-like protein LSm6
OG_816:	Plasmodium falciparum 3D7	PF3D7_1325100	phosphoribosylpyrophosphate synthetase
	Theileria parva Muguga	TpMuguga_01g00994	N-terminal domain of ribose phosphate pyrophosphokinase
OG_817:	Plasmodium falciparum 3D7	PF3D7_1325600	mitochondrial fission 1 protein, putative
	Theileria parva Muguga	TpMuguga_02g00282	hypothetical protein
OG_818:	Plasmodium falciparum 3D7	PF3D7_1325700	conserved Plasmodium protein, unknown function
	Theileria parva Muguga	TpMuguga_02g02610	hypothetical protein
OG_819:	Plasmodium falciparum 3D7	PF3D7_1326300	RNA-binding protein, putative
	Theileria parva Muguga	TpMuguga_01g00591	Splicing factor U2AF 65 kDa subunit
OG_820:	Plasmodium falciparum 3D7	PF3D7_1327600	nicotinamide/nicotinic acid mononucleotide adenylyltransferase
	Theileria parva Muguga	TpMuguga_03g02125	Probable nicotinate-nucleotide adenylyltransferase
OG_821:	Plasmodium falciparum 3D7	PF3D7_1328100	proteasome subunit beta type-7, putative
	Theileria parva Muguga	TpMuguga_01g00908	Proteasome subunit
OG_822:	Plasmodium falciparum 3D7	PF3D7_1329000	DNA-directed RNA polymerase III subunit RPC1, putative
	Theileria parva Muguga	TpMuguga_04g00648	RNA polymerase Rpb1 domain 2
OG_823:	Plasmodium falciparum 3D7	PF3D7_1329100	myosin C
	Theileria parva Muguga	TpMuguga_01g02480	myosin C
OG_824:	Plasmodium falciparum 3D7	PF3D7_1330500	conserved Plasmodium protein, unknown function
	Theileria parva Muguga	TpMuguga_03g00343	Macrophage erythroblast attacher
OG_825:	Plasmodium falciparum 3D7	PF3D7_1330600	elongation factor Tu, putative
	Theileria parva Muguga	TpMuguga_03g00698	Elongation factor Tu GTP binding domain
OG_826:	Plasmodium falciparum 3D7	PF3D7_1331300	signal peptidase 21 kDa subunit
	Theileria parva Muguga	TpMuguga_03g00804	Signal peptidase complex catalytic subunit SEC11C
OG_827:	Plasmodium falciparum 3D7	PF3D7_1331700	glutamine--tRNA ligase, putative
	Theileria parva Muguga	TpMuguga_02g00322	tRNA synthetases class I (E and Q) anti-codon binding domain
OG_828:	Plasmodium falciparum 3D7	PF3D7_1331800	60S ribosomal protein L23, putative
	Theileria parva Muguga	TpMuguga_02g00323	Ribosomal protein L14p/L23e
OG_829:	Plasmodium falciparum 3D7	PF3D7_1332000	syntaxin, Qa-SNARE family
	Theileria parva Muguga	TpMuguga_02g00324	Integral membrane protein sed5
OG_830:	Plasmodium falciparum 3D7	PF3D7_1332400	nucleotidyltransferase, putative
	Theileria parva Muguga	TpMuguga_02g00312	Poly(A) RNA polymerase protein 1
OG_831:	Plasmodium falciparum 3D7	PF3D7_1332600	apurinic/apyrimidinic endonuclease Apn1, putative
	Theileria parva Muguga	TpMuguga_02g00334	Xylose isomerase-like TIM barrel
OG_832:	Plasmodium falciparum 3D7	PF3D7_1332800	eukaryotic translation initiation factor 6, putative
	Theileria parva Muguga	TpMuguga_02g00333	eIF-6 family
OG_833:	Plasmodium falciparum 3D7	PF3D7_1332900	isoleucine--tRNA ligase, putative
	Theileria parva Muguga	TpMuguga_02g00310	Probable isoleucine--tRNA ligase cytoplasmic
OG_834:	Plasmodium falciparum 3D7	PF3D7_1333000	20 kDa chaperonin
	Theileria parva Muguga	TpMuguga_02g00311	20 kDa chaperonin chloroplastic
OG_835:	Plasmodium falciparum 3D7	PF3D7_1333400	conserved protein, unknown function
	Theileria parva Muguga	TpMuguga_04g00257	AMMECR1
OG_836:	Plasmodium falciparum 3D7	PF3D7_1334200	chaperone binding protein, putative
	Theileria parva Muguga	TpMuguga_02g00404	hypothetical protein
OG_837:	Plasmodium falciparum 3D7	PF3D7_1336400	RanBPM and CLTH-like protein, putative
	Theileria parva Muguga	TpMuguga_01g00182	Glucose-induced degradation protein 8 homolog
OG_838:	Plasmodium falciparum 3D7	PF3D7_1336900	tryptophan--tRNA ligase
	Theileria parva Muguga	TpMuguga_01g00518	tRNA synthetases class I (W and Y)
OG_839:	Plasmodium falciparum 3D7	PF3D7_1337800	calcium-dependent protein kinase 5
	Theileria parva Muguga	TpMuguga_02g00399	calcium-dependent protein kinase
OG_840:	Plasmodium falciparum 3D7	PF3D7_1338100	26S proteasome regulatory subunit RPN3, putative
	Theileria parva Muguga	TpMuguga_04g00438	26S proteasome non-ATPase regulatory subunit 3
OG_841:	Plasmodium falciparum 3D7	PF3D7_1338200	60S ribosomal protein L6-2, putative
	Theileria parva Muguga	TpMuguga_04g00493	Ribosomal protein L6e
OG_842:	Plasmodium falciparum 3D7	PF3D7_1338300	elongation factor 1-gamma, putative
	Theileria parva Muguga	TpMuguga_04g00492	Elongation factor 1 gamma conserved domain
OG_843:	Plasmodium falciparum 3D7	PF3D7_1338700	conserved Plasmodium protein, unknown function
	Theileria parva Muguga	TpMuguga_04g00487	hypothetical protein
OG_844:	Plasmodium falciparum 3D7	PF3D7_1339400	conserved Plasmodium protein, unknown function
	Theileria parva Muguga	TpMuguga_03g00610	hypothetical protein
OG_845:	Plasmodium falciparum 3D7	PF3D7_1340600	RNA lariat debranching enzyme, putative
	Theileria parva Muguga	TpMuguga_02g00548	Lariat debranching enzyme A
OG_846:	Plasmodium falciparum 3D7	PF3D7_1340700	ras-related protein Rab-11B
	Theileria parva Muguga	TpMuguga_02g00559	Ras family
OG_847:	Plasmodium falciparum 3D7	PF3D7_1340900	sodium-dependent phosphate transporter
	Theileria parva Muguga	TpMuguga_02g00500	Sodium-dependent phosphate transporter 1-B
OG_848:	Plasmodium falciparum 3D7	PF3D7_1341200	60S ribosomal protein L18, putative
	Theileria parva Muguga	TpMuguga_02g00803	Ribosomal L18ae/LX protein domain
OG_849:	Plasmodium falciparum 3D7	PF3D7_1341300	60S ribosomal protein L18-2, putative
	Theileria parva Muguga	TpMuguga_02g00801	60S ribosomal protein L18
OG_850:	Plasmodium falciparum 3D7	PF3D7_1341900	V-type proton ATPase subunit D, putative
	Theileria parva Muguga	TpMuguga_02g00488	ATP synthase subunit D
OG_851:	Plasmodium falciparum 3D7	PF3D7_1342000	40S ribosomal protein S6
	Theileria parva Muguga	TpMuguga_02g00487	Ribosomal protein S6e
OG_852:	Plasmodium falciparum 3D7	PF3D7_1342100	aconitate hydratase
	Theileria parva Muguga	TpMuguga_01g01050	aconitate hydratase 1
OG_853:	Plasmodium falciparum 3D7	PF3D7_1342600	myosin A
	Theileria parva Muguga	TpMuguga_01g00500	Myosin-A
OG_854:	Plasmodium falciparum 3D7	PF3D7_1342700	DNA-directed RNA polymerases I, II, and III subunit RPABC4, putative
	Theileria parva Muguga	TpMuguga_03g02460	DNA-directed RNA polymerases II IV and V subunit 12
OG_855:	Plasmodium falciparum 3D7	PF3D7_1342800	phosphoenolpyruvate carboxykinase
	Theileria parva Muguga	TpMuguga_01g00495	Phosphoenolpyruvate carboxykinase [ATP]
OG_856:	Plasmodium falciparum 3D7	PF3D7_1343200	tRNA guanosine-2'-O-methyltransferase, putative
	Theileria parva Muguga	TpMuguga_01g00635	tRNA (guanine(10)-N2)-methyltransferase homolog
OG_857:	Plasmodium falciparum 3D7	PF3D7_1343700	kelch protein K13
	Theileria parva Muguga	TpMuguga_01g00488	Kelch motif
OG_858:	Plasmodium falciparum 3D7	PF3D7_1343900	U4/U6 small nuclear ribonucleoprotein PRP4, putative
	Theileria parva Muguga	TpMuguga_01g00483	WD domain G-beta repeat
OG_859:	Plasmodium falciparum 3D7	PF3D7_1344200	heat shock protein 110, putative
	Theileria parva Muguga	TpMuguga_01g00479	Hsp70 protein
OG_860:	Plasmodium falciparum 3D7	PF3D7_1344800	aspartate carbamoyltransferase
	Theileria parva Muguga	TpMuguga_01g00476	Aspartate/ornithine carbamoyltransferase carbamoyl-P binding domain
OG_861:	Plasmodium falciparum 3D7	PF3D7_1345700	isocitrate dehydrogenase [NADP], mitochondrial
	Theileria parva Muguga	TpMuguga_04g00620	Isocitrate dehydrogenase [NADP] mitochondrial
OG_862:	Plasmodium falciparum 3D7	PF3D7_1346100	protein transport protein SEC61 subunit alpha
	Theileria parva Muguga	TpMuguga_03g00852	Protein transport protein Sec61 subunit alpha
OG_863:	Plasmodium falciparum 3D7	PF3D7_1346600	conserved Plasmodium protein, unknown function
	Theileria parva Muguga	TpMuguga_02g02010	hypothetical protein
OG_864:	Plasmodium falciparum 3D7	PF3D7_1347500	DNA/RNA-binding protein Alba 4
	Theileria parva Muguga	TpMuguga_02g00645	hypothetical protein
OG_865:	Plasmodium falciparum 3D7	PF3D7_1347700	ethanolamine-phosphate cytidylyltransferase
	Theileria parva Muguga	TpMuguga_04g00187	cytidyltransferase-like domain
OG_866:	Plasmodium falciparum 3D7	PF3D7_1348100	GTPase, putative
	Theileria parva Muguga	TpMuguga_02g00546	hypothetical protein
OG_867:	Plasmodium falciparum 3D7	PF3D7_1348200	step II splicing factor, putative
	Theileria parva Muguga	TpMuguga_01g01089	hypothetical protein
OG_868:	Plasmodium falciparum 3D7	PF3D7_1348300	elongation factor Tu, putative
	Theileria parva Muguga	TpMuguga_01g01088	Elongation factor Tu GTP binding domain
OG_869:	Plasmodium falciparum 3D7	PF3D7_1349100	nucleoside diphosphate hydrolase, putative
	Theileria parva Muguga	TpMuguga_03g00766	hypothetical protein
OG_870:	Plasmodium falciparum 3D7	PF3D7_1349200	glutamate--tRNA ligase, putative
	Theileria parva Muguga	TpMuguga_01g01053	tRNA synthetases class I (E and Q) anti-codon binding domain
OG_871:	Plasmodium falciparum 3D7	PF3D7_1349800	nucleolar preribosomal associated cytoplasmic ATPase, putative
	Theileria parva Muguga	TpMuguga_03g00254	GPN-loop GTPase 3 homolog
OG_872:	Plasmodium falciparum 3D7	PF3D7_1350100	lysine--tRNA ligase
	Theileria parva Muguga	TpMuguga_03g00387	Lysine--tRNA ligase
OG_873:	Plasmodium falciparum 3D7	PF3D7_1350200	small nuclear ribonucleoprotein E, putative
	Theileria parva Muguga	TpMuguga_03g00386	Small nuclear ribonucleoprotein E
OG_874:	Plasmodium falciparum 3D7	PF3D7_1351000	phosphatidylinositol transfer protein, putative
	Theileria parva Muguga	TpMuguga_02g00715	Phosphatidylinositol transfer protein
OG_875:	Plasmodium falciparum 3D7	PF3D7_1351100	conserved protein, unknown function
	Theileria parva Muguga	TpMuguga_02g00714	hypothetical protein
OG_876:	Plasmodium falciparum 3D7	PF3D7_1351400	60S ribosomal protein L17, putative
	Theileria parva Muguga	TpMuguga_02g00720	ribosomal protein L22
OG_877:	Plasmodium falciparum 3D7	PF3D7_1351600	glycerol kinase
	Theileria parva Muguga	TpMuguga_02g00725	FGGY family of carbohydrate kinases N-terminal domain
OG_878:	Plasmodium falciparum 3D7	PF3D7_1352500	thioredoxin-related protein, putative
	Theileria parva Muguga	TpMuguga_02g00602	Thioredoxin domain-containing protein
OG_879:	Plasmodium falciparum 3D7	PF3D7_1352700	P-loop containing nucleoside triphosphate hydrolase, putative
	Theileria parva Muguga	TpMuguga_03g00144	AAA domain
OG_880:	Plasmodium falciparum 3D7	PF3D7_1353500	RNA polymerase II transcription factor B subunit 4, putative
	Theileria parva Muguga	TpMuguga_04g00823	General transcription factor IIH subunit 3
OG_881:	Plasmodium falciparum 3D7	PF3D7_1353600	ER lumen protein retaining receptor
	Theileria parva Muguga	TpMuguga_04g00824	ER lumen protein retaining receptor
OG_882:	Plasmodium falciparum 3D7	PF3D7_1353700	reactive oxygen species modulator 1, putative
	Theileria parva Muguga	TpMuguga_04g00826	hypothetical protein
OG_883:	Plasmodium falciparum 3D7	PF3D7_1353800	proteasome subunit alpha type-4, putative
	Theileria parva Muguga	TpMuguga_04g00827	Proteasome subunit
OG_884:	Plasmodium falciparum 3D7	PF3D7_1353900	proteasome subunit alpha type-7, putative
	Theileria parva Muguga	TpMuguga_04g00828	Proteasome subunit
OG_885:	Plasmodium falciparum 3D7	PF3D7_1354300	large subunit rRNA methyltransferase, putative
	Theileria parva Muguga	TpMuguga_04g00831	Spb1 C-terminal domain
OG_886:	Plasmodium falciparum 3D7	PF3D7_1354400	V-type proton ATPase 21 kDa proteolipid subunit, putative
	Theileria parva Muguga	TpMuguga_04g00832	ATP synthase subunit C
OG_887:	Plasmodium falciparum 3D7	PF3D7_1355100	DNA replication licensing factor MCM6
	Theileria parva Muguga	TpMuguga_02g00113	DNA replication licensing factor MCM6
OG_888:	Plasmodium falciparum 3D7	PF3D7_1355500	serine/threonine protein phosphatase 5
	Theileria parva Muguga	TpMuguga_02g00944	Calcineurin-like phosphoesterase
OG_889:	Plasmodium falciparum 3D7	PF3D7_1355700	NLI interacting factor-like phosphatase, putative
	Theileria parva Muguga	TpMuguga_02g00943	RNA polymerase II subunit A C-terminal domain phosphatase
OG_890:	Plasmodium falciparum 3D7	PF3D7_1355800	splicing factor 3B subunit 5, putative
	Theileria parva Muguga	TpMuguga_02g00480	Splicing factor 3B subunit 10 (SF3b10)
OG_891:	Plasmodium falciparum 3D7	PF3D7_1356200	mitochondrial import inner membrane translocase subunit TIM23, putative
	Theileria parva Muguga	TpMuguga_01g00733	Mitochondrial import inner membrane translocase subunit TIM23-1
OG_892:	Plasmodium falciparum 3D7	PF3D7_1356300	ubiquitin-conjugating enzyme E2, putative
	Theileria parva Muguga	TpMuguga_01g00732	Ubiquitin-conjugating enzyme
OG_893:	Plasmodium falciparum 3D7	PF3D7_1356600	regulator of chromosome condensation, putative
	Theileria parva Muguga	TpMuguga_01g00730	Regulator of chromosome condensation (RCC1) repeat
OG_894:	Plasmodium falciparum 3D7	PF3D7_1356900	protein kinase 5
	Theileria parva Muguga	TpMuguga_01g00728	Protein tyrosine kinase
OG_895:	Plasmodium falciparum 3D7	PF3D7_1357500	DNA helicase, putative
	Theileria parva Muguga	TpMuguga_04g00886	SNF2 family N-terminal domain
OG_896:	Plasmodium falciparum 3D7	PF3D7_1357800	T-complex protein 1 subunit delta
	Theileria parva Muguga	TpMuguga_01g00241	T-complex protein 1 subunit delta
OG_897:	Plasmodium falciparum 3D7	PF3D7_1358500	zinc finger protein, putative
	Theileria parva Muguga	TpMuguga_01g00344	Zinc finger protein ZPR1
OG_898:	Plasmodium falciparum 3D7	PF3D7_1358800	40S ribosomal protein S15
	Theileria parva Muguga	TpMuguga_01g00502	40S ribosomal protein S13-1
OG_899:	Plasmodium falciparum 3D7	PF3D7_1359300	exosome complex exonuclease RRP44
	Theileria parva Muguga	TpMuguga_01g00496	Exosome complex exonuclease RRP44
OG_900:	Plasmodium falciparum 3D7	PF3D7_1359400	CUGBP Elav-like family member 1
	Theileria parva Muguga	TpMuguga_01g00497	RNA recognition motif. (a.k.a. RRM RBD or RNP domain)
OG_901:	Plasmodium falciparum 3D7	PF3D7_1360000	conserved Plasmodium protein, unknown function
	Theileria parva Muguga	TpMuguga_02g00265	hypothetical protein
OG_902:	Plasmodium falciparum 3D7	PF3D7_1360100	RNA-binding protein, putative
	Theileria parva Muguga	TpMuguga_02g00264	RNA-binding protein 42
OG_903:	Plasmodium falciparum 3D7	PF3D7_1361000	protein arginine N-methyltransferase 5, putative
	Theileria parva Muguga	TpMuguga_01g00100	Protein arginine N-methyltransferase 5
OG_904:	Plasmodium falciparum 3D7	PF3D7_1361100	protein transport protein Sec24A
	Theileria parva Muguga	TpMuguga_01g00099	Sec23/Sec24 trunk domain
OG_905:	Plasmodium falciparum 3D7	PF3D7_1361700	cytochrome c oxidase subunit 2, putative
	Theileria parva Muguga	TpMuguga_01g00093	hypothetical protein
OG_906:	Plasmodium falciparum 3D7	PF3D7_1361800	glideosome-associated connector
	Theileria parva Muguga	TpMuguga_01g00092	hypothetical protein
OG_907:	Plasmodium falciparum 3D7	PF3D7_1361900	proliferating cell nuclear antigen 1
	Theileria parva Muguga	TpMuguga_03g00445	proliferating cell nuclear antigen (pcna)
OG_908:	Plasmodium falciparum 3D7	PF3D7_1362000	conserved Plasmodium protein, unknown function
	Theileria parva Muguga	TpMuguga_03g00442	hypothetical protein
OG_909:	Plasmodium falciparum 3D7	PF3D7_1362200	RuvB-like helicase 3
	Theileria parva Muguga	TpMuguga_03g00443	RuvB-like 2
OG_910:	Plasmodium falciparum 3D7	PF3D7_1362300	conserved protein, unknown function
	Theileria parva Muguga	TpMuguga_03g00444	Transmembrane and coiled-coil domains protein 1
OG_911:	Plasmodium falciparum 3D7	PF3D7_1364000	conserved Plasmodium protein, unknown function
	Theileria parva Muguga	TpMuguga_04g00870	hypothetical protein
OG_912:	Plasmodium falciparum 3D7	PF3D7_1364800	DNA-directed RNA polymerases I, II, and III subunit RPABC1, putative
	Theileria parva Muguga	TpMuguga_04g00911	RNA polymerase Rpb5 C-terminal domain
OG_913:	Plasmodium falciparum 3D7	PF3D7_1365900	ubiquitin-60S ribosomal protein L40
	Theileria parva Muguga	TpMuguga_01g01070	hypothetical protein
OG_914:	Plasmodium falciparum 3D7	PF3D7_1366500	nucleoside diphosphate kinase
	Theileria parva Muguga	TpMuguga_02g00422	Nucleoside diphosphate kinase
OG_915:	Plasmodium falciparum 3D7	PF3D7_1366600	signal recognition particle receptor subunit alpha, putative
	Theileria parva Muguga	TpMuguga_02g00423	SRP54-type protein GTPase domain
OG_916:	Plasmodium falciparum 3D7	PF3D7_1367000	suppressor of kinetochore protein 1, putative
	Theileria parva Muguga	TpMuguga_03g00225	Skp1 family dimerisation domain
OG_917:	Plasmodium falciparum 3D7	PF3D7_1367100	U1 small nuclear ribonucleoprotein, putative
	Theileria parva Muguga	TpMuguga_02g00544	U1 small nuclear ribonucleoprotein 70 kDa
OG_918:	Plasmodium falciparum 3D7	PF3D7_1367500	NADH-cytochrome b5 reductase, putative
	Theileria parva Muguga	TpMuguga_02g00545	NADH-cytochrome b5 reductase 3 (Fragment)
OG_919:	Plasmodium falciparum 3D7	PF3D7_1367600	ribosome biogenesis protein MRT4, putative
	Theileria parva Muguga	TpMuguga_01g01023	mRNA turnover protein 4 homolog
OG_920:	Plasmodium falciparum 3D7	PF3D7_1367700	alanine--tRNA ligase
	Theileria parva Muguga	TpMuguga_01g01004	Alanine--tRNA ligase
OG_921:	Plasmodium falciparum 3D7	PF3D7_1368100	26S proteasome regulatory subunit RPN11, putative
	Theileria parva Muguga	TpMuguga_02g00201	JAB1/Mov34/MPN/PAD-1 ubiquitin protease
OG_922:	Plasmodium falciparum 3D7	PF3D7_1368200	ABC transporter E family member 1, putative
	Theileria parva Muguga	TpMuguga_04g00855	ABC transporter
OG_923:	Plasmodium falciparum 3D7	PF3D7_1368300	conserved Plasmodium protein, unknown function
	Theileria parva Muguga	TpMuguga_04g00869	hypothetical protein
OG_924:	Plasmodium falciparum 3D7	PF3D7_1368600	mitochondrial import inner membrane translocase subunit TIM9, putative
	Theileria parva Muguga	TpMuguga_01g00799	Mitochondrial import inner membrane translocase subunit Tim9
OG_925:	Plasmodium falciparum 3D7	PF3D7_1368900	conserved Plasmodium protein, unknown function
	Theileria parva Muguga	TpMuguga_03g00396	hypothetical protein
OG_926:	Plasmodium falciparum 3D7	PF3D7_1369700	U2 small nuclear ribonucleoprotein A', putative
	Theileria parva Muguga	TpMuguga_01g00432	Leucine-rich repeat
OG_927:	Plasmodium falciparum 3D7	PF3D7_1402200	conserved Plasmodium protein, unknown function
	Theileria parva Muguga	TpMuguga_04g00750	hypothetical protein
OG_928:	Plasmodium falciparum 3D7	PF3D7_1402700	U2 snRNP-associated SURP motif-containing protein, putative
	Theileria parva Muguga	TpMuguga_04g00751	U2 snRNP-associated SURP motif-containing protein
OG_929:	Plasmodium falciparum 3D7	PF3D7_1403700	translocation associated membrane protein, putative
	Theileria parva Muguga	TpMuguga_02g00395	TLC domain
OG_930:	Plasmodium falciparum 3D7	PF3D7_1404100	cytochrome c, putative
	Theileria parva Muguga	TpMuguga_02g00396	Cytochrome c
OG_931:	Plasmodium falciparum 3D7	PF3D7_1404500	rRNA biogenesis protein RRP5, putative
	Theileria parva Muguga	TpMuguga_01g00237	Protein RRP5 homolog
OG_932:	Plasmodium falciparum 3D7	PF3D7_1405500	COBW domain-containing protein 1, putative
	Theileria parva Muguga	TpMuguga_03g00601	CobW/HypB/UreG nucleotide-binding domain
OG_933:	Plasmodium falciparum 3D7	PF3D7_1405600	ribonucleoside-diphosphate reductase small chain, putative
	Theileria parva Muguga	TpMuguga_01g00725	Ribonucleoside-diphosphate reductase small chain
OG_934:	Plasmodium falciparum 3D7	PF3D7_1406000	RNA-binding protein 8A, putative
	Theileria parva Muguga	TpMuguga_03g00650	RNA-binding protein 8A
OG_935:	Plasmodium falciparum 3D7	PF3D7_1406300	glycerophosphodiester phosphodiesterase
	Theileria parva Muguga	TpMuguga_01g00659	hypothetical protein
OG_936:	Plasmodium falciparum 3D7	PF3D7_1406700	vacuolar protein sorting-associated protein 29
	Theileria parva Muguga	TpMuguga_04g00799	Vacuolar protein sorting-associated protein 29
OG_937:	Plasmodium falciparum 3D7	PF3D7_1407100	rRNA 2'-O-methyltransferase fibrillarin, putative
	Theileria parva Muguga	TpMuguga_04g00795	Probable mediator of RNA polymerase II transcription subunit 36b
OG_938:	Plasmodium falciparum 3D7	PF3D7_1407500	multifunctional methyltransferase subunit TRM112, putative
	Theileria parva Muguga	TpMuguga_04g00926	TRM112-like protein At1g78190
OG_939:	Plasmodium falciparum 3D7	PF3D7_1408400	FANCJ-like helicase, putative
	Theileria parva Muguga	TpMuguga_04g00785	Helicase C-terminal domain
OG_940:	Plasmodium falciparum 3D7	PF3D7_1408600	40S ribosomal protein S8e, putative
	Theileria parva Muguga	TpMuguga_02g00949	Ribosomal protein S8e
OG_941:	Plasmodium falciparum 3D7	PF3D7_1409300	DNA damage-inducible protein 1, putative
	Theileria parva Muguga	TpMuguga_02g00129	Aspartyl protease
OG_942:	Plasmodium falciparum 3D7	PF3D7_1409400	conserved Plasmodium membrane protein, unknown function
	Theileria parva Muguga	TpMuguga_02g00128	hypothetical protein
OG_943:	Plasmodium falciparum 3D7	PF3D7_1409600	conserved Plasmodium protein, unknown function
	Theileria parva Muguga	TpMuguga_02g00126	hypothetical protein
OG_944:	Plasmodium falciparum 3D7	PF3D7_1409900	cytidine diphosphate-diacylglycerol synthase
	Theileria parva Muguga	TpMuguga_04g00048	Cytidylyltransferase family
OG_945:	Plasmodium falciparum 3D7	PF3D7_1410200	cytidine triphosphate synthetase
	Theileria parva Muguga	TpMuguga_02g00838	Glutamine amidotransferase class-I
OG_946:	Plasmodium falciparum 3D7	PF3D7_1410600	eukaryotic translation initiation factor 2 subunit gamma, putative
	Theileria parva Muguga	TpMuguga_01g00335	Elongation factor Tu GTP binding domain
OG_947:	Plasmodium falciparum 3D7	PF3D7_1410700	conserved Plasmodium protein, unknown function
	Theileria parva Muguga	TpMuguga_01g00375	hypothetical protein
OG_948:	Plasmodium falciparum 3D7	PF3D7_1411400	plastid replication-repair enzyme
	Theileria parva Muguga	TpMuguga_01g00386	DNA polymerase family A
OG_949:	Plasmodium falciparum 3D7	PF3D7_1411700	methyltransferase, putative
	Theileria parva Muguga	TpMuguga_04g00837	Protein of unknown function (DUF890)
OG_950:	Plasmodium falciparum 3D7	PF3D7_1412300	nuclear transport factor 2, putative
	Theileria parva Muguga	TpMuguga_02g00050	Nuclear transport factor 2
OG_951:	Plasmodium falciparum 3D7	PF3D7_1412600	deoxyhypusine synthase
	Theileria parva Muguga	TpMuguga_02g00058	Probable deoxyhypusine synthase
OG_952:	Plasmodium falciparum 3D7	PF3D7_1412800	glycylpeptide N-tetradecanoyltransferase
	Theileria parva Muguga	TpMuguga_02g00057	Myristoyl-CoA:protein N-myristoyltransferase N-terminal domain
OG_953:	Plasmodium falciparum 3D7	PF3D7_1413800	diphthamide biosynthesis protein 1, putative
	Theileria parva Muguga	TpMuguga_02g00364	diphthamide biosynthesis enzyme Dph1/Dph2 domain
OG_954:	Plasmodium falciparum 3D7	PF3D7_1414000	26S proteasome regulatory subunit RPN13, putative
	Theileria parva Muguga	TpMuguga_02g00343	Proteasomal ubiquitin receptor ADRM1
OG_955:	Plasmodium falciparum 3D7	PF3D7_1414300	60S ribosomal protein L10, putative
	Theileria parva Muguga	TpMuguga_02g00093	Ribosomal protein L16p/L10e
OG_956:	Plasmodium falciparum 3D7	PF3D7_1414400	serine/threonine protein phosphatase PP1
	Theileria parva Muguga	TpMuguga_02g00350	Calcineurin-like phosphoesterase
OG_957:	Plasmodium falciparum 3D7	PF3D7_1414600	mRNA-capping enzyme subunit alpha
[truncated: 250 more rows]
