# Supplementary material for: Characterization of the Theileria parva sporozoite proteome
Source: Int J Parasitol. 2018 Mar;48(3-4):265–73. doi: 10.1016/j.ijpara.2017.09.007 (PMC5854367; doi:10.1016/j.ijpara.2017.09.007)
Supplement: Supplementary Table S5 [file mmc5.xlsx]

## Sheet: Sheet1
Supplementary Table S5. Identified Theileria parva sporozoite proteins that are predicted candidate manipulators of host cell phenotype.
Protein family	ORF locus tag	Annotation	Relationship to host cell manipulation (reference)	Coding strand, Exon-based RPKM	Comments
SVSP (Sub-telomere-encoded variable secreted protein)	TpMuguga_03g00882	hypothetical protein	Implicated in immune evasion since they have sub-telomere localization and are under positive selective pressure with extensive nucleotide and length diversity and atypical codon usage. One has been shown to localize to the host nucleus, suggestive of a potential role in host manipulation (reviewed in Tretina et al., 2015).	27.895	Read coverage in the reverse strand is lower to MUCH lower
TashAT family proteins	TpMuguga_01g00603	hypothetical protein	These may bind to DNA, regulate host gene expression and act as accessory factors for parasite transcription. AT hook proteins can also mediate induction and progression of myeloid or lymphoid cells leaukemia. (Shiels et al., 2006)	3.08429	Read coverage in the reverse strand is lower to MUCH lower
	TpMuguga_01g00620	hypothetical protein		1.23269	Read coverage in the reverse strand is lower to MUCH lower
	TpMuguga_01g00604	hypothetical protein		2.89597	Read coverage in the reverse strand is lower to MUCH lower
	TpMuguga_01g00602	hypothetical protein		42.0807	Read coverage in the reverse strand is lower to MUCH lower
	TpMuguga_01g00617	hypothetical protein		40.5698	Read coverage in the reverse strand is lower to MUCH lower
HSP90 family	TpMuguga_01g00934	Heat shock cognate 90 kDa protein	HSP90 is a component of the IKK complex together with the immunophillin cdc37 and are needed for inducible and constitutive NF-κB activation. it may also influence signalling proteins that are components of oncogenic pathways (Shiels et al., 2006)	193.616	Read coverage in the reverse strand is lower to MUCH lower
DEAD-box RNA helicases	TpMuguga_01g00923	Pre-mRNA-processing ATP-dependent RNA helicase PRP5	Implicated in processes that alter RNA secondary structure,cell division and growth and carcinogenesis. They are found fused with other genes in myeloid malignancies and usually overexpressed in cancer (Shiels et al., 2006)	89.1687	Read coverage in the reverse strand is lower to MUCH lower
Peptidases	TpMuguga_02g00260	Peptidase M16C associated	May influence processes of tumor progression such as proliferation, angiogenesis and apoptosis. Can play role as a mitogenic factor on cancer and endothelial cells (Shiels et al., 2006)	73.8569	Read coverage in the reverse strand is lower to MUCH lower
	TpMuguga_02g00140	hypothetical protein		1868.75	Read coverage in the reverse strand is lower to MUCH lower
Peptidyl prolyl-isomerases	TpMuguga_01g00244	Cyclophilin type peptidyl-prolyl cis-trans isomerase/CLD	Implicated in cancer by several pathways.They regulate mitosis and cell cycle proteins, gene expression factors and apoptotic proteins. Regulates accumulation of NF-κB in the nucleus and p65 stability (Shiels et al., 2006)	3322.37	Read coverage in the reverse strand is lower to MUCH lower
	TpMuguga_02g00048	Cyclophilin type peptidyl-prolyl cis-trans isomerase/CLD		315.717	Read coverage in the reverse strand is lower to MUCH lower
	TpMuguga_01g01114	hypothetical protein	Interacts with and lead to degradation of host ligase thereby stabilizing c-JUN and promoting transformation of the host cells (Marsolier et al., 2015).	68.7772	Read coverage in the reverse strand is lower to MUCH lower
Glutaredoxin/thioredoxins	TpMuguga_01g00863	Thioredoxin	Oxidoreduction regulators of cell growth and apoptosis. Influence important signaling pathways, including the NF-κB, AP1 and CREB pathways. Thioredoxin (syn. adult T-cell leukemia-derived factor) linked to leukaemia (Shiels et al,. 2006)	148.253	Read coverage in the reverse strand is lower to MUCH lower
	TpMuguga_01g00320	glutaredoxin		546.607	Read coverage in the reverse strand is lower to MUCH lower
Prohibitin	TpMuguga_01g00188	Prohibitin-2	Anti-proliferative protein that inhibits biosynthesis of DNA. Prohibitin is also linked to tumour development and progression (Shiels et al., 2006)	316.55	Read coverage in the reverse strand is lower to MUCH lower
Host nuclear proteins	TpMuguga_04g00275	hypothetical protein	Predicted to be located inthe host nucleus and may modulate host cell gene expression (Shiels et al., 2006).	1.13303	Read coverage in the reverse strand is lower to MUCH lower
	TpMuguga_01g00380	hypothetical protein		137.541	Read coverage in the reverse strand is lower to MUCH lower
TpSCOP	TpMuguga_03g00151	hypothetical protein	Activates NF-κB and MAPK pathway, leading to resistance to programmed cell death (Hayashida et al., 2010).	9.87314	Read coverage in the reverse strand is much higher (RPKM = 187.3857542).
Protein family, the family to which the identified protein is assigned; ORF locus tag, open reading frame locus tag, the Accession number of the protein to which the peptide was assigned; Annotation, protein description according to the database; the implicated mechanism of host cell manipulation perfomed by the identified protein, the coding strand exon-based reads per kb of transcript per milli…
References
Hayashida, K., Hattori, M., Nakao, R., Tanaka, Y., Kim, J.-Y., Inoue, N., Nene, V., Sugimoto, C., 2010. A schizont-derived protein, TpSCOP, is involved in the activation of NF-κB in Theileria parva-infected lymphocytes. Mol. Biochem. Parasitol. 174, 8-17.
Marsolier, J., Perichon, M., DeBarry, J.D., Villoutreix, B.O., Chluba, J., Lopez, T., Garrido, C., Zhou, X.Z., Lu, K.P., Fritsch, L., Ait-Si-Ali, S., Mhadhbi, M., Medjkane, S., Weitzman, J.B., 2015. Theileria parasites secrete a prolyl isomerase to maintain host leukocyte transformation. Nature 520, 378-382.
Shiels, B., Langsley, G., Weir, W., Pain, A., McKellar, S., Dobbelaere, D., 2006. Alteration of host cell phenotype by Theileria annulata and Theileria parva: mining for manipulators in the parasite genomes. Int. J. Parasitol. 36, 9-21.
Tretina, K., Gotia, H.T., Mann, D.J., Silva, J.C., 2015. Theileria-transformed bovine leukocytes have cancer hallmarks. Trends Parasitol. 31, 306-314.
